# Supplementary material for: Genomic diversity landscape of the honey bee gut microbiota
Source: Nat Commun. 2019 Jan 25;10:446. doi: 10.1038/s41467-019-08303-0 (PMC6347622; doi:10.1038/s41467-019-08303-0)
Supplement: Supplementary file 4 — Supplementary Data 1 [file 41467_2019_8303_MOESM4_ESM.xlsx]

## Sheet: Table1
Accession_nb	Locus_tag	Strain_name	Phylotype	SDP	Species	Reference	Source
QGLH00000000	Ga0133549	ESL0170	Bifido	Bifido-1	Bifidobacterium asteroides	This study	Switzerland, Engel apiary
QGLJ00000000	Ga0133551	ESL0198	Bifido	Bifido-1	Bifidobacterium asteroides	This study	Switzerland, Engel apiary
QGLK00000000	Ga0133552	ESL0199	Bifido	Bifido-1	Bifidobacterium asteroides	This study	Switzerland, Engel apiary
QGLL00000000	Ga0133553	ESL0200	Bifido	Bifido-1	Bifidobacterium asteroides	This study	Switzerland, Engel apiary
JWME00000000.1	JF69	Bin2	Bifido	Bifido-1	Bifidobacterium asteroides	Ellegaard et al. (2015)	Sweden, Jamtland
JWMF00000000.1	JF70	Bin7	Bifido	Bifido-1	Bifidobacterium asteroides	Ellegaard et al. (2015)	Sweden, Jamtland
JXJS00000000.1	JF71	Hma3	Bifido	Bifido-1	Bifidobacterium asteroides	Ellegaard et al. (2015)	Sweden, Jamtland
CP003325.1	BAST	PRL2011	Bifido	Bifido-1	Bifidobacterium asteroides	Bottacini et al. (2012)	"honeybee hindgut"
QGLI00000000	Ga0133550	ESL0197	Bifido	Bifido-2	Bifidobacterium indicum/coryneforme	This study	Switzerland, Engel apiary
JXBX00000000.1	JF68	Bma6	Bifido	Bifido-2	Bifidobacterium indicum/coryneforme	Ellegaard et al. (2015)	Sweden, Jamtland
CP006018.1	BINDI	LMG 11587	Bifido	Bifido-2	Bifidobacterium indicum	Milani et al. (2014)	"insect"
CP007287	bcor	LMG 18911	Bifido	Bifido-2	Bifidobacterium coryneforme	Milani et al. (2014)	"honeybee hindgut"
JXBZ00000000.1	JG29	Hon2	Firm4	Firm4-1	Lactobacillus mellis	Ellegaard et al. (2015)	Sweden, Jamtland
JXJQ00000000.1	JG30	Bin4	Firm4	Firm4-2	Lactobacillus mellifer	Ellegaard et al. (2015)	Sweden, Jamtland
CP029476	Ga0133563	ESL0185	Firm5	Firm5-1	Lactobacillus apis	This study	Switzerland, Engel apiary
FMAN00000000.1	GA0061073	R-53131	Firm5	Firm5-1	Lactobacillus apis	DOE Joint genome institute	Unknown
JXLG00000000.1	JF72	Hma11	Firm5	Firm5-1	Lactobacillus apis	Ellegaard et al.(2015)	Sweden,Jamtland
CP029544/CP029545	Ga0133561	ESL0183	Firm5	Firm5-2	Lactobacillus helsingborgensis	This study	Switzerland, Engel apiary
JXJR00000000.1	JF73	Bma5	Firm5	Firm5-2	Lactobacillus helsingborgensis	Ellegaard et al.(2015)	Sweden, Jamtland
CP009531	LACWKB8	wkB8	Firm5	Firm5-2	Lactobacillus helsingborgensis	Kwong et al.(2014a)	USA, West Haven
QGLG00000000	Ga0133562	ESL0184	Firm5	Firm5-3	Lactobacillus melliventris	This study	Switzerland, Engel apiary
JXLI00000000.1	JF74	Hma8	Firm5	Firm5-3	Lactobacillus melliventris	Ellegaard et al. (2015)	Sweden, Jamtland
CP029477	Ga0133564	ESL0186	Firm5	Firm5-4	Lactobacillus kulllabergensis	This study	Switzerland, Engel apiary
JXLH00000000.1	JF75	Hma2	Firm5	Firm5-4	Lactobacillus kimbladii	Ellegaard et al. (2015)	Sweden, Jamtland
JXBY00000000.1	JF76	Biut2	Firm5	Firm5-4	Lactobacillus kullabergensis	Ellegaard et al. (2015)	Sweden, Jamtland
JRJB00000000	LACWKB10	wkB10	Firm5	Firm5-4	Lactobacillus kullabergensis	Kwong et al.(2014a)	USA, West Haven
QGLQ00000000	Ga0133559	ESL0178	Gilli	Gilli-1	Gilliamella apicola	This study	Switzerland, Engel apiray
LZGJ00000000.1	A9G14	P54G	Gilli	Gilli-1	Gilliamella apicola	Zheng et al. (2016)	USA, Austin
CM004509.1	A9G17	wkB7	Gilli	Gilli-1	Gilliamella apicola	Zheng et al. (2016)	USA, Austin
CP007445.1	GAPWK	wkB1	Gilli	Gilli-1	Gilliamella apicola	Kwong et al. (2014b)	USA, West Haven
NARY00000000.1	B6D22	AM4	Gilli	Gilli-1	Gilliamella apicola	Ludvigsen et al. (2017)	USA, Arizona
QGLN00000000	Ga0133555	ESL0169	Gilli	Gilli-2	Gilliamella apis	This study	Switzerland, Engel apiary
QGLO00000000	Ga0133556	ESL0172	Gilli	Gilli-2	Gilliamella apis	This study	Switzerland, Engel apiary
LZGH01000001.1	A9G16	P83G	Gilli	Gilli-2	Gilliamella apis	Zheng et al. (2016)	USA, Austin
LZGI01000001.1	A9G15	P62G	Gilli	Gilli-2	Gilliamella apis	Zheng et al. (2016)	USA, Austin
LZGQ01000001.1	A9G19	M1-2G	Gilli	Gilli-2	Gilliamella apis	Zheng et al. (2016)	USA, Austin
NAST00000000.1	B6C99	N-G2	Gilli	Gilli-2	Gilliamella apis	Ludvigsen et al. (2017)	Norway, Aas
NASN00000000.1	B6D18	A7	Gilli	Gilli-2	Gilliamella apis	Ludvigsen et al. (2017)	USA, Arizona
QGLP00000000	Ga0133557	ESL0177	Gilli	Gilli-3		This study	Switzerland, Engel apiary
QGLR00000000	Ga0133558	ESL0182	Gilli	Gilli-3		This study	Switzerland, Engel apiary
QGLS00000000	Ga0133560	ESL0196			Snodgrasella alvi	This study	Switzerland, Engel apiary
MEIW01000135.1	BHC56	PEB0178			Snodgrasella alvi	Steele et al. (2017)	USA, New Haven
MEII00000000.1	BHC50	wkB339			Snodgrasella alvi	Steele et al. (2017)	Malaysia, Genting
NAGZ00000000.1	BGH98	A11			Snodgrasella alvi	Ludvigsen et al. (2017)	USA, Arizona
NXEN00000000.1	CPT77	E1			Snodgrasella alvi	Ludvigsen et al. (2017)	USA, Arizona
NAGX00000000.1	BGH96	A12			Snodgrasella alvi	Ludvigsen et al. (2017)	USA, Arizona
CP007446.1	SALWKB2	wkB2			Snodgrasella alvi	Kwong et al. (2014b)	USA, West Haven
CP009056.1	FPB0191	PEB0191			Frischella perrara	Engel et al. (2015)	USA, West Haven
QGLM00000000	Ga0133554	ESL0167			Frischella perrara	This study	Switzerland, Engel apiary
CP015625.1	Ga0077116	BBC0122			Bartonella apis	Segers et al. (2017)	Switzerland, Engel apiary
CP015820.1	Ga0077117	BBC0178			Bartonella apis	Segers et al. (2017)	Switzerland, Engel apiary
CP015821.1	Ga0077118	BBC0244			Bartonella apis	Segers et al. (2017)	Switzerland, Engel apiary
LXYU00000000.1	PEB0122	PEB0122			Bartonella apis	Segers et al. (2017)	USA, West Haven
LXYT00000000.1	PEB0149	PEB0149			Bartonella apis	Segers et al. (2017)	USA, West Haven
LXYS00000000.1	PEB0150	PEB0150			Bartonella apis	Segers et al. (2017)	USA, West Haven
QGLT00000000	Ga0133548	ESL0284	Alpha2.1		Commensalibacter sp.	This study	Switzerland, Engel apiary
CP029478	Ga0079034	Gamma145			Unknown gammaproteobacterium	This study	Switzerland, Engel apiary
JXCU00000000.1	RZ73	Fhon2			Lactobacillus kunkeei	Tamarit et al. (2015)	Sweden, Jonstorp
JXCT00000000.1	RZ74	Fhon13			Lactobacillus apinorum	Tamarit et al. (2015)	Sweden, Jonstorp
References:
Ellegaard et al. (2015)	Extensive intra-phylotype diversity in lactobacilli and bifidobacteria from the honeybee gut	BMC genomics
Bottacini et al. (2012)	Bifidobacterium asteroides PRL2011 genome analysis reveals clues for colonization of the insect gut	PloS One
Milani et al. (2014)	Genomic encycplopedia of type strains of the genus Bifidobacterium	Applied and environmental microbiology
Kwong et al. (2014a)	Genome sequences of Lactobacillus sp. Strains wkB8 and wkB10, Members of the Firm5-5 clade, from honey bee guts	Genome announcements
Ludvigsen et al. (2017)	Geographically widespread honeybee-gut symbiont subgroups show locally distinct antibiotic-resistant patterns	Molecular ecology
Zheng et al. (2016)	Metabolism of toxic sugars by strains of the bee gut symbiont Gilliamella apicola	Mbio
Kwong et al. (2014b)	Genomics and host specialization of honey bee and bumble bee gut symbionts	PNAS
Steele et al. (2017)	Diversification of Type VI secretion system toxins reveals ancient antagonism among bee gut microbes	Mbio
Engel et al. (2015)	Gut symbionts from distinct hosts exhibit genotoxic activity via divergent colibactin biosynthesis pathways	Applied and environmental microbiology
Segers et al. (2017)	Genomic changes associated with the evolutionary transition of an insect gut symbiont into a blood-borne pathogen	ISME journal
Tamarit et al. (2015)	Functionally structured genomes in Lactobacillus kunkeei colonizing the honey crop and food products of honeybees and stingless bees	Genome biology and evolution
