# Supplementary material for: Genomic diversity landscape of the honey bee gut microbiota
Source: Nat Commun. 2019 Jan 25;10:446. doi: 10.1038/s41467-019-08303-0 (PMC6347622; doi:10.1038/s41467-019-08303-0)
Supplement: Supplementary file 5 — Supplementary Data 2 [file 41467_2019_8303_MOESM5_ESM.txt]

Sample	Tot_orthologs	Median_orthologs_per_family	Phylum	Taxa(hit frequency)
DrY1_N1	10	0	NA	NA
DrY1_N2	7	0	NA	NA
DrY1_N3	10	0	NA	NA
DrY1_N4	10	0	NA	NA
DrY1_N5	10	0	NA	NA
DrY1_N6	6	0	NA	NA
DrY2_N1	9	0	NA	NA
DrY2_N2	8	0	NA	NA
DrY2_N3	7	0	NA	NA
DrY2_N4	12	0	NA	NA
DrY2_N5	7	0	NA	NA
DrY2_N6	25	1	Betaproteobacteria	Snodgrassella alvi (18)
GrY2_N1	15	0	NA	NA
GrY2_N2	33	1	Betaproteobacteria	Snodgrassella alvi (25)
GrY2_N3	8	0	NA	NA
GrY2_N4	11	0	NA	NA
GrY2_N5	12	0	NA	NA
GrY2_N6	3	0	NA	NA
DrY1_F1	8	0	NA	NA
DrY1_F2	7	0	NA	NA
DrY1_F3	77	2	Alphaproteobacteria	Bartonella (28)
			Alphaproteobacteria	Commensalibacter (21)
DrY1_F4	44	1	Alphaproteobacteria	Commensalibacter (21)
DrY1_F5	106	3	Alphaproteobacteria	Bartonella (28)
			Alphaproteobacteria	Commensalibacter (22)
			Alphaproteobacteria	Commensalibacter intestini (8)
DrY1_F6	20	0	NA	NA
DrY2_F1	35	1	Betaproteobacteria	Snodgrassella alvi (27)
DrY2_F2	17	0	NA	NA
DrY2_F3	12	0	NA	NA
DrY2_F4	18	1	Betaproteobacteria	Snodgrassella alvi (14)
DrY2_F5	5	0	NA	NA
DrY2_F6	9	0	NA	NA
GrY2_F1	9	0	NA	NA
GrY2_F2	8	0	NA	NA
GrY2_F3	6	0	NA	NA
GrY2_F4	43	1	Alphaproteobacteria	Bartonella (29)
GrY2_F5	42	1	Gammaproteobacteria	Enterobacterales (16)
GrY2_F6	48	1	Alphaproteobacteria	Commensalibacter (20)
DrY1_W1	31	1	Alphaproteobacteria	Commensalibacter (15)
DrY1_W2	77	2	Alphaproteobacteria	Bartonella (29)
			Alphaproteobacteria	Commensalibacter (21)
DrY1_W3	59	2	Alphaproteobacteria	Commensalibacter (21)
			Alphaproteobacteria	Bartonella (15)
DrY1_W4	48	1	Alphaproteobacteria	Commensalibacter (20)
DrY1_W5	42	1	Alphaproteobacteria	Commensalibacter (20)
DrY1_W6	46	1	Alphaproteobacteria	Bartonella (28)
DrY2_W1	47	1	Alphaproteobacteria	Bartonella (32)
DrY2_W2	98	3	Alphaproteobacteria	Sphingomonas paucimobilis (26)
			Gammaproteobacteria	Serratia (22)
			Gammaproteobacteria	Acinetobacter (17)
DrY2_W3	72	2	Alphaproteobacteria	Commensalibacter (20)
			Gammaproteobacteria	Acinetobacter (17)
DrY2_W4	71	2	Alphaproteobacteria	Sphingomonas paucimobilis (26)
			Alphaproteobacteria	Commensalibacter (20)
DrY2_W5	101	3	Gammaproteobacteria	Pseudomonas (30)
			Alphaproteobacteria	Sphingomonas paucimobilis (26)
			Gammaproteobacteria	Acinetobacter (18)
DrY2_W6	14	0	NA	NA
GrY2_W1	0	0	NA	NA
GrY2_W2	47	1	Alphaproteobacteria	Bartonella (31)
GrY2_W3	44	1	Alphaproteobacteria	Bartonella (35)
GrY2_W4	40	1	Alphaproteobacteria	Bartonella (34)
GrY2_W5	39	1	Betaproteobacteria	unclassified Burkholderiales (miscellaneous) (20)
GrY2_W6	14	0	NA	NA
Data_Engel2012	65	2	Alphaproteobacteria Bartonella (29)
				Betaproteobacteria Snodgrassella alvi (19)
				Gammaproteobacteria Gilliamella (10)
