# Supplementary material for: Genomic diversity landscape of the honey bee gut microbiota
Source: Nat Commun. 2019 Jan 25;10:446. doi: 10.1038/s41467-019-08303-0 (PMC6347622; doi:10.1038/s41467-019-08303-0)
Supplement: Supplementary file 6 — Supplementary Data 3 [file 41467_2019_8303_MOESM6_ESM.xlsx]

## Sheet: firm5_variome_dat
Genefam_id	SDP_core_db	cor_coeff (firm5_1)	cor_coeff (firm5_2)	cor_coeff (firm5_3)	cor_coeff (firm5_4)	cor_coeff (firm5)	Genes	COG_cats	Genefam_annot
firm5_OG0000063	No	-0.04	0.72	0.47	0.82	0.81	JF75_17770;LACWKB10_1001;Ga0133563_111522;Ga0133563_111520;JF72_13570;LACWKB10_0518;Ga0133564_111853;JF75_18710;JF72_13550;GA0061073_1377;GA0061073_1375;JF75_18730;LACWKB10_0516;Ga0133564_111855;LACWKB8_1692;JF73_15420;Ga0133561_111641	G	Major Facilitator Superfamily,Major Facilitator
firm5_OG0000126	firm5_2	-0.2	1	0.17	0.51	0.59	JF73_01710;JF73_03130;JF73_04820;JF73_03930;Ga0133561_11181;Ga0133561_11423;JF73_14610;Ga0133561_11549;Ga0133561_11324;LACWKB8_0569;LACWKB8_0437;LACWKB8_0173;LACWKB8_0332	S	Oxidoreductase, short chain dehydrogenase reductase family protein,Sorbitol-6-phosphate 2-dehydrogenase,KR domain
firm5_OG0001121	firm5_2	-0.19	0.99	0.18	0.52	0.59	JF73_00700;JF73_00690;LACWKB8_0069;LACWKB8_1710;LACWKB8_0070;Ga0133561_111663;JF73_14580;JF73_06010;JF73_06020;Ga0133561_1167;Ga0133561_1168;JF73_15640	G	PTS System,PTS system,PTS system mannose fructose sorbose family IID component
firm5_OG0001129	No	0.02	0.56	0.44	0.89	0.79	JF76_00610;JF75_00670;Ga0133564_11775;JF76_02870;JF76_07990;LACWKB10_0752;JF74_00910;JF76_04030;JF73_09660;JF75_07860;LACWKB8_1073	G,K,T	domain protein,PRD domain protein
firm5_OG0001150	No	-0.01	0.54	0.48	0.65	0.69	Ga0133562_12357;LACWKB8_0588;Ga0133563_11463;JF73_04960;GA0061073_0660;JF73_04990;JF73_04970;JF73_05000;Ga0133564_11581;JF75_06150;JF76_05560	V	type i restriction modification DNA specificity domain protein,Type I restriction modification DNA specificity domain,type I restriction-modification system,specificity,type I restriction modification,restriction,type i restriction,restriction modification system DNA specificity domain
firm5_OG0001208	No	-0.02	0.57	0.48	0.69	0.72	JF73_03720;LACWKB8_0416;LACWKB8_0415;LACWKB8_0414;LACWKB8_0413;Ga0133564_11371;JF76_03780;JF76_03790;Ga0133561_11402;JF76_03770	NA	NA
firm5_OG0001239	No	-0.17	0.9	0.37	0.7	0.75	JF73_14570;Ga0133561_11580;JF73_00680;LACWKB8_0068;JF73_02020;Ga0133561_11210;Ga0133561_1166;LACWKB8_0203;JF74_15130;JF74_15100	C,E	Dehydrogenase,Alcohol dehydrogenase GroES-like domain,Oxidoreductase
firm5_OG0001245	No	0.39	0.2	0.47	0.58	0.63	JF74_13680;Ga0133563_111210;JF76_00350;GA0061073_0782;JF74_00620;LACWKB8_1359;Ga0133562_121189;JF72_10620;JF75_19430	K	TRANSCRIPTIONal,PRD domain protein
firm5_OG0001246	No	-0.2	0.96	0.23	0.63	0.67	JF75_13190;JF74_00670;Ga0133561_11179;JF73_03090;JF76_00400;JF73_01690;LACWKB8_0328;Ga0133561_11320;LACWKB8_0171	G	mannitol-1-phosphate 5-dehydrogenase,Mannitol dehydrogenase
firm5_OG0001261	No	0.19	0.49	0.56	0.62	0.74	Ga0133564_11305;Ga0133563_111310;GA0061073_1109;JF73_03190;JF75_03340;JF76_03160;JF76_02330;JF74_03470;Ga0133564_11231	K	Transcriptional regulator,NA
firm5_OG0001330	No	0.12	0.5	0.47	0.95	0.82	JF75_00680;JF75_07820;JF76_00620;JF76_03990;JF76_07950;Ga0133564_11771;LACWKB10_0268;JF74_00920	G	PTS System
firm5_OG0001334	No	0.13	0.32	0.42	0.55	0.58	Ga0133561_11165;LACWKB10_1608;JF75_17560;JF76_01630	S	KAP family P-loop domain
firm5_OG0001339	No	0.08	0.37	0.57	0.69	0.72	JF76_03260;LACWKB10_0556;JF76_18860;Ga0133562_1231;Ga0133564_111895;Ga0133563_11208;JF75_19080;LACWKB10_0727	S	NA
firm5_OG0001357	No	0.15	0.4	0.55	0.82	0.76	Ga0133562_12204;LACWKB10_1145;JF75_07630;JF76_07170;Ga0133563_11609;Ga0133562_12508;JF76_11060	L	integrase family,Integrase
firm5_OG0001359	No	-0.01	0.58	0.6	0.7	0.83	JF72_11390;LACWKB10_1832;LACWKB8_0779;Ga0133561_11742;JF73_06790;LACWKB10_1762;JF76_08180;JF76_08190	NA	NA
firm5_OG0001375	No	0.34	0.32	0.47	0.68	0.67	JF75_15720;LACWKB10_1962;JF76_15830;Ga0133564_111586;LACWKB10_0346;JF74_03060;JF74_03050;Ga0133563_111347	G,K	ROK family
firm5_OG0001385	No	0.52	0.01	0.19	0.13	0.27	GA0061073_1103;JF76_17440;GA0061073_1488;Ga0133563_11610;JF75_17320	NA	NA
firm5_OG0001396	No	0.02	0.72	0.49	0.71	0.8	JF74_17990;Ga0133564_111875;JF76_18660;Ga0133562_1397;JF73_05160;Ga0133561_11588;JF74_03110;LACWKB8_0605	S	factor 3
firm5_OG0001405	No	0.39	0.14	0.53	0.69	0.67	JF74_13710;JF75_04370;GA0061073_0785;Ga0133563_111213;LACWKB8_1362;JF75_19410;Ga0133562_121192;JF72_10650	G	PTS System
firm5_OG0001406	No	0.13	0.63	0.59	0.78	0.83	JF74_03370;LACWKB8_0338;Ga0133561_111711;JF74_07520;Ga0133564_111828;JF75_09900;Ga0133564_11986;Ga0133561_11329	M	mandelate racemase muconate lactonizing,Galactonate dehydratase
firm5_OG0001407	No	0	0.69	0.47	0.63	0.77	LACWKB8_0411;JF76_00250;LACWKB10_0631;JF74_04080;Ga0133562_1296;Ga0133561_11401;JF75_04000	L	NA,Integrase
firm5_OG0001408	No	0.12	0.46	0.65	0.78	0.83	Ga0133562_12806;JF75_10380;JF75_03230;Ga0133564_111034;LACWKB10_1096;JF76_10440;JF76_00790	G	Fructose-1,6-bisphosphate aldolase,Aldolase,Fructose-1-6-bisphosphate aldolase
firm5_OG0001409	No	0.12	0.46	0.67	0.78	0.84	JF75_03270;Ga0133564_111028;Ga0133562_12800;JF75_10320;JF76_10380;LACWKB10_1102;JF76_00800	C,G	Carbohydrate kinase,xylulokinase
firm5_OG0001424	No	0.3	0.46	0.52	0.6	0.7	Ga0133562_12355;GA0061073_0662;Ga0133561_11564;LACWKB10_0092;Ga0133564_11579;JF76_05540;JF75_06130	S	p-loop domain protein
firm5_OG0001431	No	0.08	0.58	0.54	0.79	0.78	JF74_10080;JF76_10980;JF76_07730;Ga0133562_12559;Ga0133563_11776;Ga0133562_12263;LACWKB10_1209	M	n-acetylmuramoyl-l-alanine amidase
firm5_OG0001452	No	0.23	0.15	0.64	0.64	0.7	JF76_18720;GA0061073_1340;Ga0133562_13103;Ga0133563_111558;Ga0133562_12887;JF74_18050;Ga0133564_111881	I	alpha beta hydrolase fold-3 domain protein
firm5_OG0001453	No	-0.01	0.88	0.34	0.71	0.77	LACWKB10_0601;Ga0133561_11896;JF76_19340;Ga0133564_111939;LACWKB8_0931;JF73_08290;JF74_15920	K	Transcriptional regulator
firm5_OG0001458	No	-0.22	0.99	0.18	0.5	0.59	JF73_16520;LACWKB10_1444;JF73_13310;LACWKB8_1788;Ga0133561_111441;Ga0133561_111746;LACWKB8_1460	G	Transketolase (EC 2.2.1.1)
firm5_OG0001470	No	0.41	0.15	0.54	0.45	0.59	GA0061073_0784;JF74_13700;Ga0133563_111212;LACWKB8_1361;Ga0133562_121191;JF74_15900;JF72_10640	G	glycoside hydrolase family protein
firm5_OG0001475	No	0.26	0.2	0.85	0.68	0.79	Ga0133563_1123;JF75_00470;JF76_00420;GA0061073_1273;JF74_00690;Ga0133562_1152	NA	NA
firm5_OG0001482	No	0.27	0.13	0.72	0.45	0.63	Ga0133564_11285;Ga0133562_123;Ga0133564_111789;Ga0133562_1319;JF76_02970;JF76_17890	S	Transporter
firm5_OG0001485	No	0.17	0.5	0.63	0.63	0.77	Ga0133564_11304;JF73_03180;JF75_03330;JF76_03150;GA0061073_1110;JF74_03460	P	Drug resistance transporter EmrB QacA
firm5_OG0001491	No	0.49	0.08	0.75	0.53	0.69	GA0061073_0560;Ga0133562_12461;LACWKB10_0198;JF74_06730;JF76_06690;JF72_04770	K	Transcriptional regulator
firm5_OG0001494	No	-0.01	0.48	0.61	0.92	0.84	JF75_12790;JF74_12540;Ga0133562_121043;LACWKB10_1240;Ga0133564_111291;JF76_12970	NA	NA
firm5_OG0001498	No	0.08	0.52	0.53	0.99	0.86	JF76_15310;LACWKB10_1781;LACWKB8_1471;JF75_15220;Ga0133564_111553;LACWKB10_0314	I	Component of the acetyl coenzyme A carboxylase (ACC) complex. First, biotin carboxylase catalyzes the carboxylation of biotin on its carrier protein (BCCP) and then the CO(2) group is transferred by the carboxyltransferase to acetyl-CoA to form malonyl-CoA (By similarity)
firm5_OG0001499	No	0.36	0.14	0.67	0.73	0.74	Ga0133562_121081;GA0061073_0007;JF72_09800;Ga0133563_111113;JF75_15430;JF76_15530	K	Transcriptional regulator
firm5_OG0001500	No	0.09	0.45	0.68	0.79	0.82	Ga0133562_1141;JF74_00540;JF75_15440;JF75_00390;JF76_15540;Ga0133562_121320	M	SIS domain protein
firm5_OG0001503	No	0.3	0.11	0.76	0.46	0.61	JF74_01550;JF76_17450;JF75_17330;Ga0133562_11141	V	ABC transporter ATP-binding
firm5_OG0001508	firm5_2	-0.21	1	0.16	0.5	0.57	JF73_01700;JF73_03080;Ga0133561_11180;LACWKB8_0327;Ga0133561_11319;LACWKB8_0172	G	PTS system mannitol-specific,bifunctional PTS system fructose-specific transporter subunit IIA HPr protein
firm5_OG0001510	No	0.34	0.72	0.28	0.5	0.68	JF72_03250;JF73_04500;Ga0133563_11404;LACWKB8_0533;GA0061073_0718;Ga0133561_11515	NA	NA
firm5_OG0001511	No	-0.06	0.73	0.5	0.69	0.76	JF74_09190;Ga0133561_11665;LACWKB10_1484;JF73_06050;JF74_04330;LACWKB8_0685	K	transcriptional regulator, IclR family,Transcriptional regulator
firm5_OG0001512	No	-0.09	0.86	0.47	0.73	0.82	JF74_03320;LACWKB8_0782;JF73_06810;Ga0133561_11745;JF75_09950;Ga0133564_11991	G	PRD domain
firm5_OG0001513	No	0.23	0.44	0.46	0.58	0.66	GA0061073_0232;JF73_11470;GA0061073_0349;Ga0133563_11780;Ga0133562_121092;LACWKB8_1263	NA	NA
firm5_OG0001514	No	-0.06	0.85	0.37	0.63	0.75	Ga0133561_111421;JF75_00330;JF73_13030;GA0061073_0182;LACWKB8_1438;JF74_03090	K	transcriptional regulator,Helix-turn-helix domain, rpiR family
firm5_OG0001519	No	0.34	0.11	0.91	0.58	0.74	Ga0133562_12581;GA0061073_0492;JF74_07450;Ga0133562_12586;JF74_07400;Ga0133563_11630	G	Major Facilitator
firm5_OG0001520	No	0.69	0.1	0.24	0.4	0.4	Ga0133563_111301;GA0061073_0192;LACWKB10_1864;Ga0133563_11932;JF72_08090;Ga0133564_111503	K	transcriptional regulator,Transcriptional regulator
firm5_OG0001521	No	0.4	0.12	0.49	0.42	0.54	GA0061073_0783;JF74_13690;Ga0133563_111211;LACWKB8_1360;Ga0133562_121190;JF72_10630	G	glycoside hydrolase family protein
firm5_OG0001523	No	0.1	0.19	0.18	0.39	0.32	Ga0133563_111523;Ga0133564_111856;JF72_13580;LACWKB10_0519;JF75_18740;GA0061073_1374	K	Transcriptional regulator
firm5_OG0001528	No	0.06	0.12	0.37	0.58	0.46	LACWKB10_0810;LACWKB10_0811;LACWKB10_0809;JF75_02610;JF75_02590;JF75_02600	G	Xylose isomerase domain-containing protein
firm5_OG0001531	No	-0.16	0.61	0.22	0.65	0.6	Ga0133561_1160;LACWKB8_0062;JF73_00620;JF76_00730;Ga0133562_1180	K	Transcriptional regulator,GntR Family Transcriptional Regulator
firm5_OG0001532	No	-0.17	0.9	0.26	0.61	0.66	LACWKB8_0105;Ga0133561_11105;JF73_01020;JF75_00990;JF76_01000	I	enoyl-CoA hydratase
firm5_OG0001533	No	-0.09	0.88	0.33	0.68	0.74	JF76_01020;JF73_01040;JF75_01010;LACWKB8_0107;Ga0133561_11107	I	MaoC domain protein
firm5_OG0001534	No	-0.13	0.89	0.29	0.65	0.7	JF75_01020;JF76_01030;Ga0133561_11108;LACWKB8_0108;JF73_01050	I	CoA transferase having broad substrate specificity for short-chain acyl-CoA thioesters with the activity decreasing when the length of the carboxylic acid chain exceeds four carbons (By similarity)
firm5_OG0001535	No	-0.16	0.91	0.27	0.63	0.68	JF76_01040;JF75_01030;Ga0133561_11109;JF73_01060;LACWKB8_0109	K	Transcriptional regulator
firm5_OG0001537	No	0.08	0.48	0.65	0.77	0.82	Ga0133564_11277;JF76_02950;JF74_03390;LACWKB10_0743;LACWKB10_0744	I	alpha beta hydrolase fold-3 domain protein
firm5_OG0001538	No	0.23	0.14	0.69	0.72	0.71	Ga0133564_11401;JF76_04200;LACWKB10_1498;Ga0133562_12117;JF75_04230	G	PTS system, IIB component
firm5_OG0001539	No	0.24	0.12	0.68	0.69	0.7	JF76_04210;Ga0133564_11402;Ga0133562_12118;LACWKB10_1499;JF75_04240	G	PTS system, galactitol-specific IIc component
firm5_OG0001540	No	0.14	0.47	0.56	0.94	0.85	JF76_04880;JF75_05030;GA0061073_0734;Ga0133564_11509;LACWKB10_0021	K	GntR Family Transcriptional Regulator
firm5_OG0001543	No	0.1	0.34	0.4	0.77	0.64	Ga0133564_11588;Ga0133563_11470;JF75_06220;JF76_05620;LACWKB10_0101	G	Converts N-acetylmannosamine-6-phosphate (ManNAc-6-P) to N-acetylglucosamine-6-phosphate (GlcNAc-6-P) (By similarity)
firm5_OG0001544	No	0.05	0.39	0.57	0.75	0.7	LACWKB10_1149;Ga0133562_12208;Ga0133562_12515;JF76_07220;JF74_10540	NA	NA
firm5_OG0001545	No	0.18	0.59	0.56	0.79	0.81	JF76_07700;Ga0133562_12556;LACWKB10_1206;Ga0133562_12260;JF74_10110	NA	NA
firm5_OG0001547	No	0.57	0.08	0.47	0.58	0.55	JF72_05370;Ga0133564_11801;LACWKB10_1757;JF76_08210;JF76_08220	S	NA
firm5_OG0001548	No	0.05	0.29	0.79	0.53	0.68	Ga0133562_12801;JF76_10390;JF75_10330;Ga0133564_111029;LACWKB10_1101	S	Protein of unknown function (DUF1498)
firm5_OG0001549	No	0.07	0.29	0.81	0.54	0.7	JF76_10400;Ga0133564_111030;LACWKB10_1100;Ga0133562_12802;JF75_10340	S	NA
firm5_OG0001550	No	0.06	0.29	0.8	0.53	0.69	Ga0133564_111035;JF76_10450;JF75_10390;LACWKB10_1095;Ga0133562_12807	NA	NA
firm5_OG0001553	No	0.06	0.31	0.35	0.83	0.65	JF76_13540;LACWKB10_1344;Ga0133561_111303;Ga0133564_111365;JF75_13460	NA	NA
firm5_OG0001557	No	0.06	0.51	0.52	0.98	0.84	Ga0133564_111554;LACWKB8_1472;JF76_15320;JF75_15230;LACWKB10_0315	I	Component of the acetyl coenzyme A carboxylase (ACC) complex. Biotin carboxylase (BC) catalyzes the carboxylation of biotin on its carrier protein (BCCP) and then the CO(2) group is transferred by the transcarboxylase to acetyl-CoA to form malonyl- CoA (By similarity)
firm5_OG0001558	No	0.08	0.5	0.52	0.98	0.85	LACWKB8_1473;LACWKB10_0316;Ga0133564_111555;JF75_15240;JF76_15330	I	acetyl-CoA carboxylase biotin carboxylase
firm5_OG0001560	No	0.08	0.51	0.52	0.98	0.85	JF75_15260;LACWKB10_0318;LACWKB8_1475;Ga0133564_111557;JF76_15350	I	Acetyl-CoA carboxylase, biotin carboxyl carrier protein
firm5_OG0001561	No	0.08	0.51	0.51	0.99	0.84	JF76_15360;Ga0133564_111558;JF75_15270;LACWKB8_1476;LACWKB10_0319	I	Catalyzes the condensation reaction of fatty acid synthesis by the addition to an acyl acceptor of two carbons from malonyl-ACP (By similarity)
firm5_OG0001563	No	0.08	0.51	0.5	0.99	0.84	Ga0133564_111563;LACWKB10_0324;LACWKB8_1481;JF76_15410;JF75_15320	I	Catalyzes the condensation reaction of fatty acid synthesis by the addition to an acyl acceptor of two carbons from malonyl-ACP. Catalyzes the first condensation reaction which initiates fatty acid synthesis and may therefore play a role in governing the total rate of fatty acid production. Possesses both acetoacetyl-ACP synthase and acetyl transacylase activities. Its substrate specificity deter…
firm5_OG0001565	No	0.44	0.24	0.33	0.43	0.5	Ga0133563_111345;JF76_15810;Ga0133564_111584;JF75_15700;LACWKB10_0344	G	Alpha-L-fucosidase,alpha-l-fucosidase
firm5_OG0001580	No	-0.13	0.79	0.44	0.84	0.83	LACWKB10_0799;LACWKB8_0059;JF75_02710;Ga0133561_1157;JF73_00590	E,M	Catalyzes the condensation of (S)-aspartate-beta- semialdehyde (S)-ASA and pyruvate to 4-hydroxy- tetrahydrodipicolinate (HTPA) (By similarity)
firm5_OG0001581	No	-0.13	0.94	0.27	0.62	0.68	LACWKB10_1872;Ga0133561_11182;LACWKB8_0174;JF73_01720;Ga0133564_111511	K	deoR family transcriptional regulator,transcriptional regulator DeoR family
firm5_OG0001582	No	-0.04	0.66	0.41	0.57	0.7	Ga0133561_11195;JF74_02120;JF75_02060;JF73_01850;GA0061073_1483	S	Abortive infection protein AbiGI
firm5_OG0001583	No	-0.02	0.67	0.63	0.66	0.83	Ga0133561_11219;JF74_02270;JF73_02120;LACWKB8_0213;Ga0133562_11234	K	Transcriptional regulator
firm5_OG0001594	No	0.23	0.39	0.38	0.61	0.61	LACWKB8_0586;GA0061073_0663;JF73_04940;Ga0133563_11461;Ga0133561_11563	S	NA
firm5_OG0001595	No	-0.07	0.76	0.48	0.74	0.77	Ga0133561_11666;JF73_06060;LACWKB10_1494;LACWKB8_0686;JF74_04430	I,Q,S	2-deoxy-D-gluconate 3-dehydrogenase
firm5_OG0001596	No	-0.08	0.87	0.38	0.74	0.78	JF73_08910;LACWKB10_1110;LACWKB8_0995;Ga0133564_111021;Ga0133561_11960	V	ABC transporter ATP-binding
firm5_OG0001597	No	-0.08	0.77	0.45	0.89	0.85	LACWKB8_1028;Ga0133561_11996;JF75_10650;JF73_09240;LACWKB10_1069	C	Fumarate reduCtase
firm5_OG0001598	No	-0.08	0.74	0.54	0.69	0.79	LACWKB8_1495;Ga0133562_121348;Ga0133561_111463;JF74_15030;JF73_13520	S	esterase
firm5_OG0001600	firm5_2	0.04	0.6	0.25	0.37	0.49	Ga0133561_111774;Ga0133561_11393;Ga0133561_124;JF73_15300;LACWKB8_0402	T	serine threonine protein kinase
firm5_OG0001602	No	0.1	0.81	0.21	0.54	0.62	Ga0133561_111688;LACWKB8_1735;JF72_13340;GA0061073_1398;JF73_15890	G	PTS System
firm5_OG0001603	No	0.14	0.77	0.23	0.54	0.63	JF72_13370;GA0061073_1395;JF73_15920;LACWKB8_1738;Ga0133561_111691	G	NA,PTS System
firm5_OG0001604	No	0.07	0.42	0.4	0.63	0.66	LACWKB8_1676	H,S	NA,ThiF family,UBA THIF-type NAD FAD binding protein
firm5_OG0001605	No	0.09	0.19	0.3	0.4	0.45	Ga0133562_11226;Ga0133564_111747;Ga0133563_11777	NA	NA
firm5_OG0001606	No	0.33	0	0.67	0.47	0.56	Ga0133563_1134;JF74_00590;GA0061073_1262;Ga0133562_1146;JF72_00360	S	amidohydrolase family
firm5_OG0001607	No	0.08	0.22	0.6	0.55	0.58	Ga0133562_1123;LACWKB10_0342;JF74_00220;GA0061073_1584;Ga0133562_121441	G	Beta-glucosidase-related glycosidases (EC 3.2.1.21),Glycoside hydrolase family 3 domain protein
firm5_OG0001608	No	0.86	-0.06	0	0.12	0.13	JF72_00770;Ga0133563_1185;JF75_05400;Ga0133563_11290;GA0061073_1244	NA	NA
firm5_OG0001610	No	0.39	0.09	0.95	0.52	0.74	Ga0133563_111105;JF74_12750;GA0061073_0014;Ga0133562_121072;JF72_09750	S	NA
firm5_OG0001611	No	0.12	0.37	0.6	0.84	0.79	Ga0133564_111541;Ga0133563_111320;JF75_15100;GA0061073_0890;LACWKB10_0302	S	glyoxalase bleomycin resistance protein dioxygenase
firm5_OG0001612	No	0.45	0.18	0.41	0.47	0.51	JF72_03100;Ga0133563_11389;Ga0133562_1142;JF75_00400;JF74_00550	NA	NA
firm5_OG0001613	No	0.43	0.24	0.44	0.51	0.57	JF74_00560;Ga0133562_1143;Ga0133563_11390;JF72_03110;JF75_00410	K	transcriptional regulator
firm5_OG0001614	No	-0.02	0.18	0.41	0.5	0.45	JF72_11370;JF75_08050;Ga0133564_11798;Ga0133564_11797;Ga0133562_121093	V	Abi-like protein
firm5_OG0001615	No	-0.03	0.68	0.47	0.59	0.74	JF74_04020;JF75_03940;Ga0133561_11395;Ga0133562_1290;LACWKB8_0405	NA	NA
firm5_OG0001616	No	0.01	0.66	0.49	0.61	0.77	Ga0133561_11396;JF74_04030;LACWKB8_0406;JF75_03950;Ga0133562_1291	NA	NA
firm5_OG0001617	No	-0.01	0.71	0.47	0.61	0.77	JF74_04040;Ga0133561_11397;LACWKB8_0407;Ga0133562_1292;JF75_03960	D	ftsk SpoIIIE family protein
firm5_OG0001618	No	-0.01	0.67	0.46	0.58	0.73	Ga0133562_1293;JF74_04050;JF75_03970;LACWKB8_0408;Ga0133561_11398	NA	NA
firm5_OG0001619	No	0.02	0.69	0.5	0.63	0.79	LACWKB8_0409;Ga0133561_11399;JF75_03980;JF74_04060;Ga0133562_1294	S	Replication initiator protein
firm5_OG0001622	No	0.14	0.37	0.12	0.63	0.46	JF74_00940;JF75_00700;JF76_00640;JF76_04010	G	IIa component
firm5_OG0001623	No	-0.15	0.92	0.25	0.62	0.68	JF73_04870;JF76_00740;LACWKB8_0574;Ga0133561_11554	G	Pts system, glucitol sorbitol-specific
firm5_OG0001624	No	-0.13	0.9	0.24	0.61	0.69	Ga0133561_11552;JF73_04850;JF76_00750;LACWKB8_0572	G	Pts system, glucitol sorbitol-specific
firm5_OG0001625	No	-0.13	0.91	0.25	0.61	0.69	JF76_00760;JF73_04860;LACWKB8_0573;Ga0133561_11553	G	Pts system, glucitol sorbitol-specific
firm5_OG0001626	No	-0.19	0.94	0.24	0.6	0.67	JF73_14960;LACWKB8_1629;Ga0133561_111592;JF76_00780	G	Triose-phosphate isomerase
firm5_OG0001627	No	0.09	0.43	0.55	0.75	0.75	JF76_01980;JF74_02220;Ga0133562_11229;LACWKB10_1565	K	Transcriptional regulator
firm5_OG0001628	No	0.13	0.44	0.58	0.74	0.77	JF76_01990;Ga0133562_11230;LACWKB10_1564;JF74_02230	S	Short-chain dehydrogenase reductase Sdr
firm5_OG0001630	firm5_4	0.02	0.43	0.49	0.93	0.79	JF75_03300;LACWKB10_0747;JF76_02920;Ga0133564_11275	G	isomerase
firm5_OG0001631	No	0.04	0.52	0.66	0.53	0.73	Ga0133564_11298;JF76_03100;Ga0133562_1216;JF73_06030	E	Pyridoxal phosphate-dependent enzyme
firm5_OG0001632	No	0.06	0.55	0.66	0.56	0.77	JF73_06040;Ga0133564_11299;JF76_03110;Ga0133562_1217	S	4-hydroxy-2-oxoglutarate aldolase
firm5_OG0001635	No	0.23	0.36	0.74	0.85	0.85	JF76_03950;JF75_03420;JF76_06430;Ga0133564_11673	G	pts system,NA
firm5_OG0001636	No	0.24	0.33	0.75	0.83	0.84	JF75_03430;JF76_03960;JF76_06440;Ga0133564_11674	G	PTS system, galactitol-specific IIc component
firm5_OG0001637	firm5_4	0.06	0.53	0.51	0.98	0.85	JF76_05260;JF75_05870;LACWKB10_0061;Ga0133564_11551	K	Transcriptional regulator
firm5_OG0001638	No	0.1	0.59	0.58	0.84	0.83	JF76_05450;Ga0133564_11571;Ga0133562_12348;LACWKB10_0082	K	Transcriptional regulator
firm5_OG0001639	firm5_4	0.14	0.38	0.59	0.86	0.79	JF75_06320;Ga0133564_11598;JF76_05700;LACWKB10_0110	NA	NA
firm5_OG0001640	No	0.13	0.59	0.59	0.75	0.81	JF74_10590;Ga0133561_111244;Ga0133562_12511;JF76_07200	K	HTH_XRE
firm5_OG0001642	No	0.03	0.64	0.6	0.76	0.83	Ga0133562_12517;JF76_07240;Ga0133561_111240;JF74_10510	S	Gp157 family
firm5_OG0001643	No	0.14	0.57	0.64	0.78	0.83	JF76_07270;Ga0133561_111238;JF74_10480;Ga0133562_12520	L	type iii restriction protein res subunit
firm5_OG0001644	No	0.13	0.58	0.64	0.8	0.85	Ga0133561_111237;Ga0133562_12521;JF76_07280;JF74_10460	S	Phage NTP-binding protein
firm5_OG0001645	No	0.08	0.6	0.62	0.81	0.84	JF74_10450;Ga0133561_111236;Ga0133562_12522;JF76_07290	S	Protein of unknown function (DUF669)
firm5_OG0001646	No	0.1	0.6	0.64	0.8	0.84	JF74_10440;Ga0133562_12524;JF76_07310;Ga0133561_111234	L	Bifunctional DNA primase polymerase
firm5_OG0001647	No	0.12	0.59	0.63	0.79	0.84	JF74_10430;Ga0133562_12525;Ga0133561_111233;JF76_07320	L	Virulence-associated protein e
firm5_OG0001648	No	0.15	0.53	0.61	0.75	0.81	Ga0133562_12530;JF74_10380;JF76_07370;Ga0133561_111229	S	VRR-NUC domain protein
firm5_OG0001650	firm5_4	0.26	0.45	0.57	0.92	0.87	LACWKB10_0269;JF75_07830;JF76_07960;Ga0133564_11772	G	PTS system
firm5_OG0001651	firm5_4	0.25	0.46	0.55	0.92	0.85	LACWKB10_0270;Ga0133564_11773;JF76_07970;JF75_07840	G	IIa component
firm5_OG0001653	No	0.15	0.32	0.7	0.76	0.79	JF74_07570;Ga0133564_11806;JF76_08250;LACWKB10_1754	V	ABC transporter
firm5_OG0001654	No	-0.12	0.45	0.32	0.45	0.46	JF73_07100;LACWKB8_1445;JF76_10970;JF75_08320	K	helix-turn-helix domain protein
firm5_OG0001656	No	0.12	0.51	0.52	0.95	0.85	JF74_12300;Ga0133564_111264;JF75_12530;JF76_12710	K	transcriptional regulator DeoR family
firm5_OG0001657	firm5_4	0.04	0.42	0.52	0.69	0.73	Ga0133564_111317;JF76_13150;LACWKB10_1217;JF75_12980	S	NA
firm5_OG0001658	firm5_4	0.05	0.45	0.41	0.86	0.73	LACWKB10_1465;JF76_13550;Ga0133564_111367;JF75_04050	NA	NA
firm5_OG0001659	No	0.03	0.81	0.39	0.69	0.75	JF73_11890;Ga0133564_111368;LACWKB8_1314;JF76_13560	M	Cell Wall
firm5_OG0001660	No	0.01	0.83	0.39	0.67	0.74	JF73_11900;Ga0133564_111369;LACWKB8_1315;JF76_13570	S	NA
firm5_OG0001661	firm5_4	0.07	0.5	0.54	0.99	0.86	JF75_13480;LACWKB10_1346;JF76_13590;Ga0133564_111371	M	ErfK YbiS YcfS YnhG
firm5_OG0001662	firm5_4	0.09	0.49	0.53	0.99	0.84	LACWKB10_1348;JF76_13620;Ga0133564_111373;JF75_13500	M	NlpC/P60 family
firm5_OG0001663	firm5_4	0.11	0.5	0.54	1	0.86	JF75_13930;JF76_14030;Ga0133564_111415;LACWKB10_1388	NA	NA
firm5_OG0001665	No	0.02	0.41	0.58	0.83	0.8	JF75_15420;GA0061073_1117;JF76_15520;JF74_03250	M	sugar isomerase (sis)
firm5_OG0001666	firm5_4	0.12	0.5	0.54	0.9	0.83	JF76_17620;LACWKB10_1715;JF75_17630;Ga0133564_111762	NA	NA
firm5_OG0001667	No	0.16	0.21	0.55	0.64	0.64	JF75_18780;LACWKB10_0523;JF76_18500;JF72_13780	P	)-transporter
firm5_OG0001668	No	0.15	0.36	0.4	0.58	0.58	LACWKB10_0599;JF74_00460;Ga0133564_111937;JF76_19320	G	PTS System,PTS system, lactose cellobiose specific IIB subunit
firm5_OG0001670	No	-0.19	0.97	0.18	0.56	0.61	LACWKB8_0058;Ga0133561_1156;Ga0133564_111537;JF73_00580	C	alcohol dehydrogenase
firm5_OG0001671	No	-0.16	0.69	0.26	0.67	0.64	Ga0133561_1159;JF73_00610;Ga0133562_1179;LACWKB8_0061	F	Catalyzes a reversible aldol reaction between acetaldehyde and D-glyceraldehyde 3-phosphate to generate 2-deoxy- D-ribose 5-phosphate (By similarity)
firm5_OG0001672	No	-0.14	0.9	0.27	0.64	0.69	JF73_01010;LACWKB8_0104;JF75_00980;Ga0133561_11104	G	Channel that permits osmotically driven movement of water in both directions. It is involved in the osmoregulation and in the maintenance of cell turgor during volume expansion in rapidly growing cells. It mediates rapid entry or exit of water in response to abrupt changes in osmolarity (By similarity)
firm5_OG0001673	No	-0.04	0.45	0.34	0.73	0.64	LACWKB10_1630;Ga0133561_11145;JF73_01410;JF75_01540	K	Sucrose operon repressor
firm5_OG0001674	No	-0.05	0.49	0.33	0.75	0.65	JF73_01430;LACWKB10_1628;JF75_01560;Ga0133561_11147	G	pts system
firm5_OG0001675	No	-0.04	0.26	0.12	0.38	0.32	JF73_01870;JF73_01860;JF75_02070;GA0061073_1482	S	Abortive infection protein AbiGII,NA
firm5_OG0001677	No	0	0.56	0.29	0.52	0.57	JF73_03710;JF73_13880;Ga0133561_111499;JF75_08290	NA	NA
firm5_OG0001678	No	0.05	0.65	0.54	0.8	0.81	JF72_11380;Ga0133561_11403;JF73_03730;JF74_05750	S	Uncharacterized conserved protein (DUF2075)
firm5_OG0001680	No	0.07	0.3	0.83	0.55	0.76	Ga0133562_121516;JF73_05370;JF74_00300;JF74_16640	K	Transcriptional regulator
firm5_OG0001681	No	-0.15	0.93	0.32	0.57	0.68	Ga0133564_11372;JF73_05900;Ga0133561_11657;LACWKB8_0676	NA	NA
firm5_OG0001682	No	0.07	0.02	0.34	0.29	0.34	LACWKB10_1758;JF73_13170;GA0061073_0514;JF72_08780	S	Prophage Lp2 protein 4,ATP-dependent endonuclease of the OLD
firm5_OG0001683	No	0.03	0.35	0.69	0.69	0.78	Ga0133562_121295;JF74_14680;JF75_14860;JF73_13220	S	Pin domain protein
firm5_OG0001684	No	-0.01	0.37	0.7	0.68	0.77	JF73_13230;JF74_14690;JF75_14870;Ga0133562_121296	E	DNA-binding protein
firm5_OG0001686	No	-0.04	0.91	0.31	0.71	0.76	Ga0133561_111595;LACWKB8_1632;JF73_14990;JF75_03220	NA	NA
firm5_OG0001688	No	-0.07	0.79	0.52	0.71	0.81	JF74_10950;JF73_15690;LACWKB8_1715;Ga0133561_111668	G	Permease of the major facilitator superfamily
firm5_OG0001689	No	-0.15	0.85	0.43	0.72	0.78	JF73_15760;LACWKB8_1722;LACWKB10_1686;Ga0133561_111675	G	L-fucose isomerase
firm5_OG0001690	No	-0.18	0.9	0.37	0.67	0.75	JF73_15770;Ga0133561_111676;LACWKB8_1723;LACWKB10_1685	K	Transcriptional regulator (LacI family
firm5_OG0001691	No	-0.12	0.85	0.45	0.74	0.81	Ga0133561_111677;LACWKB8_1724;LACWKB10_1684;JF73_15780	G	Transketolase
firm5_OG0001692	No	-0.13	0.87	0.43	0.72	0.79	LACWKB10_1683;Ga0133561_111678;JF73_15790;LACWKB8_1725	G	Transketolase
firm5_OG0001693	No	-0.15	0.92	0.37	0.68	0.76	Ga0133561_111679;JF73_15800;LACWKB8_1726;LACWKB10_1682	C	Key enzyme in the regulation of glycerol uptake and metabolism (By similarity)
firm5_OG0001697	No	0.01	0.07	0.24	0.28	0.26	LACWKB10_1193	M,S	Inherit from COG: Tail protein,Cell wall-associated hydrolase
firm5_OG0001698	No	0.3	0.09	0.52	0.42	0.52	LACWKB10_1769	L	integrase family
firm5_OG0001699	No	0.14	0.09	0.3	0.25	0.27	LACWKB10_1775	S	Lysm domain protein
firm5_OG0001704	No	0.14	0.04	0.27	0.27	0.29	Ga0133563_11454;Ga0133563_11453;Ga0133564_1120;GA0061073_0669	L	Cytosine-specific methyltransferase,cytosine-specific methyltransferase
firm5_OG0001705	No	0.53	-0.03	0.12	0.3	0.25	GA0061073_0482;JF72_05360;Ga0133563_11638;JF75_05700	V	ABC transporter
firm5_OG0001707	No	0.7	-0.18	0.19	0.26	0.21	LACWKB10_0287;GA0061073_0845;JF72_11250;Ga0133563_111272	NA	NA
firm5_OG0001708	No	-0.02	0.14	0.62	0.49	0.52	JF72_11330;LACWKB10_1977;LACWKB8_0773;LACWKB10_1985	L,S	phage plasmid primase, p4 family
firm5_OG0001710	No	0.07	0.11	0.37	0.58	0.45	LACWKB10_0820;JF75_02510;JF75_02500;LACWKB10_0819	G	)-transporter
firm5_OG0001711	No	0.12	0.4	0.76	0.82	0.87	Ga0133562_121207;LACWKB10_1401;JF74_13830;JF75_14000	V	ABC transporter
firm5_OG0001712	No	0.07	0.49	0.5	0.97	0.83	JF75_15340;LACWKB10_0326;Ga0133564_111565;LACWKB8_1483	H	biotin acetyl-CoA-carboxylase ligase
firm5_OG0001714	No	0.04	0.46	0.64	0.76	0.8	LACWKB10_0737;JF74_15080;Ga0133564_11283;JF74_03450	K	transcriptional regulator DeoR family,transcriptional regulator, deor family
firm5_OG0001716	No	0.14	0.36	0.46	0.53	0.59	LACWKB8_0734;JF74_07100;LACWKB10_0237;Ga0133564_11740	E,S	glyoxalase bleomycin resistance protein dioxygenase,Glyoxalase Bleomycin resistance protein (Dioxygenase
firm5_OG0001717	firm5_3	0.11	0.18	0.97	0.56	0.75	Ga0133562_12587;JF74_07460;JF74_07410;Ga0133562_12582	I	esterase
firm5_OG0001718	No	0.4	0.19	0.41	0.48	0.55	JF74_10410;Ga0133564_11756;Ga0133561_111231;LACWKB10_0249	S	NA
firm5_OG0001722	No	0.32	0.04	0.62	0.28	0.49	Ga0133563_111204;Ga0133563_111206;Ga0133563_111207;Ga0133562_1313	NA	NA
firm5_OG0001724	No	-0.02	0.04	0.09	0.33	0.2	JF76_00220;LACWKB10_0629	K	DNA-binding helix-turn-helix protein,NA
firm5_OG0001725	No	-0.08	0.13	0.17	0.37	0.27	JF76_00230;LACWKB10_0630;Ga0133562_121299	NA	NA
firm5_OG0001727	No	0.11	0.32	0.07	0.61	0.4	JF74_00930;JF75_00690;JF76_00630	G	PTS system
firm5_OG0001729	No	0.13	0.13	0.64	0.67	0.67	JF74_13620;Ga0133562_121183;JF76_02740	K	transcriptional regulator (DeoR family),transcriptional regulator DeoR family
firm5_OG0001730	No	0.16	0.16	0.69	0.69	0.72	JF74_13630;Ga0133562_121184;JF76_02750	G	isomerase
firm5_OG0001731	No	0.26	0.11	0.7	0.41	0.59	Ga0133564_11290;Ga0133562_128;JF76_03020	G	Xylose Isomerase Domain-Containing protein
firm5_OG0001732	No	0.27	0.13	0.72	0.42	0.61	Ga0133564_11291;Ga0133562_129;JF76_03030	K	transcriptional antiterminator
firm5_OG0001733	No	0.24	0.1	0.68	0.39	0.57	Ga0133562_1210;Ga0133564_11292;JF76_03040	S	PRD domain protein
firm5_OG0001734	No	0.24	0.14	0.71	0.43	0.61	Ga0133564_11293;Ga0133562_1211;JF76_03050	S	Transcriptional regulator
firm5_OG0001735	No	0.23	0.11	0.7	0.4	0.58	JF76_03060;Ga0133562_1212;Ga0133564_11294	S	cytoplasmic protein
firm5_OG0001736	No	0.25	0.11	0.71	0.42	0.6	JF76_03070;Ga0133562_1213;Ga0133564_11295	S	Membrane
firm5_OG0001737	No	0.24	0.13	0.71	0.43	0.61	Ga0133564_11296;JF76_03080;Ga0133562_1214	S	Membrane
firm5_OG0001738	No	0.26	0.13	0.72	0.44	0.62	JF76_03090;Ga0133562_1215;Ga0133564_11297	S	dihydroorotase EC 3.5.2.3
firm5_OG0001739	No	0.07	0.49	0.54	0.99	0.86	LACWKB10_0717;JF76_03370;Ga0133564_11326	NA	NA
firm5_OG0001740	No	0.3	0.36	0.43	0.63	0.64	JF76_03940;Ga0133564_11672;JF76_06420	G	PTS System
firm5_OG0001742	No	0.01	0.37	0.48	0.78	0.73	Ga0133564_11412;JF76_04310;JF75_07670	K	NA,Transcriptional regulator, rpir family
firm5_OG0001743	No	0.15	0.38	0.62	0.77	0.77	JF74_10600;Ga0133562_12510;JF76_07190	S	Domain of unknown function (DUF955)
firm5_OG0001744	No	0.03	0.6	0.55	0.75	0.78	JF76_07230;JF74_10520;Ga0133561_111241	NA	NA
firm5_OG0001746	No	0.02	0.46	0.36	0.68	0.58	Ga0133562_12235;JF76_07430;Ga0133561_111224	L	terminase (Small subunit)
firm5_OG0001747	No	0.05	0.39	0.31	0.64	0.53	JF76_07650;Ga0133562_12256;LACWKB10_1201	S	NA
firm5_OG0001749	No	0.02	0.34	0.29	0.57	0.46	LACWKB10_1204;JF76_07680;Ga0133562_12258	NA	NA
firm5_OG0001753	No	0.32	0.42	0.27	0.51	0.55	Ga0133564_111061;JF76_18450;JF76_10690	K	Transcriptional regulator
firm5_OG0001754	No	-0.14	0.38	0.23	0.37	0.36	JF73_07090;JF76_10960;JF75_08310	S	NA
firm5_OG0001755	No	0.07	0.43	0.52	0.77	0.74	Ga0133564_111100;JF76_11110;LACWKB10_1039	S	NA
firm5_OG0001758	No	0.17	0.5	0.41	0.79	0.73	LACWKB10_1891;JF76_15040;JF75_14940	M	SIS domain protein
firm5_OG0001759	No	0.18	0.5	0.39	0.77	0.71	JF75_14970;JF76_15070;LACWKB10_1894	G	PTS system, sorbose subfamily, IIB component
firm5_OG0001760	No	0.17	0.51	0.43	0.8	0.74	JF75_14980;JF76_15080;LACWKB10_0290	G	sugar kinase
firm5_OG0001761	No	0.17	0.54	0.45	0.8	0.77	JF76_15090;LACWKB10_0291;JF75_14990	M	Catalyzes the conversion of a range of fructosamine 6- phosphates to glucose 6-phosphate and a free amino acid (By similarity)
firm5_OG0001762	No	0.15	0.53	0.42	0.79	0.74	JF75_15030;JF76_15130;LACWKB10_0295	G	PTS system fructose IIA component
firm5_OG0001763	No	0.16	0.52	0.43	0.8	0.75	JF76_15140;JF75_15040;LACWKB10_0296	M	Catalyzes the conversion of a range of fructosamine 6- phosphates to glucose 6-phosphate and a free amino acid (By similarity)
firm5_OG0001764	No	0.13	0.51	0.41	0.78	0.72	JF76_15150;LACWKB10_0297;JF75_15050	G	PTS system, sorbose subfamily, IIB component
firm5_OG0001765	No	0.14	0.52	0.41	0.78	0.73	LACWKB10_0300;JF76_15180;JF75_15080	K	Transcriptional regulator, GntR family,Transcriptional regulator
firm5_OG0001766	No	0.02	0.46	0.67	0.79	0.81	JF75_15450;Ga0133562_121321;JF76_15550	NA	NA
firm5_OG0001767	No	0.05	0.45	0.7	0.81	0.83	Ga0133562_121324;JF75_15480;JF76_15580	G	PTS system, sorbose subfamily, IIB component
firm5_OG0001768	No	0.06	0.36	0.77	0.81	0.85	Ga0133562_121326;JF76_15600;JF75_15500	K	Transcriptional regulator
firm5_OG0001769	No	0.19	0.49	0.53	0.79	0.77	LACWKB10_0369;JF76_16040;Ga0133564_111610	S	phage protein
firm5_OG0001770	No	0.12	-0.09	0.32	0.2	0.18	JF74_16130;Ga0133562_121455;JF76_16760	NA	NA
firm5_OG0001771	No	0.14	-0.07	0.37	0.2	0.21	JF76_16770;JF74_16140;Ga0133562_121460	NA	NA
firm5_OG0001773	No	0.11	0.52	0.6	0.55	0.73	Ga0133561_111626;JF74_16800;JF76_17430	NA	NA
firm5_OG0001774	No	0.16	0.26	0.33	0.82	0.61	JF75_18030;LACWKB10_1697;JF76_17810	M,S	Inherit from NOG: Cell Wall,NA
firm5_OG0001775	No	0.28	0.11	0.71	0.44	0.62	Ga0133562_1320;Ga0133564_111790;JF76_17900	E,M	Dihydrodipicolinate synthase
firm5_OG0001776	No	0.05	0.49	0.51	0.95	0.83	JF75_18520;LACWKB10_0490;JF76_18280	NA	NA
firm5_OG0001777	No	0.04	0.51	0.53	0.97	0.84	JF75_18530;LACWKB10_0491;JF76_18290	S	Inherit from NOG: LPXTG-motif cell wall anchor domain protein
firm5_OG0001778	No	-0.06	0.49	0.38	0.79	0.72	LACWKB10_0531;JF76_18570;LACWKB8_1779	G,M	Inherit from COG: epimerase dehydratase
firm5_OG0001779	No	0.19	0.43	0.25	0.56	0.51	LACWKB10_0600;JF76_19330;Ga0133564_111938	G	PTS System
firm5_OG0001780	No	0.19	0.44	0.24	0.61	0.54	Ga0133564_111940;JF76_19350;LACWKB10_0602	S	UPF0309 protein
firm5_OG0001781	No	0.18	0.43	0.23	0.58	0.52	LACWKB10_0606;Ga0133564_111944;JF76_19390	K	TRANSCRIPTIONal
firm5_OG0001784	firm5_2	-0.2	0.98	0.19	0.53	0.6	LACWKB8_0028;JF73_00300;Ga0133561_1128	G	beta-galactosidase,Glycoside hydrolase family 2 TIM barrel
firm5_OG0001785	firm5_2	-0.21	0.98	0.19	0.54	0.6	Ga0133561_1129;JF73_00310;LACWKB8_0029	P	Transporter
firm5_OG0001786	firm5_2	-0.19	0.98	0.2	0.56	0.62	JF73_00320;Ga0133561_1130;LACWKB8_0030	S	NA
firm5_OG0001787	firm5_2	-0.22	0.98	0.18	0.53	0.59	JF73_00330;LACWKB8_0031;Ga0133561_1131	G	Glucokinase
firm5_OG0001788	firm5_2	-0.21	0.98	0.18	0.53	0.6	Ga0133561_1132;JF73_00340;LACWKB8_0032	S	Rhamnogalacturonate lyase
firm5_OG0001789	firm5_2	-0.2	0.98	0.21	0.56	0.62	LACWKB8_0033;Ga0133561_1133;JF73_00350	P	Transporter
firm5_OG0001790	firm5_2	-0.2	0.98	0.2	0.54	0.61	JF73_00360;Ga0133561_1134;LACWKB8_0034	E	lipolytic protein G-D-S-L family
firm5_OG0001791	firm5_2	-0.2	0.98	0.2	0.54	0.62	JF73_00370;Ga0133561_1135;LACWKB8_0035	I	acidPPc
firm5_OG0001792	firm5_2	-0.22	0.98	0.19	0.54	0.6	LACWKB8_0036;Ga0133561_1136;JF73_00380	G	Alpha-N-arabinofuranosidase (EC 3.2.1.55)
firm5_OG0001793	firm5_2	-0.21	0.99	0.17	0.51	0.59	JF73_00520;LACWKB8_0051;Ga0133561_1150	G	YhcH YjgK YiaL family protein
firm5_OG0001794	firm5_2	-0.21	1	0.17	0.51	0.59	JF73_00540;LACWKB8_0053;Ga0133561_1152	P	Sodium:sulfate symporter transmembrane region
firm5_OG0001795	firm5_2	-0.22	1	0.16	0.5	0.58	Ga0133561_1153;JF73_00550;LACWKB8_0054	K	Transcriptional regulator
firm5_OG0001796	firm5_2	-0.24	0.99	0.17	0.5	0.58	Ga0133561_1154;LACWKB8_0055;JF73_00560	S	type III effector, Hrp-dependent
firm5_OG0001797	firm5_2	-0.24	0.99	0.16	0.5	0.57	LACWKB8_0057;Ga0133561_1155;JF73_00570	G	BNR Asp-box repeat protein
firm5_OG0001798	firm5_2	-0.22	1	0.16	0.5	0.57	Ga0133561_1158;JF73_00600;LACWKB8_0060	H	Catalyzes the NAD(P)-dependent oxidation of 4- (phosphohydroxy)-L-threonine (HTP) into 2-amino-3-oxo-4- (phosphohydroxy)butyric acid which spontaneously decarboxylates to form 3-amino-2-oxopropyl phosphate (AHAP) (By similarity)
firm5_OG0001800	firm5_2	-0.09	0.92	0.32	0.65	0.73	JF73_02010;Ga0133561_11209;LACWKB8_0202	G	tagatose-6-phosphate kinase
firm5_OG0001801	firm5_2	-0.14	0.96	0.28	0.61	0.69	Ga0133561_11213;LACWKB8_0206;JF73_02050	G	aldose 1-epimerase
firm5_OG0001802	firm5_2	-0.21	1	0.16	0.5	0.57	Ga0133561_11218;LACWKB8_0212;JF73_02110	G	hydrolase family 16
firm5_OG0001803	firm5_2	-0.15	0.95	0.23	0.6	0.67	LACWKB8_0258;Ga0133561_11263;JF73_02550	G	sucrose-6-phosphate hydrolase
firm5_OG0001804	firm5_2	-0.14	0.91	0.33	0.64	0.73	Ga0133561_11264;LACWKB8_0259;JF73_02560	G	solute-binding protein
firm5_OG0001805	firm5_2	-0.1	0.84	0.4	0.67	0.77	Ga0133561_11265;JF73_02570;LACWKB8_0260	T	response regulator
firm5_OG0001806	firm5_2	-0.15	0.91	0.32	0.63	0.73	Ga0133561_11266;JF73_02580;LACWKB8_0261	T	Histidine kinase
firm5_OG0001807	firm5_2	-0.14	0.91	0.32	0.63	0.73	LACWKB8_0262;JF73_02590;Ga0133561_11267	G	Ribose ABC transporter
firm5_OG0001810	firm5_2	-0.04	0.77	0.47	0.68	0.8	JF73_02620;Ga0133561_11270;LACWKB8_0265	G	PTS System
firm5_OG0001811	firm5_2	-0.04	0.76	0.47	0.68	0.79	Ga0133561_11271;LACWKB8_0266;JF73_02630	G	pts system
firm5_OG0001812	firm5_2	-0.21	1	0.17	0.49	0.57	LACWKB8_0314;JF73_02960;Ga0133561_11306	E	Dehydrogenase
firm5_OG0001813	firm5_2	-0.21	1	0.17	0.5	0.58	LACWKB8_0315;JF73_02970;Ga0133561_11307	S	reductase
firm5_OG0001814	firm5_2	-0.21	1	0.18	0.51	0.59	JF73_02980;Ga0133561_11308;LACWKB8_0316	G	carbohydrate kinase FGGY
firm5_OG0001815	firm5_2	-0.21	1	0.18	0.51	0.59	JF73_02990;Ga0133561_11309;LACWKB8_0317	K	glycerol-3-phosphate responsive antiterminator
firm5_OG0001816	firm5_2	-0.22	1	0.17	0.51	0.58	Ga0133561_11310;LACWKB8_0318;JF73_03000	G	Aldolase
firm5_OG0001817	firm5_2	-0.22	1	0.16	0.49	0.57	LACWKB8_0326;JF73_03070;Ga0133561_11318	G	PTS system mannitol-specific
firm5_OG0001818	firm5_2	-0.22	1	0.17	0.51	0.58	JF73_03100;LACWKB8_0329;Ga0133561_11321	K	TRANSCRIPTIONal
firm5_OG0001819	firm5_2	-0.22	1	0.17	0.51	0.58	JF73_03110;LACWKB8_0330;Ga0133561_11322	E	Alcohol dehydrogenase zinc-binding domain protein
firm5_OG0001820	firm5_2	-0.22	1	0.17	0.49	0.57	JF73_03120;LACWKB8_0331;Ga0133561_11323	K	regulatoR
firm5_OG0001821	firm5_2	-0.21	1	0.17	0.5	0.58	Ga0133561_11327;JF73_03160;LACWKB8_0335	G	PTS System
firm5_OG0001822	firm5_2	-0.21	1	0.19	0.51	0.59	LACWKB8_0350;JF73_03290;Ga0133561_11341	S	MgtC family
firm5_OG0001823	firm5_2	-0.17	0.98	0.16	0.51	0.58	LACWKB8_0424;Ga0133561_11410;JF73_03800	NA	NA
firm5_OG0001824	firm5_2	-0.21	1	0.16	0.49	0.57	LACWKB8_0570;JF73_04830;Ga0133561_11550	K	sorbitol operon transcription regulator
firm5_OG0001825	firm5_2	-0.2	1	0.17	0.51	0.59	Ga0133561_11551;JF73_04840;LACWKB8_0571	S	operon (Activator)
firm5_OG0001826	No	-0.17	0.55	0.3	0.51	0.52	LACWKB8_0584;JF73_04910;LACWKB10_0085	S	NA
firm5_OG0001827	firm5_2	-0.2	0.99	0.13	0.48	0.55	JF73_06770;Ga0133561_11738;LACWKB8_0765	S	Protein of unknown function (DUF3021)
firm5_OG0001828	firm5_2	-0.16	0.99	0.2	0.52	0.61	Ga0133561_11747;LACWKB8_0784;JF73_06830	G	pts system
firm5_OG0001829	firm5_2	-0.2	1	0.19	0.52	0.6	JF73_08270;Ga0133561_11894;LACWKB8_0929	S	Histidine biosynthesis protein
firm5_OG0001830	firm5_2	-0.2	1	0.18	0.5	0.59	JF73_08280;Ga0133561_11895;LACWKB8_0930	S	Phosphotransferase System Component
firm5_OG0001831	firm5_2	-0.12	0.83	0.38	0.66	0.72	LACWKB8_1291;JF73_11670;Ga0133561_111278	NA	NA
firm5_OG0001832	firm5_2	-0.11	0.81	0.37	0.66	0.72	LACWKB8_1292;Ga0133561_111279;JF73_11680	S	lantibiotic dehydratase domain protein
firm5_OG0001833	firm5_2	-0.13	0.86	0.38	0.68	0.74	JF73_11710;LACWKB8_1295;Ga0133561_111282	G	May play a role in 30S ribosomal subunit biogenesis. Unusual circulary permuted GTPase that catalyzes rapid hydrolysis of GTP with a slow catalytic turnover (By similarity)
firm5_OG0001834	firm5_2	-0.26	0.14	-0.1	0.05	-0.03	Ga0133561_11558;JF73_13100;LACWKB8_0578	L	Dna adenine methylase
firm5_OG0001835	firm5_2	-0.2	0.99	0.16	0.49	0.57	Ga0133561_111496;LACWKB8_1530;JF73_13850	S	MTH538 TIR-like domain (DUF1863)
firm5_OG0001836	firm5_2	-0.19	0.99	0.19	0.5	0.6	LACWKB8_1544;Ga0133561_111511;JF73_13990	F	permease for cytosine purines, uracil, thiamine, allantoin
firm5_OG0001837	firm5_2	-0.2	0.97	0.2	0.49	0.59	LACWKB8_1545;Ga0133561_111512;JF73_14000	S	Protein of unknown function (DUF917)
firm5_OG0001838	firm5_2	-0.2	0.99	0.19	0.5	0.6	Ga0133561_111513;LACWKB8_1546;JF73_14010	E,Q	Hydantoinase oxoprolinase
firm5_OG0001839	No	-0.02	0.24	0.26	0.66	0.5	LACWKB10_1663;JF75_18400;JF73_14630	S	NA
firm5_OG0001840	firm5_2	-0.22	1	0.17	0.51	0.58	JF73_14840;Ga0133561_111581;LACWKB8_1617	K	Transcriptional regulator
firm5_OG0001841	firm5_2	-0.22	0.98	0.2	0.49	0.59	Ga0133561_111587;JF73_14910;LACWKB8_1624	G	Transaldolase is important for the balance of metabolites in the pentose-phosphate pathway (By similarity)
firm5_OG0001842	No	0	0.44	0.46	0.84	0.74	Ga0133564_111733;JF73_15310;JF74_16570	NA	NA
firm5_OG0001843	firm5_2	-0.22	0.99	0.16	0.51	0.57	LACWKB8_1709;Ga0133561_111662;JF73_15630	G	Transaldolase
firm5_OG0001844	firm5_2	-0.21	1	0.17	0.51	0.59	JF73_15680;Ga0133561_111667;LACWKB8_1714	S	NA
firm5_OG0001845	firm5_2	-0.21	0.99	0.17	0.51	0.58	JF73_15700;LACWKB8_1716;Ga0133561_111669	K	ribose operon repressor
firm5_OG0001846	firm5_2	-0.21	1	0.17	0.52	0.59	JF73_15710;LACWKB8_1717;Ga0133561_111670	G	Ribose ABC transporter
firm5_OG0001847	firm5_2	-0.21	1	0.17	0.51	0.59	LACWKB8_1718;JF73_15720;Ga0133561_111671	G	Ribose ABC transporter
firm5_OG0001848	firm5_2	-0.24	0.99	0.15	0.5	0.56	LACWKB8_1719;Ga0133561_111672;JF73_15730	P	ABC transporter
firm5_OG0001849	firm5_2	-0.24	0.99	0.15	0.5	0.56	Ga0133561_111673;LACWKB8_1720;JF73_15740	G	Catalyzes the interconversion of beta-pyran and beta- furan forms of D-ribose (By similarity)
firm5_OG0001850	firm5_2	-0.2	1	0.18	0.53	0.6	LACWKB8_1729;JF73_15830;Ga0133561_111682	V	Mate efflux family protein
firm5_OG0001851	firm5_2	-0.21	0.99	0.2	0.53	0.61	LACWKB8_1756;Ga0133561_111713;JF73_16170	G	pfkb domain protein
firm5_OG0001852	No	-0.06	0.73	0.5	0.71	0.82	LACWKB8_1825;LACWKB10_0587;JF73_16880	G	Major Facilitator superfamily
firm5_OG0001853	firm5_2	-0.26	0.99	0.12	0.48	0.53	JF73_16990;Ga0133561_111797;LACWKB8_1836	V	(ABC) transporter
firm5_OG0001876	No	0.05	0.01	-0.05	0.03	-0.03	JF75_05470	U	traE protein,Inherit from COG: type IV secretion system protein
firm5_OG0001906	firm5_1	0.96	-0.19	0.18	0.17	0.22	JF72_00400;Ga0133563_1136;GA0061073_1260	E	peptidase
firm5_OG0001907	No	0.57	0.02	0.11	0.3	0.28	GA0061073_1595;LACWKB10_0670;Ga0133563_1149	S	decarboxylase
firm5_OG0001908	No	-0.09	0.29	0.49	0.48	0.52	LACWKB10_1486;JF74_04350;GA0061073_1115	G	PTS System
firm5_OG0001909	firm5_1	0.99	-0.17	0.17	0.14	0.21	GA0061073_1086;JF72_02170;Ga0133563_11232	K	Transcriptional regulator
firm5_OG0001910	firm5_1	0.99	-0.19	0.15	0.12	0.18	JF72_02180;Ga0133563_11233;GA0061073_1085	G	Major Facilitator Superfamily
firm5_OG0001911	firm5_1	0.62	0.03	0	0.21	0.16	JF72_02420;GA0061073_1507;Ga0133563_11266	S	DNA/RNA non-specific endonuclease
firm5_OG0001913	firm5_1	0.99	-0.2	0.16	0.14	0.19	Ga0133563_11413;JF72_03340;GA0061073_0709	F	5'-nucleotidase
firm5_OG0001914	firm5_1	0.99	-0.2	0.16	0.12	0.19	GA0061073_0708;Ga0133563_11414;JF72_03350	F	nucleoside
firm5_OG0001915	firm5_1	0.91	-0.15	0.21	0.2	0.26	GA0061073_0664;Ga0133563_11460;JF72_03800	L	Dna-3-methyladenine glycosylase i
firm5_OG0001916	firm5_1	0.99	-0.18	0.17	0.14	0.21	GA0061073_0657;JF72_03840;Ga0133563_11467	G	Major Facilitator
firm5_OG0001917	firm5_1	1	-0.19	0.15	0.14	0.19	GA0061073_0647;JF72_03910;Ga0133563_11479	S	NA
firm5_OG0001918	firm5_1	0.62	-0.21	0.25	0.17	0.23	GA0061073_0565;Ga0133563_11562;JF72_04720	NA	NA
firm5_OG0001919	firm5_1	1	-0.2	0.16	0.13	0.19	JF72_05060;Ga0133563_11598;GA0061073_0528	C	C4-dicarboxylate transporter
firm5_OG0001922	firm5_1	1	-0.19	0.18	0.14	0.21	GA0061073_0368;Ga0133563_11756;JF72_06480	G,M	NmrA family
firm5_OG0001923	firm5_1	0.99	-0.18	0.15	0.12	0.19	GA0061073_0360;JF72_06560;Ga0133563_11764	L	TatD family
firm5_OG0001924	firm5_1	0.99	-0.19	0.16	0.11	0.18	GA0061073_0299;Ga0133563_11831;JF72_07160	S	ABC superfamily ATP binding cassette transporter, permease
firm5_OG0001925	firm5_1	0.99	-0.24	0.13	0.09	0.14	JF72_07220;GA0061073_0293;Ga0133563_11837	NA	NA
firm5_OG0001928	firm5_1	1	-0.18	0.16	0.13	0.2	Ga0133563_111060;JF72_09330;GA0061073_0056	NA	NA
firm5_OG0001929	firm5_1	0.72	0	0.21	0.41	0.36	JF72_09500;Ga0133563_111077;GA0061073_0039	K	GntR family transcriptional regulator
firm5_OG0001930	firm5_1	0.92	-0.08	0.13	0.19	0.22	Ga0133563_111087;JF72_09590;GA0061073_0030	K	Transcriptional regulator
firm5_OG0001931	firm5_1	0.99	-0.2	0.14	0.14	0.18	JF72_09980;GA0061073_1427;Ga0133563_111141	S	phenazine biosynthesis protein, PhzF family
firm5_OG0001932	firm5_1	0.99	-0.2	0.17	0.16	0.21	GA0061073_1481;Ga0133563_111194;JF72_10490	S	NA
firm5_OG0001933	firm5_1	0.99	-0.2	0.14	0.12	0.18	JF72_10680;Ga0133563_111216;GA0061073_0788	S	NA
firm5_OG0001934	firm5_1	0.99	-0.17	0.17	0.16	0.22	GA0061073_0789;JF72_10690;Ga0133563_111217	M	Glycosyl transferase, family 2
firm5_OG0001935	firm5_1	0.74	0.03	0.15	0.11	0.25	JF72_10770;GA0061073_0796;Ga0133563_111224	M	Cell wall anchor domain protein
firm5_OG0001936	firm5_1	0.99	-0.19	0.16	0.13	0.2	JF72_11890;Ga0133563_111340;GA0061073_0914	NA	NA
firm5_OG0001937	firm5_1	0.99	-0.18	0.14	0.14	0.19	JF72_12650;Ga0133563_111440;GA0061073_1007	K	Transcriptional regulator
firm5_OG0001939	firm5_1	0.94	-0.15	0.14	0.17	0.2	JF72_13200;GA0061073_1066;Ga0133563_111493	M	Inherit from NOG: Cell Wall
firm5_OG0001940	No	0.04	0.22	0.54	0.45	0.53	Ga0133562_11203;JF72_00290	O,P	accessory protein,NA,Bacteriocin transport accessory protein
firm5_OG0001943	No	0.15	0.31	0.5	0.56	0.63	JF75_00380;JF74_00530;Ga0133562_1140	NA	NA
firm5_OG0001944	No	0.26	0.36	0.5	0.45	0.55	JF75_01820;LACWKB10_1598;Ga0133564_11688	E	carbamate kinase
firm5_OG0001945	No	0.1	0.27	0.38	0.78	0.62	LACWKB10_0805;JF75_02650;JF75_04320	K	TRANSCRIPTIONal
firm5_OG0001946	No	0.09	0.2	0.46	0.42	0.52	JF75_03890;JF74_03930;Ga0133562_1283	G	Major Facilitator
firm5_OG0001947	No	0.03	0.18	0.41	0.35	0.47	JF75_03900;Ga0133562_1286;JF74_03980	P	ABC transporter, permease
firm5_OG0001948	No	0.07	0.19	0.45	0.4	0.51	JF75_03910;Ga0133562_1287;JF74_03990	P	Part of the ABC transporter complex ModABC involved in molybdenum import. Responsible for energy coupling to the transport system (By similarity)
firm5_OG0001949	No	0.09	0.18	0.46	0.4	0.5	Ga0133562_1288;JF75_03920;JF74_04000	NA	NA
firm5_OG0001950	No	0.08	0.18	0.47	0.4	0.5	Ga0133562_1289;JF75_03930;JF74_04010	S	NA
firm5_OG0001952	No	0.34	0.11	0.46	0.45	0.51	Ga0133562_12359;JF75_06170;Ga0133564_11583	S	NA
firm5_OG0001953	No	0.15	0.53	0.4	0.55	0.61	Ga0133561_111247;JF75_07640;Ga0133562_12509	NA	NA
firm5_OG0001955	No	0	0.39	0.42	0.75	0.67	JF74_17260;JF75_09890;Ga0133564_11985	S	K07048 phosphotriesterase-related protein
firm5_OG0001956	No	0.05	0.42	0.65	0.68	0.72	JF74_03330;JF75_09940;Ga0133564_11990	G	2-dehydro-3-deoxy-phosphogluconate aldolase
firm5_OG0001957	No	0.09	0.48	0.54	0.99	0.85	LACWKB10_1347;JF75_13490;Ga0133564_111372	M	carboxypeptidase
firm5_OG0001958	No	-0.01	0.53	0.53	0.85	0.77	LACWKB10_1065;LACWKB10_1121;JF75_14470	L	Transposase
firm5_OG0001960	No	0.15	0.32	0.83	0.69	0.81	Ga0133562_121512;JF74_16600;JF75_17160	NA	NA
firm5_OG0001961	No	0.35	0.19	0.62	0.6	0.68	LACWKB10_1768;JF75_17270;Ga0133564_111745	NA	NA
firm5_OG0001962	No	0.25	0.23	0.72	0.48	0.66	JF75_17420;Ga0133562_121497;Ga0133563_111004	NA	NA
firm5_OG0001963	No	0.11	0.21	0.94	0.65	0.79	JF75_17650;JF74_17000;Ga0133562_121542	NA	NA
firm5_OG0001964	No	0.1	0.21	0.94	0.66	0.8	JF75_17670;JF74_17020;Ga0133562_121544	G	PTS System
firm5_OG0001967	No	0.32	0.14	0.92	0.61	0.79	JF74_04200;Ga0133562_12105;Ga0133563_11267	S	K05989 alpha-L-rhamnosidase EC 3.2.1.40
firm5_OG0001968	No	0.06	0.23	0.97	0.57	0.77	Ga0133562_12292;JF74_05200;LACWKB8_0525	NA	NA
firm5_OG0001969	No	0.26	0.44	0.54	0.61	0.71	JF74_10330;Ga0133562_12534;LACWKB10_1177	L	terminase (Small subunit)
firm5_OG0001972	No	0.08	-0.01	-0.14	0.18	0.05	JF74_12800;LACWKB8_1260;Ga0133561_11566	NA	NA
firm5_OG0001973	No	0.16	0.33	0.77	0.74	0.82	LACWKB10_1400;JF74_13820;Ga0133562_121206	NA	NA
firm5_OG0001975	No	0.14	0.22	0.89	0.74	0.84	LACWKB10_0400;Ga0133562_121414;JF74_15720	K	antiterminator
firm5_OG0001980	No	-0.09	0.21	0.66	0.52	0.6	Ga0133561_11579;Ga0133564_111833;Ga0133562_13147	G	Catalyzes the dehydration of D-mannonate (By similarity)
firm5_OG0001981	No	0.08	0.22	0.47	0.63	0.62	LACWKB10_1957;LACWKB10_0821;Ga0133562_12890	K	Transcriptional regulator, ARAC family,Transcriptional regulator (AraC family)
firm5_OG0001983	No	0.1	0.37	0.33	0.39	0.47	LACWKB10_0238;LACWKB8_0735;Ga0133564_11741	C	Flavodoxin
firm5_OG0001984	No	0.06	0.32	0.29	0.33	0.41	LACWKB10_0239;Ga0133564_11742;LACWKB8_0736	S	Glutathione-regulated potassium-efflux system ancillary protein
firm5_OG0001986	No	0.2	-0.03	0.07	0.06	0.02	JF72_07760;JF76_00160	NA	NA
firm5_OG0001987	No	-0.13	0.12	0.26	0.24	0.27	JF76_00210;Ga0133562_121301	D	NA,ftsk SpoIIIE family protein
firm5_OG0001988	No	-0.18	0.33	0.24	0.52	0.44	JF76_00380;JF74_00650	G	PTS system mannose fructose sorbose family IID component
firm5_OG0001989	No	-0.16	0.34	0.23	0.52	0.45	JF76_00390;JF74_00660	G	PTS System
firm5_OG0001990	No	0.18	0.52	0.43	0.86	0.74	JF75_00610;JF76_00550	C	Fumarate reduCtase
firm5_OG0001991	No	0.13	0.13	0.1	0.38	0.22	JF76_01120;JF75_01110	S	fad dependent oxidoreductase
firm5_OG0001992	No	0.13	0.11	0.12	0.37	0.22	JF76_01130;JF75_01120	S	sodium sulfate symporter
firm5_OG0001993	No	0.21	0.31	0.23	0.38	0.41	JF76_02340;Ga0133564_11232	C	FAD binding domain
firm5_OG0001995	No	0.08	0.31	0.3	0.59	0.51	JF74_05740;JF76_05530	NA	NA
firm5_OG0001996	No	0.12	0.47	0.49	0.93	0.81	JF76_06490;JF75_07040	S	Membrane
firm5_OG0001997	No	0.13	0.45	0.49	0.89	0.8	JF75_07070;JF76_06550	S	NA
firm5_OG0001999	No	0.27	0.27	0.1	0.33	0.31	JF76_07410;Ga0133561_111226	NA	NA
firm5_OG0002000	No	0.14	0.27	0	0.22	0.22	Ga0133561_111225;JF76_07420	NA	NA
firm5_OG0002001	No	0.15	0.3	0.5	0.72	0.62	Ga0133562_12236;JF76_07440	L	Phage terminase, large subunit
firm5_OG0002002	No	0.15	0.29	0.48	0.73	0.62	Ga0133562_12237;JF76_07450	S	Phage Portal Protein
firm5_OG0002003	No	0.13	0.26	0.5	0.7	0.6	Ga0133562_12238;JF76_07460	T	head morphogenesis protein, SPP1 gp7
firm5_OG0002004	No	0.08	0.34	0.5	0.75	0.63	Ga0133562_12240;JF76_07490	S	Phage minor structural protein GP20
firm5_OG0002005	No	0.1	0.3	0.52	0.69	0.62	Ga0133562_12241;JF76_07500	S	Major capsid protein
firm5_OG0002006	No	0.1	0.29	0.44	0.67	0.56	JF76_07510;Ga0133562_12242	S	NA
firm5_OG0002007	No	0.1	0.33	0.47	0.69	0.6	JF76_07520;Ga0133562_12243	S	NA
firm5_OG0002008	No	0.04	0.33	0.44	0.69	0.58	Ga0133562_12244;JF76_07530	S	phage protein
firm5_OG0002009	No	0.09	0.27	0.43	0.65	0.54	Ga0133562_12245;JF76_07540	NA	NA
firm5_OG0002010	No	0.06	0.36	0.47	0.73	0.63	JF76_07550;Ga0133562_12246	S	phage protein
firm5_OG0002011	No	0.05	0.44	0.4	0.71	0.62	JF76_07560;Ga0133562_12247	S	XkdM protein, phage-like element PBSX
firm5_OG0002012	No	-0.02	0.38	0.42	0.71	0.6	JF76_07570;Ga0133562_12248	S	XkdN-like protein
firm5_OG0002013	No	0.02	0.37	0.39	0.67	0.56	Ga0133562_12249;JF76_07580	S	NA
firm5_OG0002014	No	0	0.32	0.4	0.66	0.54	Ga0133562_12250;JF76_07590	S	domain protein
firm5_OG0002015	No	0.07	0.34	0.45	0.71	0.6	Ga0133562_12251;JF76_07600	S	Phage cell wall hydrolase
firm5_OG0002016	No	0.02	0.3	0.39	0.63	0.52	JF76_07610;Ga0133562_12252	S	Protein of unknown function (DUF2577)
firm5_OG0002017	No	0.04	0.34	0.43	0.71	0.6	Ga0133562_12253;JF76_07620	S	phage protein
firm5_OG0002018	No	0.12	0.32	0.47	0.69	0.61	JF76_07630;Ga0133562_12254	S	baseplate J family protein
firm5_OG0002019	No	0.11	0.3	0.43	0.68	0.57	JF76_07640;Ga0133562_12255	S	Uncharacterized protein conserved in bacteria (DUF2313)
firm5_OG0002020	No	0.08	0.21	0.13	0.28	0.24	JF76_10180;JF75_10140	C	Catalyzes the reduction of the double bond of an array of alpha,beta-unsaturated aldehydes and ketones. It also reduces the nitro group of nitroester and nitroaromatic compounds. It could have a role in detoxification processes (By similarity)
firm5_OG0002021	No	0.1	0.35	0.27	0.56	0.51	JF76_10700;Ga0133564_111063	C	Fumarate reduCtase
firm5_OG0002023	No	0.05	0.22	0.7	0.69	0.7	JF76_14550;JF75_14450	S	Fic/DOC family
firm5_OG0002024	No	-0.03	-0.02	0.18	0.22	0.17	Ga0133561_111434;JF76_14970	NA	NA
firm5_OG0002025	No	0.01	0.24	0.32	0.73	0.55	JF76_15610;JF75_15510	G	PTS system mannose fructose sorbose family IID component
firm5_OG0002026	No	0.09	0.25	0.51	0.74	0.68	JF76_17260;JF75_17130	NA	NA
firm5_OG0002027	No	0.11	0.25	0.51	0.72	0.67	JF76_17270;JF75_17140	NA	NA
firm5_OG0002031	No	-0.07	0.71	0.19	0.46	0.5	JF73_05980;Ga0133564_111827	NA	NA
firm5_OG0002033	No	-0.13	0.83	0.26	0.53	0.61	LACWKB10_1921;JF73_10010	NA	NA
firm5_OG0002034	No	0.09	0.2	0.26	0.37	0.32	GA0061073_0510;JF73_11460	NA	NA
firm5_OG0002036	No	0.09	0.3	0.3	0.13	0.26	Ga0133561_111340;JF73_12260	S	Appr-1-p processing domain protein
firm5_OG0002037	No	0.06	0.35	0.28	0.15	0.27	JF73_12270;Ga0133561_111341	S	NA
firm5_OG0002038	No	0.06	0.33	0.29	0.14	0.27	JF73_12280;Ga0133561_111342	K	Transcriptional regulator
firm5_OG0002039	No	0.01	0.53	0.29	0.43	0.53	JF73_14790;LACWKB8_1612	NA	NA
firm5_OG0002040	No	-0.12	0.8	0.39	0.58	0.7	JF74_16760;JF73_15260	NA	NA
firm5_OG0002041	No	-0.16	0.88	0.39	0.69	0.73	Ga0133561_111644;JF73_15450	S	NA
firm5_OG0002066	No	0.52	-0.16	0.03	-0.02	0.06	GA0061073_1286;Ga0133563_1110	S	bacteriocin-associated integral membrane protein
firm5_OG0002069	No	0.53	-0.11	0.15	-0.02	0.13	Ga0133563_1177;GA0061073_1252	F	Guanine deaminase
firm5_OG0002070	No	0.51	-0.1	0.15	-0.02	0.14	Ga0133563_1178;GA0061073_1251	F	permease
firm5_OG0002071	No	0.62	-0.25	0.23	0.01	0.15	Ga0133563_11161;GA0061073_1169	O	Matrixin
firm5_OG0002072	No	0.07	0.48	0.64	0.63	0.73	JF74_03290;GA0061073_1113	G	Pts system
firm5_OG0002073	No	0.08	0.49	0.66	0.67	0.78	GA0061073_1112;JF74_03300	G	pts system
firm5_OG0002074	No	0.97	-0.2	0.15	0.14	0.19	GA0061073_0720;JF72_03230	K	Transcriptional regulator
firm5_OG0002076	No	0.06	0.14	0.28	0.4	0.34	JF75_05690;GA0061073_0481	NA	NA
firm5_OG0002077	No	0.94	-0.13	0.22	0.17	0.26	Ga0133563_11857;GA0061073_0275	M	udp-glucose 4-epimerase
firm5_OG0002080	No	0.38	0.04	0.69	0.39	0.56	JF74_10980;GA0061073_0189	M	phosphoribosyl-dephospho-CoA transferase
firm5_OG0002081	No	0.39	0.03	0.7	0.38	0.56	JF74_10990;GA0061073_0188	I	malonate decarboxylase
firm5_OG0002083	No	0.37	0.05	0.7	0.4	0.57	GA0061073_0186;JF74_11010	S	malonate decarboxylase alpha subunit
firm5_OG0002084	No	0.12	-0.05	0.06	-0.06	0.04	Ga0133563_111202;GA0061073_1493	S	surface protein
firm5_OG0002085	No	0.11	-0.06	0.06	-0.06	0.05	Ga0133563_111208;GA0061073_0780	NA	NA
firm5_OG0002086	No	0.64	-0.16	0.1	0.05	0.15	JF72_11670;GA0061073_0876	K	Transcriptional regulator
firm5_OG0002087	No	-0.06	0.19	0.18	0.3	0.27	GA0061073_0880;Ga0133562_121303	NA	NA
firm5_OG0002088	No	0.07	0.26	0.27	0.45	0.39	GA0061073_0887;JF74_05770	S	Type IV secretion-system coupling protein DNA-binding domain,Domain of unknown function DUF87
firm5_OG0002089	No	0.08	0.31	0.3	0.45	0.42	GA0061073_0888;JF74_05760	S	NA
firm5_OG0002090	No	0.97	-0.18	0.15	0.15	0.2	GA0061073_1032;JF72_12880	S	NA
firm5_OG0002091	No	0.84	-0.28	0.05	0.03	0.04	JF72_13130;GA0061073_1057	G	phosphoglycerate mutase
firm5_OG0002092	No	0.78	-0.09	0.19	0.26	0.24	Ga0133563_11395;JF72_03160	M	Catalyzes the conversion of a range of fructosamine 6- phosphates to glucose 6-phosphate and a free amino acid (By similarity)
firm5_OG0002095	No	0.08	0.03	0.07	0.09	0.06	JF75_05620	L	Dna topoisomerase,Topoisomerase
firm5_OG0002096	No	0.3	0.13	0.32	0.36	0.35	JF75_01770;LACWKB10_1603	I	alpha/beta hydrolase fold
firm5_OG0002097	No	0.29	0.11	0.32	0.37	0.34	JF75_01780;LACWKB10_1602	K	Transcriptional regulator
firm5_OG0002098	No	0.31	0.14	0.34	0.42	0.38	JF75_01790;LACWKB10_1601	S	cytoplasmic protein
firm5_OG0002099	No	0.31	0.13	0.34	0.39	0.37	LACWKB10_1600;JF75_01800	S	Protein of unknown function (DUF2877)
firm5_OG0002100	No	0.32	0.13	0.35	0.41	0.38	LACWKB10_1599;JF75_01810	G	Major Facilitator
firm5_OG0002101	No	0.32	0.13	0.31	0.38	0.35	JF75_01830;LACWKB10_1597	C	proton sodium-glutamate symport protein
firm5_OG0002102	No	0.05	0.1	0.37	0.56	0.43	JF75_02520;LACWKB10_0818	G	Xylose isomerase domain protein TIM barrel
firm5_OG0002103	No	0.03	0.08	0.35	0.55	0.41	LACWKB10_0816;JF75_02540	NA	NA
firm5_OG0002104	No	0.03	0.09	0.36	0.55	0.42	JF75_02550;LACWKB10_0815	G	methylisocitrate lyase
firm5_OG0002105	No	0.05	0.09	0.36	0.56	0.43	LACWKB10_0814;JF75_02560	G	Major Facilitator
firm5_OG0002106	No	0.07	0.11	0.37	0.58	0.45	JF75_02570;LACWKB10_0813	G	Oxidoreductase family, NAD-binding Rossmann fold
firm5_OG0002107	No	0.07	0.09	0.37	0.57	0.45	JF75_02580;LACWKB10_0812	G	myo-inositol catabolism protein
firm5_OG0002108	No	0.12	0.25	0.73	0.62	0.65	Ga0133564_11310;JF75_03390	G	tagatose-6-phosphate kinase
firm5_OG0002109	No	0.29	0.39	0.33	0.65	0.63	Ga0133564_111804;JF75_05610	S	Filamentation induced by cAMP protein fic
firm5_OG0002110	No	0.07	0.23	0.59	0.63	0.66	Ga0133561_11567;JF75_06190	NA	NA
firm5_OG0002113	No	0.2	0.42	0.7	0.7	0.8	JF75_17170;Ga0133562_11208	V	ABC transporter (Permease
firm5_OG0002114	No	-0.02	0.27	0.35	0.76	0.59	JF75_18420;LACWKB10_1661	S	NA
firm5_OG0002115	No	-0.03	0.26	0.33	0.75	0.57	LACWKB10_1658;JF75_18450	K	TRANSCRIPTIONal
firm5_OG0002116	No	-0.03	0.26	0.33	0.75	0.57	JF75_18460;LACWKB10_1657	F	Catalyzes a reversible aldol reaction between acetaldehyde and D-glyceraldehyde 3-phosphate to generate 2-deoxy- D-ribose 5-phosphate (By similarity)
firm5_OG0002119	firm5_3	0.09	0.12	0.31	0.18	0.24	Ga0133562_1121;JF74_00200	T	sensor histidine kinase, virS
firm5_OG0002120	firm5_3	0.11	0.08	0.31	0.16	0.21	Ga0133562_1122;JF74_00210	T	response regulator
firm5_OG0002121	firm5_3	0.09	0.09	0.3	0.17	0.23	Ga0133562_1124;JF74_00230	S	GtrA-like protein
firm5_OG0002122	firm5_3	0.13	0.09	0.33	0.17	0.24	JF74_00240;Ga0133562_1125	M	glycosyltransferase group 2 family protein
firm5_OG0002123	firm5_3	0.1	0.1	0.3	0.17	0.22	JF74_00250;Ga0133562_1126	G	Glycosyl hydrolase family 3 N-terminal domain protein
firm5_OG0002124	firm5_3	0.11	0.08	0.31	0.16	0.22	Ga0133562_1127;JF74_00260	M	udp-galactopyranose mutase
firm5_OG0002125	firm5_3	0.1	0.25	0.96	0.63	0.81	Ga0133562_1167;JF74_00830	NA	NA
firm5_OG0002126	firm5_3	0.04	0.19	0.44	0.42	0.5	JF74_03940;Ga0133562_1284	G	Phosphoenolpyruvate synthase
firm5_OG0002127	firm5_3	0	0.17	0.35	0.24	0.39	Ga0133562_1285;JF74_03970	P	NA,ABC transporter substrate-binding protein
firm5_OG0002128	No	0.21	0.2	0.38	0.36	0.45	Ga0133564_11378;JF74_04100	V	methylase
firm5_OG0002129	firm5_3	0.09	0.27	0.91	0.57	0.76	JF74_04140;Ga0133562_1299	G	Rhamnulokinase
firm5_OG0002130	firm5_3	0.07	0.25	0.92	0.57	0.76	JF74_04150;Ga0133562_12100	G	l-rhamnose isomerase
firm5_OG0002131	firm5_3	0.07	0.25	0.92	0.58	0.76	JF74_04160;Ga0133562_12101	G	Catalyzes the reversible cleavage of L-rhamnulose-1- phosphate to dihydroxyacetone phosphate (DHAP) and L-lactaldehyde (By similarity)
firm5_OG0002132	firm5_3	0.05	0.24	0.93	0.57	0.76	JF74_04170;Ga0133562_12102	S	Membrane
firm5_OG0002133	firm5_3	0.08	0.23	0.91	0.55	0.74	Ga0133562_12103;JF74_04180	K	Transcriptional regulator
firm5_OG0002134	firm5_3	0.12	0.22	0.97	0.57	0.78	Ga0133562_12104;JF74_04190	G	Major Facilitator
firm5_OG0002135	No	-0.06	0.33	0.57	0.57	0.6	JF74_04340;LACWKB10_1485	S	Glycosyl Hydrolase Family 88
firm5_OG0002136	No	-0.03	0.31	0.56	0.56	0.59	LACWKB10_1488;JF74_04370	G	PTS System
firm5_OG0002137	No	-0.06	0.32	0.55	0.54	0.58	JF74_04380;LACWKB10_1489	NA	NA
firm5_OG0002139	No	-0.05	0.32	0.56	0.56	0.59	LACWKB10_1491;JF74_04400	S	heparinase ii
firm5_OG0002140	No	-0.05	0.32	0.57	0.57	0.6	LACWKB10_1492;JF74_04410	S	Domain protein
firm5_OG0002141	No	-0.05	0.33	0.57	0.56	0.59	LACWKB10_1493;JF74_04420	G	Catalyzes the isomerization of 5-dehydro-4-deoxy-D- glucuronate to 3-deoxy-D-glycero-2,5-hexodiulosonate (By similarity)
firm5_OG0002142	No	-0.07	0.33	0.56	0.57	0.59	JF74_04450;LACWKB10_1496	S	NA
firm5_OG0002143	firm5_3	0.18	0.02	0.62	0.33	0.42	Ga0133562_12373;JF74_05880	E	Aminotransferase class I and II
firm5_OG0002144	firm5_3	0.09	0.21	0.74	0.52	0.66	JF74_07430;Ga0133562_12584	K	Transcriptional regulator
firm5_OG0002145	firm5_3	0.1	0.21	0.73	0.53	0.65	JF74_07440;Ga0133562_12585	G	beta-galactosidase
firm5_OG0002146	firm5_3	0.09	0.16	0.45	0.32	0.42	Ga0133562_12554;JF74_10130	NA	NA
firm5_OG0002147	firm5_3	0.06	0.48	0.48	0.54	0.63	JF74_10150;Ga0133562_12552	NA	NA
firm5_OG0002148	firm5_3	0.21	0.42	0.46	0.48	0.6	JF74_10170;Ga0133562_12550	M	Minor structural protein
firm5_OG0002149	firm5_3	0.19	0.43	0.47	0.5	0.61	JF74_10180;Ga0133562_12549	S	tail component
firm5_OG0002150	firm5_3	0.2	0.45	0.47	0.52	0.63	JF74_10190;Ga0133562_12548	S	tail tape measure protein
firm5_OG0002151	firm5_3	0.21	0.44	0.48	0.53	0.63	Ga0133562_12547;JF74_10200	S	NA
firm5_OG0002152	firm5_3	0.2	0.44	0.46	0.5	0.61	JF74_10210;Ga0133562_12546	S	Phage protein
firm5_OG0002153	firm5_3	0.2	0.45	0.45	0.51	0.61	Ga0133562_12545;JF74_10220	S	tail protein
firm5_OG0002154	firm5_3	0.19	0.44	0.46	0.5	0.6	Ga0133562_12544;JF74_10230	S	NA
firm5_OG0002155	firm5_3	0.2	0.44	0.47	0.52	0.62	Ga0133562_12543;JF74_10240	S	Phage protein, HK97 gp10 family
firm5_OG0002156	firm5_3	0.18	0.46	0.47	0.53	0.63	Ga0133562_12542;JF74_10250	NA	NA
firm5_OG0002157	firm5_3	0.17	0.45	0.44	0.5	0.6	JF74_10260;Ga0133562_12541	S	Pfam:Phage_QLRG
firm5_OG0002158	firm5_3	0.2	0.46	0.47	0.52	0.63	JF74_10270;Ga0133562_12540	S	NA
firm5_OG0002159	firm5_3	0.21	0.45	0.46	0.51	0.62	Ga0133562_12539;JF74_10280	NA	NA
firm5_OG0002160	firm5_3	0.22	0.43	0.46	0.49	0.61	Ga0133562_12537;JF74_10300	T	phage Mu protein F like protein
firm5_OG0002161	firm5_3	0.19	0.42	0.47	0.49	0.61	Ga0133562_12536;JF74_10310	S	Phage Portal Protein
firm5_OG0002162	firm5_3	0.21	0.44	0.46	0.51	0.62	Ga0133562_12535;JF74_10320	S	phage terminase large subunit
firm5_OG0002163	firm5_3	0.19	0.24	0.96	0.59	0.81	JF74_11070;Ga0133562_12894	K	transcriptional regulator MERR family
firm5_OG0002164	firm5_3	0.22	0.23	0.93	0.6	0.8	JF74_11080;Ga0133562_12895	C	Flavocytochrome c
firm5_OG0002165	firm5_3	-0.02	0.2	0.6	0.6	0.62	Ga0133562_121046;JF74_12570	G	pts system
firm5_OG0002166	firm5_3	0.02	0.32	0.76	0.72	0.78	Ga0133562_121047;JF74_12580	K	antiterminator
firm5_OG0002167	No	0.02	0.08	-0.15	0.25	0.08	JF74_12810;LACWKB8_1261	NA	NA
firm5_OG0002168	firm5_3	0.02	0.04	0.38	0.32	0.31	JF74_14540;Ga0133562_121282	S	Caspase domain
firm5_OG0002169	firm5_3	0.06	0.18	0.94	0.55	0.74	JF74_14600;Ga0133562_121288	G	Catalyzes the conversion of L-arabinose to L-ribulose (By similarity)
firm5_OG0002170	firm5_3	0.05	0.17	0.92	0.53	0.72	JF74_14640;Ga0133562_121291	K	Transcriptional regulator, GntR family
firm5_OG0002171	firm5_3	0.21	0.2	0.97	0.6	0.79	JF74_14910;Ga0133562_121329	G	Major Facilitator
firm5_OG0002172	No	0.03	0.15	0.52	0.48	0.47	JF74_15110;JF74_15120	G	Inner membrane metabolite transport protein ydjE,transport protein
firm5_OG0002173	firm5_3	0.21	0.11	0.63	0.4	0.51	Ga0133562_121377;JF74_15380	F	nucleoside hydrolase
firm5_OG0002174	firm5_3	0.23	0.11	0.62	0.4	0.51	Ga0133562_121378;JF74_15390	P	ABC transporter
firm5_OG0002175	firm5_3	0.25	0.1	0.63	0.41	0.51	JF74_15400;Ga0133562_121379	P	ABC transporter, ATP-binding protein
firm5_OG0002176	firm5_3	0.23	0.1	0.63	0.39	0.51	JF74_15410;Ga0133562_121380	P	Cobalt transport protein
firm5_OG0002177	firm5_3	0.28	0.08	0.65	0.41	0.53	JF74_15420;Ga0133562_121381	S	Signal transduction histidine kinase, lyts
firm5_OG0002178	firm5_3	0.14	0.17	0.59	0.41	0.49	JF74_15430;Ga0133562_121382	O	ADP-ribosylation crystallin J1
firm5_OG0002179	firm5_3	0.16	0.18	0.59	0.42	0.5	JF74_15440;Ga0133562_121383	G	pts system
firm5_OG0002180	firm5_3	0.11	0.18	0.99	0.55	0.76	JF74_15960;Ga0133562_121435	S	acetyltransferase
firm5_OG0002181	firm5_3	0.14	0.19	0.99	0.59	0.79	JF74_16220;Ga0133562_121467	NA	NA
firm5_OG0002182	firm5_3	0.13	0.2	0.96	0.6	0.79	JF74_16920;Ga0133562_121540	NA	NA
firm5_OG0002183	firm5_3	0.13	0.19	0.98	0.58	0.78	Ga0133562_13146;JF74_18480	G	Gluconate kinase
firm5_OG0002184	No	-0.18	0.11	-0.21	0	-0.07	Ga0133561_11557;LACWKB8_0577	L	Adenine-specific
firm5_OG0002185	No	-0.2	0.08	-0.19	-0.04	-0.09	Ga0133561_11559;LACWKB8_0579	V	restriction endonuclease
firm5_OG0002186	No	-0.07	0.15	0.7	0.47	0.57	Ga0133562_13150;Ga0133561_11577	K	GntR Family Transcriptional Regulator
firm5_OG0002187	No	-0.2	0.98	0.13	0.48	0.55	LACWKB8_0766;Ga0133561_11739	K,T	lytTr DNA-binding domain protein
firm5_OG0002191	No	0.01	0.1	0.06	0.13	0.16	Ga0133561_111796;LACWKB8_1835	NA	NA
firm5_OG0002192	No	0.11	0.3	0.82	0.58	0.73	Ga0133562_1150;Ga0133564_1134	I,Q	Short-chain dehydrogenase reductase Sdr
firm5_OG0002193	No	0.02	0.28	0.59	0.48	0.57	Ga0133562_11212;LACWKB10_1779	NA	NA
firm5_OG0002194	No	0.06	0.29	0.65	0.5	0.62	Ga0133562_11213;LACWKB10_1778	L	NA,DNA repair protein (RadC
firm5_OG0002195	No	0.01	0.03	0.01	0.29	0.14	Ga0133562_12206;LACWKB10_1147	K	HTH_XRE
firm5_OG0002196	No	0.16	0.15	0.1	0.42	0.28	LACWKB10_1155;Ga0133562_12212	S	NA
firm5_OG0002197	No	0.06	0.12	0.07	0.34	0.22	LACWKB10_1156;Ga0133562_12213	L	dna replication protein
firm5_OG0002198	No	0.18	0.08	0.1	0.33	0.2	Ga0133562_12216;LACWKB10_1158	K	Phage regulatory protein rha
firm5_OG0002199	No	0.21	-0.07	0.23	0.26	0.2	LACWKB10_1160;Ga0133562_12217	NA	NA
firm5_OG0002201	No	-0.26	0.33	0.03	0.33	0.22	LACWKB10_1169;Ga0133562_12229	NA	NA
firm5_OG0002202	No	0.11	0.11	0.11	0.39	0.27	LACWKB10_1171;Ga0133562_12230	L	endodeoxyribonuclease RusA
firm5_OG0002205	No	0.12	0.08	0.28	0.28	0.3	Ga0133563_11455;Ga0133564_1118	S	NgoFVII restriction endonuclease,NA
firm5_OG0002206	No	0.09	-0.03	0.07	-0.03	0.08	Ga0133563_111203;Ga0133563_111205	NA	NA
firm5_OG0002207	No	0.21	0.03	0.17	0.4	0.35	Ga0133563_111547;LACWKB10_0530	K	Transcriptional regulator
firm5_OG0002208	No	0.06	0.53	0.5	0.96	0.85	LACWKB10_1941;Ga0133564_1190	I	2-Nitropropane dioxygenase
firm5_OG0002209	No	0.05	0.53	0.49	0.96	0.84	LACWKB10_1943;Ga0133564_1192	I	acyl-CoA dehydrogenase
firm5_OG0002210	No	0.06	0.54	0.5	0.96	0.85	Ga0133564_1193;LACWKB10_1944	C	L-carnitine dehydratase bile acid-inducible protein F
firm5_OG0002211	No	0.03	0.55	0.5	0.96	0.85	Ga0133564_1194;LACWKB10_1945	I	acyl-Coa dehydrogenase
firm5_OG0002212	No	0.02	0.56	0.49	0.96	0.84	Ga0133564_1195;LACWKB10_1946	NA	NA
firm5_OG0002213	No	0.05	0.54	0.5	0.96	0.85	Ga0133564_1196;LACWKB10_1947	C	Electron transfer flavoprotein
firm5_OG0002214	No	0.06	0.55	0.5	0.96	0.85	Ga0133564_1197;LACWKB10_1948	I,Q	Amp-dependent synthetase and ligase
firm5_OG0002215	No	0.04	0.56	0.49	0.96	0.85	Ga0133564_1198;LACWKB10_1949	NA	NA
firm5_OG0002216	No	0.15	0.22	0.18	0.42	0.34	Ga0133564_111506;LACWKB10_1867	G	Dihydroxyacetone kinase
firm5_OG0002217	No	0.15	0.21	0.18	0.41	0.33	LACWKB10_1868;Ga0133564_111507	G	Dihydroxyacetone kinase
firm5_OG0002218	No	0.16	0.23	0.19	0.42	0.34	LACWKB10_1871;Ga0133564_111510	G	glucose-6-phosphate isomerase
firm5_OG0002219	No	0.16	0.24	0.32	0.28	0.39	LACWKB8_1596;Ga0133564_111694	M	Inherit from NOG: Cell Wall,Cell surface-associated protein implicated in virulence by promoting bacterial attachment to both alpha- and beta-chains of human fibrinogen and inducing the formation of bacterial clumps
firm5_OG0002220	No	0.09	0.04	0.1	0.28	0.26	LACWKB10_0058;LACWKB8_0549	K	MarR family Transcriptional regulator
firm5_OG0002221	No	0.04	0.27	0.37	0.63	0.59	LACWKB10_0059;LACWKB8_0550	L	ABC transporter related
firm5_OG0002228	No	0.13	0.16	0.1	0.36	0.3	LACWKB10_1457;LACWKB8_0395	S	B3 4 domain protein
firm5_OG0002236	No	0.1	0.06	0.03	0.35	0.23	JF76_00770	NA	NA
firm5_OG0002237	No	0.24	0.13	0.26	0.65	0.46	JF76_03720	NA	NA
firm5_OG0002238	No	0.24	0.13	0.27	0.64	0.47	JF76_03730	NA	NA
firm5_OG0002239	No	0.26	0.13	0.26	0.63	0.46	JF76_03740	NA	NA
firm5_OG0002240	No	0.23	0.18	0.25	0.66	0.48	JF76_03750	NA	NA
firm5_OG0002242	No	0.2	0.26	0.31	0.19	0.34	JF76_03920	G	1-phosphofructokinase
firm5_OG0002243	No	0.18	0.32	0.19	0.46	0.45	JF76_06520	S	Teichoic acid glycosylation protein
firm5_OG0002244	No	0.19	0.28	0.31	0.45	0.47	JF76_06530	S	NA
firm5_OG0002245	No	0.21	0.27	0.28	0.4	0.43	JF76_06540	M	Glycosyl Transferase
firm5_OG0002246	No	0.17	0.04	0.26	0.43	0.35	JF76_07180	S	NA
firm5_OG0002247	No	0.07	0.02	0.05	0.2	0.11	JF76_07400	S	NA
firm5_OG0002248	No	0.38	0.06	0.21	0.31	0.29	JF76_07480	NA	NA
firm5_OG0002251	No	0.53	0.13	0	0.32	0.22	JF76_15200	G	sucrose-6-phosphate hydrolase
firm5_OG0002252	No	0.17	0.23	0.39	0.48	0.54	JF73_01330	K	Transcriptional regulator
firm5_OG0002253	No	-0.19	0.22	-0.03	0.06	0.1	JF73_04900	NA	NA
firm5_OG0002254	No	-0.02	0.37	0.17	0.29	0.31	JF73_04980	L	recombinase (Phage integrase family)
firm5_OG0002255	No	0.07	0.31	0.69	0.53	0.7	JF73_05350	NA	NA
firm5_OG0002256	No	0	0.41	0.2	0.24	0.35	JF73_05360	NA	NA
firm5_OG0002257	No	0.01	0.46	0.63	0.55	0.7	JF73_05380	NA	NA
firm5_OG0002260	No	-0.3	0.07	-0.13	0.02	-0.09	JF73_13090	S	NA
firm5_OG0002261	No	-0.17	0.1	0.25	0.18	0.2	JF73_13200	NA	NA
firm5_OG0002262	No	-0.19	0.93	0.1	0.44	0.49	JF73_16980	S	NA
firm5_OG0002264	No	0.04	0.12	-0.04	0.11	0.12	GA0061073_1586	G	sucrose-6-phosphate hydrolase
firm5_OG0002265	No	0.76	-0.16	0.08	0.12	0.12	GA0061073_1211	L	nudix hydrolase
firm5_OG0002267	No	0.45	-0.12	0.13	0	0.1	GA0061073_1123	S	ABC transporter, ATP-binding protein
firm5_OG0002273	No	0.22	0.16	0.15	0.16	0.2	GA0061073_0508	NA	NA
firm5_OG0002276	No	0.37	-0.03	0.11	0.02	0.04	GA0061073_0100	NA	NA
firm5_OG0002280	No	0.16	0.05	-0.05	-0.1	-0.02	GA0061073_0878	NA	NA
firm5_OG0002281	No	0.42	-0.04	0.07	-0.08	0.02	GA0061073_0882	NA	NA
firm5_OG0002282	No	0.69	-0.2	0.12	0.11	0.12	GA0061073_0897	NA	NA
firm5_OG0002283	No	0.41	0.2	0.24	0.33	0.4	GA0061073_1010	NA	NA
firm5_OG0002284	No	0.43	0.17	0.23	0.3	0.38	GA0061073_1011	S	NA
firm5_OG0002286	No	-0.04	-0.05	-0.02	-0.01	-0.01	GA0061073_1356	NA	NA
firm5_OG0002290	No	0.55	-0.13	0.07	0.26	0.14	JF72_00990	NA	NA
firm5_OG0002291	No	0.53	-0.1	0.06	0.25	0.14	JF72_01010	NA	NA
firm5_OG0002292	No	0.57	-0.15	0.08	0.25	0.14	JF72_01020	NA	NA
firm5_OG0002293	No	0.58	-0.14	0.07	0.24	0.14	JF72_01030	NA	NA
firm5_OG0002295	No	0.25	0.03	-0.1	0.24	0.13	JF72_03730	S	NA
firm5_OG0002297	No	0.23	0.05	-0.12	0.24	0.13	JF72_03750	S	Chromosome segregation ATPase
firm5_OG0002300	No	0.01	0.06	0.18	0.26	0.22	JF72_03830	NA	NA
firm5_OG0002301	No	0.06	-0.02	-0.05	0.04	0	JF72_10790	S	NA
firm5_OG0002305	No	0.86	-0.1	0.06	0.17	0.16	JF72_12870	S	NA
firm5_OG0002306	No	0.11	-0.07	-0.29	-0.23	-0.24	JF72_13870	L	Reverse transcriptase (RNA-dependent DNA polymerase)
firm5_OG0002343	No	0.05	0.24	0.21	0.58	0.44	JF75_00220	NA	NA
firm5_OG0002344	No	0.06	0.32	0.14	0.46	0.42	JF75_00260	S	NA
firm5_OG0002345	No	0.3	0.31	0.19	0.45	0.44	JF75_00320	S	domain protein
firm5_OG0002346	No	0.09	0.37	0.41	0.9	0.71	JF75_02750	S	L-ascorbate 6-phosphate lactonase
firm5_OG0002347	No	0.1	0.35	0.39	0.89	0.69	JF75_02800	G	L-xylulose 5-phosphate 3-epimerase
firm5_OG0002348	No	0.12	0.3	0.42	0.47	0.55	JF75_03190	NA	NA
firm5_OG0002349	No	0.14	-0.01	0.19	0.47	0.28	JF75_04330	G	6-phosphogluconate dehydrogenase
firm5_OG0002350	No	0.14	-0.03	0.2	0.47	0.29	JF75_04340	NA	NA
firm5_OG0002351	No	0.08	0	0.07	0.08	0.04	JF75_05280	L	resolvase
firm5_OG0002352	No	0.09	0.03	0.08	0.1	0.07	JF75_05300	NA	NA
firm5_OG0002354	No	0.1	0	0.08	0.1	0.06	JF75_05360	NA	NA
firm5_OG0002355	No	0.06	0.03	0.23	0.28	0.23	JF75_05370	NA	NA
firm5_OG0002358	No	0.02	0.03	-0.03	0.05	-0.01	JF75_05410	M	NA
firm5_OG0002359	No	0.05	0.01	-0.05	0.03	-0.03	JF75_05430	NA	NA
firm5_OG0002361	No	0.02	-0.01	-0.01	0.07	0	JF75_05450	S	NA
firm5_OG0002362	No	0.04	0	-0.06	0.02	-0.04	JF75_05460	NA	NA
firm5_OG0002363	No	0.12	0	0.08	0.11	0.05	JF75_05480	E	Peptidase family M23
firm5_OG0002364	No	0.12	0	0.08	0.09	0.05	JF75_05490	NA	NA
firm5_OG0002365	No	0.09	0.01	0.06	0.09	0.05	JF75_05500	NA	NA
firm5_OG0002368	No	0.05	0.06	0.11	0.13	0.09	JF75_05530	NA	NA
firm5_OG0002369	No	0.07	0.05	0.08	0.11	0.07	JF75_05540	NA	NA
firm5_OG0002370	No	0.13	0	0.15	0.21	0.14	JF75_05550	S	NA
firm5_OG0002372	No	0.07	0.06	0.06	0.1	0.07	JF75_05580	S	domain protein
firm5_OG0002375	No	0.01	0.2	0.27	0.5	0.4	JF75_05660	NA	NA
firm5_OG0002376	No	0.02	0.21	0.27	0.51	0.41	JF75_05670	NA	NA
firm5_OG0002377	No	0.01	0.19	0.26	0.51	0.4	JF75_05680	NA	NA
firm5_OG0002383	No	0.22	0.2	0.11	0.48	0.39	JF75_13250	G	mannose-6-phosphate isomerase
firm5_OG0002385	No	0.16	0.45	0.6	0.85	0.84	JF75_16630	NA	NA
firm5_OG0002388	No	0.16	0.19	0.29	0.75	0.54	JF75_17980	NA	NA
firm5_OG0002389	No	0.18	0.24	0.38	0.82	0.64	JF75_17990	NA	NA
firm5_OG0002390	No	0.48	0.11	0.26	0.45	0.41	JF75_19440	M	SIS domain protein
firm5_OG0002396	No	0.31	0	0.31	0.23	0.29	JF74_01240	G	6-phosphogluconolactonase
firm5_OG0002397	No	0.17	0.19	0.74	0.49	0.63	JF74_01350	S	NA
firm5_OG0002398	No	0.19	0.02	0.35	0.2	0.24	JF74_03080	G	Glycoside hydrolase, family 31
firm5_OG0002399	No	0.03	0.41	0.61	0.61	0.66	JF74_03380	NA	NA
firm5_OG0002400	No	-0.03	0.13	0.32	0.32	0.37	JF74_03950	NA	NA
firm5_OG0002401	No	-0.01	0.13	0.26	0.26	0.33	JF74_03960	I	domain protein
firm5_OG0002402	No	-0.02	-0.17	0.26	0.13	0.12	JF74_05540	L	Resolvase
firm5_OG0002403	No	0	-0.16	0.24	0.16	0.14	JF74_05550	L	transposase
firm5_OG0002404	No	0	0.17	0.37	0.33	0.33	JF74_07090	M	Cell surface protein
firm5_OG0002405	No	0.16	0.02	0.24	0.37	0.29	JF74_07530	C	Citrate transporter
firm5_OG0002406	No	0.17	0.07	0.35	0.16	0.29	JF74_09200	S	regulatory protein
firm5_OG0002407	No	-0.08	0.34	0.38	0.48	0.48	JF74_10070	NA	NA
firm5_OG0002408	No	-0.01	0.01	0.2	0.15	0.18	JF74_10140	NA	NA
firm5_OG0002410	No	0.07	0.09	0.09	0.23	0.19	JF74_10550	NA	NA
firm5_OG0002411	No	0	-0.02	0	0.16	0.06	JF74_10570	S	Hypothetical protein (DUF2513)
firm5_OG0002412	No	0.21	-0.05	0.15	-0.05	0.08	JF74_10610	NA	NA
firm5_OG0002413	No	0.17	0.15	0.64	0.48	0.56	JF74_10940	S	Phospholipase Carboxylesterase
firm5_OG0002414	No	0.04	0.15	0.56	0.49	0.5	JF74_15150	C	Oxidoreductase, aldo keto reductase family protein
firm5_OG0002417	No	-0.02	0.29	0.21	0.57	0.47	JF74_17230	G	Phosphotransfer between the C1 and C5 carbon atoms of pentose (By similarity)
firm5_OG0002418	No	-0.02	0.28	0.2	0.55	0.46	JF74_17240	E	Racemase
firm5_OG0002419	No	-0.02	0.29	0.2	0.56	0.46	JF74_17250	E	pyridoxal phosphate binding
firm5_OG0002420	No	-0.02	0.27	0.18	0.54	0.44	JF74_17270	S	transport system permease protein
firm5_OG0002421	No	-0.04	0.24	0.16	0.53	0.42	JF74_17280	S	Protein of unknown function DUF2620
firm5_OG0002422	No	-0.04	0.28	0.19	0.57	0.46	JF74_17290	NA	NA
firm5_OG0002423	No	-0.02	0.28	0.21	0.57	0.48	JF74_17300	S	NA
firm5_OG0002424	No	0.24	0.07	0.41	0.3	0.38	JF74_18080	S	NA
firm5_OG0002431	No	-0.17	0.26	-0.05	0.22	0.1	Ga0133561_11578	G	Mannitol dehydrogenase
firm5_OG0002432	No	-0.25	0.46	-0.04	0.36	0.25	Ga0133561_11581	G	Major facilitator superfamily
firm5_OG0002434	No	0.19	0.24	0.3	0.2	0.33	Ga0133561_126	NA	NA
firm5_OG0002435	No	0.02	0.2	0.5	0.41	0.5	Ga0133562_11202	NA	NA
firm5_OG0002436	No	0.02	0.23	0.51	0.42	0.51	Ga0133562_11204	V	ABC, transporter
firm5_OG0002438	No	0.02	0.23	0.51	0.43	0.52	Ga0133562_11206	V	Lanthionine synthetase C family protein
firm5_OG0002440	No	0.09	0	0.12	0.32	0.19	Ga0133562_12211	S	ERF superfamily
firm5_OG0002441	No	0.06	0.2	0.02	0.21	0.13	Ga0133562_12225	NA	NA
firm5_OG0002442	No	0.16	0.2	0.32	0.42	0.41	Ga0133562_12226	NA	NA
firm5_OG0002443	No	0	0.02	0.01	-0.04	-0.03	Ga0133562_12257	NA	NA
firm5_OG0002444	No	0.17	0.07	0.7	0.47	0.57	Ga0133562_12302	F	Catalyzes a reversible aldol reaction between acetaldehyde and D-glyceraldehyde 3-phosphate to generate 2-deoxy- D-ribose 5-phosphate (By similarity)
firm5_OG0002445	No	0.14	0.03	0.26	0.39	0.33	Ga0133562_12350	S	NA
firm5_OG0002448	No	0.09	0.27	0.47	0.55	0.53	Ga0133562_12526	NA	NA
firm5_OG0002451	No	-0.11	0.04	0.27	0.22	0.25	Ga0133562_121089	S	HTH_XRE
firm5_OG0002452	No	-0.11	0.04	0.27	0.22	0.25	Ga0133562_121090	S	Domain of unknown function (DUF955)
firm5_OG0002453	No	-0.12	0.03	0.26	0.21	0.23	Ga0133562_121091	NA	NA
firm5_OG0002454	No	0.05	0.14	0.9	0.54	0.71	Ga0133562_121290	G	Carbohydrate kinase
firm5_OG0002455	No	-0.13	0.08	0.21	0.19	0.2	Ga0133562_121298	L	Integrase
firm5_OG0002456	No	-0.12	0.15	0.28	0.26	0.3	Ga0133562_121300	NA	NA
firm5_OG0002457	No	-0.06	0.22	0.2	0.32	0.29	Ga0133562_121302	V	Eco57I restriction-modification methylase
firm5_OG0002458	No	0.25	0.05	0.4	0.3	0.34	Ga0133562_121342	NA	NA
firm5_OG0002459	No	0.27	0.01	0.39	0.28	0.31	Ga0133562_121343	V	conserved protein UCP016719
firm5_OG0002461	No	0.26	0.01	0.37	0.28	0.31	Ga0133562_121347	G	BadF BadG BcrA BcrD
firm5_OG0002462	No	0.05	0.14	0.62	0.51	0.54	Ga0133562_121440	G	Hydrolase Family 43
firm5_OG0002463	No	0.08	0.32	0.52	0.53	0.61	Ga0133562_121498	S	Zeta toxin
firm5_OG0002464	No	0.11	0.03	0.48	0.37	0.43	Ga0133562_121500	S	ABC transporter, permease
firm5_OG0002468	No	0.46	-0.13	0.12	0.12	0.08	Ga0133563_11775	NA	NA
firm5_OG0002469	No	0.35	-0.06	0.22	0.17	0.21	Ga0133563_11778	NA	NA
firm5_OG0002472	No	0.48	-0.09	0.12	0.25	0.2	Ga0133563_111273	NA	NA
firm5_OG0002473	No	0.17	0.02	0	0.14	0.11	Ga0133563_111308	S	Nipsnap family
firm5_OG0002474	No	0.21	-0.08	0.01	0.11	0.06	Ga0133563_111311	NA	NA
firm5_OG0002475	No	0.32	-0.03	0.07	0.31	0.22	Ga0133563_111313	NA	NA
firm5_OG0002476	No	0.05	-0.02	0.03	-0.08	0.02	Ga0133563_111496	S	triple helix repeat-containing
firm5_OG0002477	No	0.13	0.11	0.31	0.23	0.3	Ga0133564_1119	S	Endonuclease
firm5_OG0002478	No	0	0.24	0.21	0.39	0.36	Ga0133564_1121	L	DNA mismatch endonuclease (vsr)
firm5_OG0002479	No	0.16	0.14	0.52	0.54	0.51	Ga0133564_11194	V	Beta-lactamase
firm5_OG0002480	No	0.05	0.18	0.32	0.16	0.29	Ga0133564_11368	S	Divergent AAA domain protein
firm5_OG0002481	No	0.06	0.18	0.59	0.48	0.62	Ga0133564_11369	L	Transposase
firm5_OG0002484	No	0.15	0.08	0.21	0.37	0.31	Ga0133564_11507	S	photosystem i assembly btpa
firm5_OG0002485	No	0.1	0.29	0.23	0.23	0.34	Ga0133564_11584	S	NA
firm5_OG0002486	No	-0.01	0.47	0.33	0.28	0.42	Ga0133564_11685	V	Mate efflux family protein
firm5_OG0002487	No	-0.01	0.47	0.34	0.28	0.43	Ga0133564_11687	E	Agmatine iminohydrolase
firm5_OG0002488	No	-0.04	0.45	0.29	0.26	0.39	Ga0133564_11690	E	Agmatine iminohydrolase
firm5_OG0002490	No	0.04	0.15	0.34	0.38	0.37	Ga0133564_11803	S	Chromosome segregation ATPase
firm5_OG0002491	No	0.11	0.15	0.32	0.44	0.37	Ga0133564_111091	NA	NA
firm5_OG0002492	No	0.13	0.13	0.24	0.33	0.35	Ga0133564_111103	NA	NA
firm5_OG0002493	No	0	0.34	0.34	0.52	0.49	Ga0133564_111366	NA	NA
firm5_OG0002496	No	0.43	0.25	0.1	0.44	0.36	Ga0133564_111529	G	carbohydrate kinase FGGY
firm5_OG0002497	No	0.41	0.28	0.11	0.46	0.38	Ga0133564_111530	E,H	Dehydrogenase
firm5_OG0002498	No	0.44	0.22	0.09	0.43	0.35	Ga0133564_111534	J	Catalyzes the interconversion of methylthioribose-1- phosphate (MTR-1-P) into methylthioribulose-1-phosphate (MTRu-1-P) (By similarity)
firm5_OG0002499	No	0.44	0.23	0.12	0.45	0.37	Ga0133564_111535	S	Catalyzes the phosphorylation of methylthioribose into methylthioribose-1-phosphate (By similarity)
firm5_OG0002500	No	0.44	0.22	0.1	0.43	0.35	Ga0133564_111536	C	Na H antiporter
firm5_OG0002505	No	0.07	0.16	0.02	0.09	0.11	LACWKB10_0093	S	Type II DNA modification methyltransferase
firm5_OG0002506	No	0.07	0.16	-0.01	0.12	0.11	LACWKB10_0094	V	restriction
firm5_OG0002507	No	0.12	0.13	0.04	0.11	0.14	LACWKB10_0095	V	restriction endonuclease
firm5_OG0002513	No	0.13	0.15	0.21	0.4	0.35	LACWKB10_0252	NA	NA
firm5_OG0002515	No	0.02	-0.11	0.09	0.29	0.12	LACWKB10_0286	NA	NA
firm5_OG0002524	No	-0.02	0	-0.06	0.08	0.02	LACWKB10_0659	S	NA
firm5_OG0002525	No	0.02	0.02	-0.02	0.11	0.06	LACWKB10_0660	S	NA
firm5_OG0002526	No	0.09	0.05	0.21	0.36	0.32	LACWKB10_0663	K	Transcriptional regulator
firm5_OG0002527	No	0.07	0.05	0.13	0.3	0.25	LACWKB10_0664	V	ABC transporter
firm5_OG0002529	No	0.07	0.14	0.07	0.33	0.26	LACWKB10_0669	C	Aldo keto reductase
firm5_OG0002533	No	0.01	0.24	0.01	0.41	0.25	LACWKB10_0746	G	pts system
firm5_OG0002546	No	0.22	0.25	0.29	0.75	0.57	LACWKB10_1123	NA	NA
firm5_OG0002549	No	0.1	0.16	0.08	0.38	0.29	LACWKB10_1152	NA	NA
firm5_OG0002550	No	0.06	0.2	-0.01	0.26	0.2	LACWKB10_1153	L	Protein of unknown function (DUF1351)
firm5_OG0002551	No	0.07	0.2	-0.01	0.22	0.17	LACWKB10_1154	S	Erf family
firm5_OG0002558	No	0.06	0.16	0.14	0.26	0.29	LACWKB10_1170	NA	NA
firm5_OG0002559	No	0.36	0.07	0.25	0.45	0.44	LACWKB10_1172	NA	NA
firm5_OG0002560	No	0.32	-0.01	0.03	0.19	0.14	LACWKB10_1174	NA	NA
firm5_OG0002562	No	0.15	0.09	0.15	0.27	0.23	LACWKB10_1178	S	phage protein
firm5_OG0002563	No	0.05	0.12	0.13	0.33	0.25	LACWKB10_1179	S	Phage-associated protein, HI1409 family
firm5_OG0002564	No	0.1	0.11	0.14	0.34	0.27	LACWKB10_1180	S	Phage head morphogenesis protein
firm5_OG0002565	No	0.04	0.12	0.17	0.31	0.26	LACWKB10_1182	S	Uncharacterized protein conserved in bacteria (DUF2213)
firm5_OG0002568	No	0.03	0.13	0.11	0.31	0.24	LACWKB10_1185	NA	NA
firm5_OG0002569	No	0.02	0.1	0.15	0.31	0.24	LACWKB10_1186	S	NA
firm5_OG0002570	No	0.08	0.13	0.2	0.34	0.29	LACWKB10_1187	NA	NA
firm5_OG0002571	No	0.19	0.09	0.22	0.3	0.28	LACWKB10_1188	NA	NA
firm5_OG0002572	No	0.11	0.15	0.2	0.35	0.31	LACWKB10_1189	S	Protein of unknown function (DUF3383)
firm5_OG0002573	No	0.14	0.13	0.15	0.32	0.29	LACWKB10_1190	NA	NA
firm5_OG0002574	No	0.17	-0.06	0.19	0.2	0.17	LACWKB10_1191	NA	NA
firm5_OG0002576	No	0.04	0.05	0.15	0.3	0.25	LACWKB10_1194	S	LysM domain
firm5_OG0002577	No	0.07	0.07	0.16	0.33	0.27	LACWKB10_1195	NA	NA
firm5_OG0002578	No	0.05	0.08	0.19	0.35	0.28	LACWKB10_1196	S	NA
firm5_OG0002579	No	0.03	0.08	0.12	0.29	0.24	LACWKB10_1197	NA	NA
firm5_OG0002580	No	0.09	0.06	0.12	0.31	0.25	LACWKB10_1198	NA	NA
firm5_OG0002581	No	0.04	0.07	0.12	0.3	0.24	LACWKB10_1199	S	Bacteriophage protein
firm5_OG0002582	No	-0.02	0.09	0.12	0.28	0.23	LACWKB10_1200	S	NA
firm5_OG0002583	No	-0.04	0.18	0.36	0.35	0.43	LACWKB10_1211	NA	NA
firm5_OG0002591	No	0.08	0.06	0.19	0.37	0.26	LACWKB10_1501	G	beta-galactosidase
firm5_OG0002592	No	-0.1	0.46	0.46	0.73	0.65	LACWKB10_1593	L	3-methyladenine DNA glycosylase
firm5_OG0002596	No	0.28	0.06	0.1	0.35	0.28	LACWKB10_1668	H	bifunctional deaminase-reductase domain protein
firm5_OG0002598	No	0.07	0.25	0.63	0.52	0.6	LACWKB10_1687	S	NA
firm5_OG0002603	No	0.27	0.18	0.43	0.41	0.5	LACWKB10_1766	NA	NA
firm5_OG0002605	No	0.15	0.06	0.33	0.27	0.27	LACWKB10_1776	NA	NA
firm5_OG0002609	No	-0.06	0.22	-0.02	0.31	0.2	LACWKB10_1879	S	ABC transporter, ATP-binding protein-related protein
firm5_OG0002611	No	0.45	-0.02	0.25	0.19	0.25	LACWKB10_1882	NA	NA
firm5_OG0002614	No	0.16	0.3	0.04	0.31	0.29	LACWKB10_1959	NA	NA
firm5_OG0002616	No	0.23	0.14	0.25	0.5	0.41	LACWKB10_1961	S	Bacterial alpha-L-rhamnosidase
firm5_OG0002620	No	0.19	-0.21	0.16	0.07	0.12	LACWKB10_1983	NA	NA
firm5_OG0002622	No	0.1	-0.06	0.02	0.03	0.01	LACWKB8_0017	NA	NA
firm5_OG0002623	No	0.24	-0.05	0.01	0.11	0.08	LACWKB8_0018	NA	NA
firm5_OG0002626	No	-0.27	0.87	0.05	0.49	0.44	LACWKB8_0056	G	BNR Asp-box repeat protein
firm5_OG0002634	No	-0.18	0.8	0.31	0.69	0.71	LACWKB8_0325	NA	NA
firm5_OG0002644	No	-0.26	0.92	0.16	0.43	0.51	LACWKB8_0545	E	ABC transporter
firm5_OG0002645	No	0.22	-0.13	0.17	0.23	0.2	LACWKB8_0582	NA	NA
firm5_OG0002646	No	0.18	-0.12	0.17	0.21	0.2	LACWKB8_0583	NA	NA
firm5_OG0002658	No	-0.09	0.11	0.02	0.08	0.07	LACWKB8_1054	NA	NA
firm5_OG0002667	No	0.07	0.14	0.13	0.17	0.21	LACWKB8_1444	NA	NA
firm5_OG0002668	No	0.1	0.19	0.24	0.29	0.3	LACWKB8_1452	NA	NA
firm5_OG0002681	No	0.14	0.2	0.22	0.36	0.41	LACWKB8_1677	I	Catalyzes the condensation reaction of fatty acid synthesis by the addition to an acyl acceptor of two carbons from malonyl-ACP (By similarity)
firm5_OG0002682	No	0.14	0.18	0.15	0.26	0.31	LACWKB8_1679	H	2-amino-3-ketobutyrate coenzyme A ligase

## Sheet: bifido_variome_dat
Genefam_id	SDP_core_db	cor_coeff (bifido_1)	cor_coeff (bifido_2)	cor_coeff (bifido)	Genes	COG_cats	Genefam_annot
bifido_OG0000036	No	0.57	0.36	0.68	Ga0133550_15942;BINDI_RS05840;Ga0133550_15943;JF70_13310;JF70_13320;JF71_14060;Ga0133549_13751;Ga0133549_13750;JF68_11650;JF68_11660;JF71_14050;BINDI_RS05835;BAST_RS07135;BAST_RS07130;bcor_RS06005;bcor_RS06010;Ga0133551_109168;Ga0133551_109167	G	hydrolase family 30
bifido_OG0000048	No	-0.02	0.97	0.23	bcor_RS02515;BINDI_RS00800;BINDI_RS00745;bcor_RS01240;BINDI_RS01455;bcor_RS07345;BINDI_RS01190;bcor_RS01510;bcor_RS01505;BINDI_RS00740;bcor_RS02505;bcor_RS00855;bcor_RS00795;bcor_RS00800;BINDI_RS01460;BINDI_RS02470	D,Z	regulator of chromosome condensation, RCC1
bifido_OG0000049	No	0.1	0.94	0.36	bcor_RS06260;bcor_RS06255;bcor_RS06265;BINDI_RS06080;bcor_RS06245;Ga0133553_109199;BINDI_RS06115;BINDI_RS06110;BINDI_RS06090;Ga0133550_15991;JF68_12090;Ga0133550_15992;JF68_12110;Ga0133550_15989;JF68_12130;JF68_12120	S	repeat protein,Inherit from COG: leucine Rich Repeat,Pfam:DUF2329
bifido_OG0000056	No	0.69	0.05	0.68	Ga0133551_10533;Ga0133551_10559;Ga0133551_10539;JF71_14400;JF71_09960;Ga0133551_107789;JF71_01590;Ga0133551_10786;Ga0133551_109457;JF71_04800;JF71_01790;JF71_11290;JF71_01540;JF70_01410;JF71_05640	G,P	ABC transporter,binding-protein-dependent transport systems inner membrane Component,Binding-protein-dependent transport systems, inner membrane component,Binding-protein-dependent transport systems inner membrane component,transport
bifido_OG0001054	No	0.72	0.36	0.83	JF68_03710;bcor_RS01875;Ga0133550_15126;Ga0133549_11460;BAST_RS02460;JF71_04730;BINDI_RS01820;Ga0133552_11443;JF70_04560;Ga0133551_10779;JF69_04170	G	NA,hydrolase family 30
bifido_OG0001086	No	0.68	0.38	0.79	JF68_11810;Ga0133553_11076;Ga0133552_15139;Ga0133549_13766;Ga0133550_15958;BINDI_RS05915;BAST_RS07210;bcor_RS06085;JF70_13440;JF71_14210;Ga0133551_109184	O	Removes 5-oxoproline from various penultimate amino acid residues except L-proline (By similarity)
bifido_OG0001115	No	-0.04	0.97	0.21	Ga0133550_15257;Ga0133550_15259;JF68_02350;Ga0133550_152;Ga0133550_1554;JF68_05030;Ga0133550_151095;Ga0133550_1411;JF68_01620;JF68_02390;JF68_02900	D,Z	regulator of chromosome condensation, RCC1
bifido_OG0001116	No	0.8	0.11	0.76	Ga0133553_1222;JF71_04040;JF69_03680;JF70_16380;Ga0133551_10714;JF69_03640;Ga0133551_10712;Ga0133553_101383;JF71_04060;JF69_03620;JF70_04060	NA	NA
bifido_OG0001120	No	0.65	0.31	0.72	JF71_00760;JF68_00800;Ga0133549_1178;JF70_00700;BINDI_RS00380;Ga0133551_10259;BAST_RS00450;Ga0133552_1183;Ga0133553_10182;Ga0133550_1173	S	-dicarboxylate symporter
bifido_OG0001122	No	0.66	0.02	0.62	Ga0133551_10540;Ga0133551_10541;JF71_01610;Ga0133551_10536;JF71_01600;JF70_01430;BAST_RS00970;JF71_01550;JF71_01560;JF70_01420	G	extracellular solute-binding protein family 1
bifido_OG0001124	No	0.64	0.05	0.6	Ga0133551_10569;JF70_01690;Ga0133551_10566;Ga0133549_11188;JF71_01890;JF70_01720;BAST_RS01070;BAST_RS08700;JF71_01860;Ga0133549_11185	G	Glycoside Hydrolase Family 43
bifido_OG0001125	No	0.62	0.33	0.72	Ga0133550_15111;Ga0133551_10570;BINDI_RS01730;JF70_01730;Ga0133549_11189;JF68_03470;JF71_01900;bcor_RS01790;BAST_RS01090;Ga0133553_101203	G	Glycoside Hydrolase Family 43,Alpha-N-arabinofuranosidase (EC 3.2.1.55)
bifido_OG0001148	No	0.59	0.38	0.7	Ga0133552_15100;JF70_13080;JF71_13740;BINDI_RS05705;Ga0133550_15915;Ga0133551_109137;BAST_RS06990;JF68_11410;bcor_RS05875;Ga0133549_13721	G	Uronic isomerase
bifido_OG0001149	No	0.62	0.34	0.71	BAST_RS07005;Ga0133552_15103;JF70_13100;Ga0133549_13724;BINDI_RS05715;Ga0133550_15917;Ga0133551_109140;JF68_11430;bcor_RS05885;JF71_13770	G	Mannitol dehydrogenase
bifido_OG0001150	No	0.57	0.35	0.67	BAST_RS07010;Ga0133552_15104;Ga0133550_15918;BINDI_RS05720;JF70_13110;Ga0133549_13725;JF71_13780;Ga0133551_109141;JF68_11440;bcor_RS05890	G	Catalyzes the dehydration of D-mannonate (By similarity)
bifido_OG0001151	No	0.53	0.49	0.67	Ga0133553_11066;BINDI_RS05855;Ga0133550_15946;Ga0133549_13754;JF68_11690;JF70_13350;Ga0133551_109171;JF71_14090;bcor_RS06025;BAST_RS07150	S	NA,alpha-L-rhamnosidase
bifido_OG0001165	No	0.62	0.09	0.64	Ga0133551_10577;JF71_03900;Ga0133549_11170;Ga0133551_10785;JF71_11300;JF71_04790;JF71_14940;JF71_01970;Ga0133551_1073;Ga0133551_109267	G,P	Binding-protein-dependent transport systems, inner membrane component,binding-protein-dependent transport systems inner membrane component
bifido_OG0001167	No	0.65	0.07	0.63	JF70_01560;JF71_14930;JF71_03910;Ga0133549_11171;Ga0133551_10578;Ga0133551_109266;BAST_RS01000;Ga0133551_1074;JF71_01980	G	Binding-protein-dependent transport systems, inner membrane component
bifido_OG0001178	No	0.49	0.53	0.65	BAST_RS07025;BINDI_RS05730;Ga0133550_15920;JF68_11460;Ga0133549_13728;Ga0133552_15376;Ga0133551_109144;JF71_13810;bcor_RS05900	G	PfkB domain protein,pfkb domain protein
bifido_OG0001179	No	0.49	0.52	0.65	BINDI_RS05860;Ga0133551_109172;JF68_11700;Ga0133549_13755;Ga0133550_15947;JF70_13360;BAST_RS07155;bcor_RS06030;JF71_14100	NA	NA
bifido_OG0001180	No	0.51	0.4	0.64	bcor_RS06810;Ga0133549_13923;BAST_RS07985;Ga0133552_15327;JF68_13210;Ga0133551_109381;Ga0133550_151103;JF69_14910;Ga0133553_110263	V	ABC transporter
bifido_OG0001203	No	0.5	0.14	0.51	JF71_01290;JF70_07440;Ga0133552_1310;Ga0133551_107375;BAST_RS00705;JF71_09080;Ga0133549_11134	L	resolvase
bifido_OG0001205	No	0.58	0.15	0.59	JF71_03920;JF70_15800;Ga0133549_11154;BAST_RS00785;Ga0133551_107177;Ga0133553_101128;Ga0133551_1075;JF71_05760	G	hydrolase, family 31
bifido_OG0001206	No	0.55	0.19	0.52	JF70_02170;BAST_RS01325;Ga0133553_101215;JF70_02360;BAST_RS01410;Ga0133553_101186;Ga0133549_11235;Ga0133549_11253	M	Glycosyl transferase family 2,glycosyltransferase
bifido_OG0001265	No	0.34	0.62	0.55	Ga0133551_109175;Ga0133549_13758;BINDI_RS05875;JF68_11730;Ga0133550_15950;JF71_14130;BAST_RS07170;bcor_RS06045	G	extracellular solute-binding protein family 1
bifido_OG0001266	No	0.37	0.62	0.59	Ga0133549_13759;BINDI_RS05880;Ga0133551_109177;JF68_11740;Ga0133550_15951;JF71_14140;BAST_RS07175;bcor_RS06050	K	Transcriptional regulator
bifido_OG0001282	No	0.68	0.27	0.74	Ga0133551_10292;Ga0133549_11117;bcor_RS00465;JF68_00950;Ga0133550_1190;JF70_00930;JF71_01070;Ga0133552_11113	K	ROK family
bifido_OG0001284	No	0.43	0.31	0.59	BINDI_RS00910;Ga0133550_1435;Ga0133552_11217;JF71_02520;bcor_RS00975;JF68_01840;Ga0133551_105134;JF69_01980	S	NA
bifido_OG0001290	No	0.54	0.42	0.62	Ga0133552_15148;Ga0133552_15264;Ga0133552_15265;Ga0133549_13950;JF69_15060;Ga0133552_15149;Ga0133552_15351;JF70_15510	G	)-transporter
bifido_OG0001292	No	0.82	0.13	0.8	JF70_16390;JF71_04070;Ga0133553_1223;Ga0133551_10715;JF69_03630;Ga0133551_10713;JF69_03650;JF71_04050	NA	NA
bifido_OG0001298	No	0.21	0.8	0.43	bcor_RS00560;BAST_RS00745;JF68_01030;Ga0133550_11103;Ga0133553_101119;Ga0133549_11145;BINDI_RS00505	S	Domain protein,NA
bifido_OG0001299	No	0.64	0.11	0.63	Ga0133551_10537;JF71_16420;BAST_RS00940;Ga0133551_109425;JF70_01390;JF70_08260;JF71_01570	S	Protein of unknown function, DUF624,integral membrane protein,NA
bifido_OG0001309	No	0.67	0.23	0.68	Ga0133551_107161;Ga0133553_10682;JF71_05540;Ga0133549_11533;Ga0133552_11517;JF69_04870;BAST_RS02815	K,S	Protease synthase and sporulation negative regulatory protein pai 1,acetyltransferase
bifido_OG0001316	No	0.73	0.12	0.71	Ga0133551_107398;BAST_RS04015;JF70_07680;Ga0133549_1375;Ga0133552_1340;Ga0133553_106299;JF71_07890	S	gCN5-related N-acetyltransferase
bifido_OG0001331	No	0.49	0.49	0.65	BAST_RS07020;BINDI_RS05725;Ga0133550_15919;Ga0133549_13727;Ga0133551_109143;JF71_13800;bcor_RS05895	G	Aldolase
bifido_OG0001336	No	0.27	0.43	0.45	Ga0133550_1447;BINDI_RS00970;bcor_RS01030;JF68_01950;BAST_RS08955;BAST_RS08960;JF69_02090	M	glycosyltransferase group 2 family protein,Glycosyl transferase family 2,glycosyl transferase family 2
bifido_OG0001337	No	0.54	0.16	0.58	Ga0133552_11218;JF71_02530;Ga0133552_11220;JF71_02550;BAST_RS08440;Ga0133551_105137;Ga0133551_105135	M,S	biosynthesis protein,family 8
bifido_OG0001338	No	0.66	-0.07	0.63	Ga0133549_1140;BAST_RS08590;Ga0133553_101263;Ga0133551_105179;Ga0133551_105178;Ga0133552_11260;JF70_15320	S	Conserved Protein,Protein of unknown function (DUF1524)
bifido_OG0001339	No	0.39	0.54	0.58	BINDI_RS00915;Ga0133550_1436;bcor_RS00980;Ga0133552_11209;Ga0133551_105126;JF68_01850;JF71_02440	S	Glycosyl hydrolases family 25
bifido_OG0001343	No	0.32	0.55	0.5	Ga0133551_107672;Ga0133552_14426;BINDI_RS04765;Ga0133550_15721;Ga0133553_106534;JF68_09560;bcor_RS04900	NA	NA
bifido_OG0001345	No	0.5	0.27	0.61	JF69_12020;bcor_RS05455;JF68_10610;Ga0133552_1516;BINDI_RS05295;Ga0133550_15830;JF69_01300	S	NA
bifido_OG0001349	No	0.59	0.14	0.62	Ga0133551_10523;JF69_01530;JF71_09980;Ga0133552_15341;Ga0133551_107613;JF69_15800;Ga0133552_15415	G	Bacterial extracellular solute-binding protein,ABC transporter,extracellular solute-binding protein family 1,extracellular solute-binding protein
bifido_OG0001356	No	0.71	0.11	0.68	JF71_01140;JF70_01000;BAST_RS00665;Ga0133549_11124;Ga0133551_102100;Ga0133552_11121	V	(ABC) transporter
bifido_OG0001357	No	0.68	0.13	0.65	JF71_01150;BAST_RS00670;JF70_01010;Ga0133552_11122;Ga0133551_102101;Ga0133549_11125	S	bacteriocin-associated integral membrane protein
bifido_OG0001359	No	0.56	0.1	0.54	Ga0133549_11173;JF71_14920;JF70_01580;Ga0133551_109265;BAST_RS01010;Ga0133551_1111	G	extracellular solute-binding protein family 1
bifido_OG0001360	No	0.8	0.08	0.76	JF69_15710;JF70_01700;Ga0133549_11186;Ga0133551_10567;BAST_RS01075;JF71_01870	G	large protein with C-terminal homology to alpha-arabinofuranosidase II
bifido_OG0001361	No	0.63	0.04	0.59	Ga0133551_10571;Ga0133549_11190;JF70_01740;JF70_15830;BAST_RS01095;JF71_01910	G	extracellular solute-binding protein
bifido_OG0001363	No	0.51	0.21	0.49	JF70_02180;BAST_RS01330;Ga0133553_101218;JF70_02370;Ga0133553_101187;Ga0133549_11236	S	NA
bifido_OG0001367	No	0.68	0.06	0.64	Ga0133551_10750;Ga0133552_11403;JF70_04270;Ga0133549_11428;JF71_04420;BAST_RS02320	G	protein, conserved in bacteria,NA
bifido_OG0001368	No	0.13	0.83	0.37	BINDI_RS00845;Ga0133550_1420;BAST_RS02370;bcor_RS00900;JF68_01710;Ga0133549_11443	K	Transcriptional regulator
bifido_OG0001369	No	0.1	0.8	0.36	Ga0133549_11444;BINDI_RS00850;Ga0133550_1421;BAST_RS02375;bcor_RS00905;JF68_01720	S	Nad-dependent epimerase dehydratase
bifido_OG0001377	No	0.75	0.06	0.7	Ga0133552_14407;Ga0133551_107881;Ga0133549_13489;JF70_11760;JF71_12250;BAST_RS06230	V	(ABC) transporter
bifido_OG0001378	No	0.7	0.08	0.66	Ga0133552_14408;Ga0133551_107882;Ga0133549_13490;JF70_11770;JF71_12260;BAST_RS06235	NA	NA
bifido_OG0001379	No	0.73	0.08	0.69	Ga0133552_14409;Ga0133549_13491;JF70_11780;Ga0133551_107883;BAST_RS06240;JF71_12270	NA	NA
bifido_OG0001381	No	0.72	0.07	0.67	BAST_RS07015;Ga0133552_15105;Ga0133549_13726;JF70_13120;JF71_13790;Ga0133551_109142	G	Altronate oxidoreductase
bifido_OG0001382	No	0.83	-0.06	0.74	BAST_RS07570;JF71_14950;Ga0133553_109152;Ga0133549_13839;JF70_14250;Ga0133551_109268	K	Transcriptional regulator
bifido_OG0001384	No	0.62	0.17	0.58	BAST_RS08370;BAST_RS08395;JF71_16940;Ga0133549_131001;Ga0133551_109490;Ga0133549_142	G	NA,Glycoside hydrolase family 2, sugar binding protein
bifido_OG0001385	No	0.18	0.19	0.22	Ga0133553_110287;Ga0133550_1136;bcor_RS00185;JF71_00350;BINDI_RS00160;BAST_RS08585	V	Type I site-specific deoxyribonuclease,type I restriction-modification system,Type I Restriction
bifido_OG0001386	No	0.13	0.26	0.26	BINDI_RS00930;BINDI_RS00925;bcor_RS00995;bcor_RS00990;JF69_02000;JF69_02010	S	Membrane
bifido_OG0001387	No	0.06	0.5	0.24	Ga0133550_15116;Ga0133552_14425;BINDI_RS07075;BINDI_RS01765;JF68_03580;bcor_RS01810	S	NA,Excalibur domain protein
bifido_OG0001390	No	0.28	0.44	0.45	BINDI_RS04160;JF68_08230;JF69_09770;Ga0133552_14207;bcor_RS04225;Ga0133550_15590	Q	Isochorismatase, hydrolase
bifido_OG0001391	No	-0.05	0.92	0.19	Ga0133549_13576;BINDI_RS04745;JF68_09500;Ga0133550_15715;bcor_RS04250;bcor_RS04880	L	NA,exonuclease VIII
bifido_OG0001392	No	0.08	0.74	0.27	bcor_RS04785;BINDI_RS04695;Ga0133549_13533;Ga0133550_15704;Ga0133551_107632;JF68_09360	NA	NA
bifido_OG0001393	No	0.05	0.67	0.23	bcor_RS04840;Ga0133550_15706;Ga0133549_13557;BINDI_RS04700;JF68_09400;Ga0133551_107657	NA	NA
bifido_OG0001394	No	0.09	0.69	0.27	Ga0133549_13569;bcor_RS07280;BINDI_RS07170;Ga0133550_15708;Ga0133551_107660;JF68_09430	S	NA
bifido_OG0001395	No	0.62	0.29	0.71	bcor_RS06750;BINDI_RS06605;Ga0133552_11127;Ga0133551_10299	S	NA,Plasmid Encoded RepA Protein
bifido_OG0001396	No	0.18	0.79	0.4	Ga0133552_15383;BINDI_RS06730;bcor_RS06855;JF69_03800;JF68_13310;Ga0133550_151113	K	AraC family transcriptional regulator,Transcriptional regulator (AraC family)
bifido_OG0001398	No	0.75	0.1	0.73	JF71_04080;Ga0133553_1224;Ga0133551_10716;JF70_16370;JF69_03660;Ga0133553_1233	NA	NA
bifido_OG0001399	No	0.76	0.08	0.73	JF71_04090;JF69_03670;Ga0133551_10717;JF70_16360;Ga0133553_1232;Ga0133553_1225	NA	NA
bifido_OG0001402	No	0.47	0.1	0.47	BAST_RS00550;Ga0133549_1197;Ga0133552_1192;Ga0133551_10271;JF71_00870	T	Two component transcriptional regulator luxr family
bifido_OG0001403	No	0.5	0.12	0.5	BAST_RS00555;Ga0133549_1198;Ga0133552_1193;JF71_00880;Ga0133551_10272	T	Histidine kinase
bifido_OG0001404	No	0.48	0.12	0.48	Ga0133552_1194;BAST_RS00560;JF71_00890;Ga0133549_1199;Ga0133551_10273	NA	NA
bifido_OG0001405	No	0.48	0.12	0.48	BAST_RS00565;Ga0133552_1195;Ga0133549_11100;Ga0133551_10274;JF71_00900	V	Part of the ABC transporter complex LolCDE involved in the translocation of mature outer membrane-directed lipoproteins, from the inner membrane to the periplasmic chaperone, LolA. Responsible for the formation of the LolA-lipoprotein complex in an ATP-dependent manner (By similarity)
bifido_OG0001406	No	0.68	0.02	0.63	Ga0133551_10581;BAST_RS01005;JF71_02000;Ga0133549_11172;JF70_01570	S	Protein of unknown function, DUF624
bifido_OG0001407	No	0.71	0.02	0.66	BAST_RS01050;Ga0133549_11181;Ga0133551_10562;JF70_01650;JF71_01820	V	abc transporter
bifido_OG0001408	No	0.67	0.03	0.63	BAST_RS01060;Ga0133549_11183;Ga0133551_10564;JF70_01670;JF71_01840	G	hydrolase family 43
bifido_OG0001409	No	0.64	0.04	0.6	JF71_01850;JF70_01680;Ga0133549_11184;Ga0133551_10565;BAST_RS01065	G	alpha-galactosidase
bifido_OG0001410	No	0.64	0.04	0.6	JF71_01940;BAST_RS01110;Ga0133549_11193;JF70_01770;Ga0133551_10574	NA	NA
bifido_OG0001411	No	0.41	0.21	0.38	Ga0133551_107368;Ga0133549_11221;Ga0133549_1345;BAST_RS06400;BAST_RS01255	G	extracellular solute-binding protein family 1
bifido_OG0001414	No	0.71	-0.02	0.67	Ga0133551_107361;BAST_RS03865;JF70_07360;Ga0133553_106275;Ga0133549_1338	S	(ABC) transporter
bifido_OG0001416	No	0.6	-0.05	0.58	Ga0133549_1350;Ga0133551_107377;JF70_07450;Ga0133552_1315;BAST_RS03890	S	X-Pro dipeptidyl-peptidase (S15 family)
bifido_OG0001418	No	0.57	0.26	0.6	Ga0133553_109128;Ga0133549_13436;Ga0133552_14354;JF70_11200;BAST_RS08905	NA	NA
bifido_OG0001419	No	0.57	0.1	0.6	BAST_RS06560;JF71_12930;Ga0133549_13628;JF69_12070;Ga0133551_10954	S	NA
bifido_OG0001420	No	0.66	0.02	0.61	Ga0133549_13840;JF70_14260;JF71_14960;Ga0133551_109269;BAST_RS07575	S	NA
bifido_OG0001422	No	0.52	0.23	0.58	Ga0133552_15410;Ga0133551_109426;JF69_15750;BAST_RS08290;JF71_16430	G	Sucrose phosphorylase
bifido_OG0001423	No	0.22	0.67	0.45	bcor_RS07065;Ga0133550_151158;BINDI_RS06955;BAST_RS08565;JF68_13710	NA	NA
bifido_OG0001424	No	0.17	0.13	0.18	BINDI_RS00155;BAST_RS08575;Ga0133550_1135;JF71_00340;Ga0133553_110284	V	N-6 DNA Methylase,type I restriction-modification system
bifido_OG0001425	No	0.05	0.63	0.27	JF69_02030;BINDI_RS00940;Ga0133550_1438;bcor_RS01005;JF68_01870	M	dTDP-4-dehydrorhamnose 3,5-epimerase
bifido_OG0001426	No	0.1	0.53	0.31	Ga0133550_1437;bcor_RS01010;JF68_01860;BINDI_RS00945;JF69_02040	M	Catalyzes the formation of dTDP-glucose, from dTTP and glucose 1-phosphate, as well as its pyrophosphorolysis (By similarity)
bifido_OG0001427	No	0.08	0.87	0.33	bcor_RS01370;BINDI_RS01320;Ga0133553_110259;JF68_02650;Ga0133550_1527	M	(sortase) family
bifido_OG0001428	No	0.09	0.86	0.33	Ga0133550_1530;JF68_02670;BINDI_RS01335;bcor_RS01385;Ga0133553_110257	M	Cell wall anchor domain protein
bifido_OG0001429	No	0.06	0.69	0.3	BINDI_RS04140;Ga0133550_15586;Ga0133553_106531;bcor_RS07255;JF68_08190	NA	NA
bifido_OG0001430	No	0.31	0.27	0.42	BINDI_RS04675;bcor_RS04765;JF70_15370;bcor_RS04240;Ga0133550_15592	S	NA
bifido_OG0001433	No	-0.01	0.88	0.23	Ga0133549_13575;JF68_09490;Ga0133550_15714;bcor_RS04875;BINDI_RS04740	NA	NA
bifido_OG0001434	No	0.02	0.65	0.23	bcor_RS04895;BINDI_RS04760;Ga0133550_15720;JF68_09550;Ga0133551_107671	NA	NA
bifido_OG0001441	No	0.1	0.41	0.24	Ga0133551_10528;JF68_00340;JF70_10830;BINDI_RS04720;BINDI_RS06670	L	C-5 cytosine-specific DNA methylase,cytosine-specific methyltransferase,Cytosine-specific methyltransferase
bifido_OG0001442	No	0.65	0.02	0.61	JF71_01580;Ga0133551_10538;JF71_01530;Ga0133551_10532;JF70_01400	G	Binding-protein-dependent transport systems, inner membrane component
bifido_OG0001443	No	0.73	0.2	0.74	Ga0133551_105129;Ga0133553_101213;Ga0133552_11212;JF70_02340;JF71_02470	M	Glycosyl transferase family 2
bifido_OG0001445	No	0.65	0.12	0.67	Ga0133551_109297;Ga0133551_107728;JF71_10700;Ga0133552_15239;JF71_15240	G	myo-inositol catabolism protein
bifido_OG0001446	No	0.63	0.1	0.65	Ga0133551_107736;JF71_15160;JF71_10780;Ga0133552_14273;Ga0133551_109289	C	Dehydrogenase
bifido_OG0001447	No	0.64	0.11	0.66	Ga0133551_107737;JF71_15110;Ga0133552_15237;Ga0133551_109284;JF71_10790	E	Thiamine pyrophosphate,Involved in the cleavage of the C1-C2 bond of 3D- (3,5 4)-trihydroxycyclohexane-1,2-dione (THcHDO) to yield 5-deoxy- glucuronate (5DG) (By similarity)
bifido_OG0001449	No	0.72	0.05	0.71	Ga0133552_11546;JF70_05440;Ga0133552_15339;JF71_16130;Ga0133551_109393	G,P	Membrane,binding-protein-dependent transport systems inner membrane component
bifido_OG0001452	No	0.66	0.17	0.66	BAST_RS00505;Ga0133549_1188;JF71_00790;Ga0133551_10262	G	isomerase
bifido_OG0001453	No	0.67	0.05	0.64	JF70_01020;Ga0133551_102103;JF71_01170;BAST_RS00675	NA	NA
bifido_OG0001454	No	0.44	0.12	0.46	BAST_RS00710;Ga0133549_11135	NA	NA
bifido_OG0001456	No	0.64	0.02	0.59	Ga0133551_10543;JF71_01630;BAST_RS00980;JF70_01450	G	alpha-L-fucosidase EC 3.2.1.51
bifido_OG0001457	No	0.57	0.17	0.53	BAST_RS01335;JF70_02190;Ga0133549_11237;Ga0133553_101188	M	glycosyltransferase
bifido_OG0001458	No	0.55	0.19	0.52	JF70_02350;BAST_RS01405;Ga0133549_11252;Ga0133553_101214	M	glycosyl transferase
bifido_OG0001459	No	0.53	0.22	0.52	Ga0133549_11255;Ga0133553_101219;JF70_02380;BAST_RS01420	S	Membrane
bifido_OG0001463	No	0.45	0.06	0.49	BAST_RS03930;Ga0133552_1323;Ga0133549_1358;JF71_07720	T	Two component transcriptional regulator luxr family
bifido_OG0001464	No	0.44	0.06	0.49	BAST_RS08830;Ga0133549_1359;JF71_07730;Ga0133552_1324	T	Histidine kinase
bifido_OG0001465	No	0.44	0.04	0.49	Ga0133549_1360;JF71_07740;Ga0133552_1325;BAST_RS03940	G	Major Facilitator superfamily
bifido_OG0001466	No	0.38	-0.06	0.33	BAST_RS04455;Ga0133549_13590;JF71_12600;JF68_03550	S	NA
bifido_OG0001467	No	0.4	-0.09	0.34	BAST_RS04460;Ga0133549_13591;JF68_03530;JF71_12610	NA	NA
bifido_OG0001468	No	0.24	0.02	0.2	BAST_RS04465;JF68_13100;JF71_12620	D	plasmid partition protein ParA
bifido_OG0001469	No	0.51	-0.04	0.49	Ga0133552_1487;BAST_RS04680;Ga0133549_13194;JF69_08680	NA	NA
bifido_OG0001470	No	0.36	0.53	0.57	BAST_RS05170;Ga0133551_107605;BINDI_RS04090;bcor_RS04155	L	methyltransferase
bifido_OG0001472	No	0.42	0.3	0.52	Ga0133553_106535;BAST_RS05310;Ga0133552_14427;Ga0133550_15600	NA	NA
bifido_OG0001473	No	0.45	0.32	0.48	Ga0133553_10996;Ga0133549_13402;BAST_RS05795;JF70_10870	S	Carboxymuconolactone decarboxylase family
bifido_OG0001474	No	0.51	0.27	0.55	Ga0133549_13437;JF70_11210;Ga0133552_14355;BAST_RS05980	NA	NA
bifido_OG0001475	No	0.69	0.14	0.65	Ga0133549_13438;BAST_RS08910;Ga0133553_109130;JF70_11220	S	tm2 domain-containing protein
bifido_OG0001476	No	0.47	0.05	0.48	Ga0133551_10926;JF71_12570;BAST_RS06385;Ga0133549_13520	V	Methicillin resistance protein
bifido_OG0001477	No	0.68	0.2	0.7	JF71_13730;BAST_RS06955;Ga0133549_13714;Ga0133551_109136	G	dehydratase
bifido_OG0001478	No	0.53	0.08	0.53	JF69_1338k0;JF70_13620;Ga0133551_109205;BAST_RS07270	L	CRISPR (clustered regularly interspaced short palindromic repeat), is an adaptive immune system that provides protection against mobile genetic elements (viruses, transposable elements and conjugative plasmids). CRISPR clusters contain sequences complementary to antecedent mobile elements and target invading nucleic acids. CRISPR clusters are transcribed and processed into CRISPR RNA (crRNA). Act…
bifido_OG0001479	No	0.54	0.08	0.53	BAST_RS07275;JF69_13390;JF70_13630;Ga0133551_109206	L	crispr-associated protein
bifido_OG0001480	No	0.54	0.07	0.53	BAST_RS07280;JF69_13400;Ga0133551_109207;JF70_13640	L	crispr-associated protein
bifido_OG0001481	No	0.53	0.05	0.52	JF69_13410;BAST_RS07285;JF70_13650;Ga0133551_109208	L	Crispr-associated protein, cse4 family
bifido_OG0001482	No	0.52	0.06	0.53	JF69_13420;Ga0133551_109209;BAST_RS07290;JF70_13660	L	CRISPR-associated protein Cse2 (CRISPR_cse2)
bifido_OG0001483	No	0.51	0.03	0.51	JF70_13670;Ga0133551_109210;BAST_RS07295;JF69_13430	L	crispr-associated protein
bifido_OG0001484	No	0.51	0.08	0.51	Ga0133551_109211;JF70_13680;BAST_RS07300;JF69_13440	L	CRISPR-associated helicase, cas3
bifido_OG0001485	No	0.56	0	0.54	BAST_RS07740;Ga0133552_14180;Ga0133553_106523;JF71_10080	L	NA,dna polymerase iii
bifido_OG0001486	No	0.48	0.12	0.46	Ga0133549_13889;JF70_14800;BAST_RS07810;Ga0133552_15283	G	Alpha-N-arabinofuranosidase (EC 3.2.1.55)
bifido_OG0001487	No	0.42	-0.02	0.38	JF70_15730;JF69_15390;Ga0133549_13973;BAST_RS08165	E	DNA-binding protein
bifido_OG0001488	No	0.46	-0.04	0.41	JF69_15400;Ga0133549_13974;JF70_15740;BAST_RS08170	S	Pin domain protein
bifido_OG0001489	No	0.45	0.19	0.47	JF71_16820;BAST_RS08270;JF70_15960;Ga0133549_13990	I	Dehydrogenase
bifido_OG0001490	No	0.66	0.17	0.62	Ga0133549_131002;BAST_RS08375;JF71_16950;Ga0133551_109491	G	transporter
bifido_OG0001491	No	0.69	0.13	0.64	Ga0133551_109492;JF71_16960;Ga0133549_131003;BAST_RS08380	K	LacI family transcriptional regulator
bifido_OG0001492	bifido_2	-0.03	0.99	0.23	Ga0133550_1123;bcor_RS07120;BINDI_RS00105;JF68_00240	S,V	ABC transporter, permease protein,NA
bifido_OG0001493	bifido_2	-0.04	0.99	0.21	Ga0133550_1144;BINDI_RS00200;JF68_00430;bcor_RS00220	P	carbonic anhydrase
bifido_OG0001494	bifido_2	-0.06	0.99	0.2	JF68_00740;BINDI_RS00350;Ga0133550_1167;bcor_RS00345	K	merr family transcriptional regulator
bifido_OG0001495	bifido_2	-0.04	0.99	0.22	Ga0133550_11125;BINDI_RS07035;bcor_RS07150;JF68_01250	S	integral membrane protein
bifido_OG0001496	bifido_2	-0.08	0.99	0.18	Ga0133550_11126;bcor_RS00680;JF68_01260;BINDI_RS00625	NA	NA
bifido_OG0001497	bifido_2	-0.07	0.99	0.2	BINDI_RS00795;bcor_RS00850;Ga0133550_1410;JF68_01610	N,S	NA,Cell surface protein
bifido_OG0001498	bifido_2	-0.05	0.99	0.21	Ga0133550_1415;bcor_RS07165;JF68_01660;BINDI_RS07045	G	Polysaccharide deacetylase
bifido_OG0001499	bifido_2	-0.05	0.99	0.21	bcor_RS00910;Ga0133550_1422;JF68_01730;BINDI_RS00855	S	c4-dicarboxylate anaerobic carrier
bifido_OG0001500	bifido_2	-0.05	0.99	0.21	Ga0133550_1423;bcor_RS00915;BINDI_RS00860;JF68_01740	S	amidohydrolase
bifido_OG0001501	bifido_2	-0.05	0.99	0.21	BINDI_RS00870;Ga0133550_1425;JF68_01760;bcor_RS00925	G	sugar kinase
bifido_OG0001502	bifido_2	-0.06	0.99	0.2	Ga0133550_1426;bcor_RS00930;JF68_01770;BINDI_RS00875	M	SIS domain
bifido_OG0001503	No	0.72	-0.08	0.67	bcor_RS00950;Ga0133551_105120;JF71_02390;JF70_02300	S	NA
bifido_OG0001504	No	0.12	0.29	0.27	bcor_RS01025;BINDI_RS00965;JF69_02080;BINDI_RS00960	M	Glycosyl transferase, family 2,glycosyltransferase group 2 family protein
bifido_OG0001505	bifido_2	-0.04	0.99	0.22	Ga0133550_1476;bcor_RS01175;JF68_02220;BINDI_RS07055	S	CAAX amino terminal protease family
bifido_OG0001506	bifido_2	-0.06	1	0.21	BINDI_RS01735;bcor_RS01795;JF68_03480;Ga0133550_15112	G	oligosaccharide H symporter, major facilitator superfamily (MFS)
bifido_OG0001507	bifido_2	-0.01	0.97	0.25	BINDI_RS01840;JF68_03750;bcor_RS01895;Ga0133550_15130	S	acetyltransferase, (GNAT) family
bifido_OG0001508	bifido_2	0.03	0.92	0.28	JF68_03770;Ga0133550_15132;bcor_RS01905;BINDI_RS01850	C	C4-dicarboxylate transporter
bifido_OG0001509	bifido_2	-0.07	0.99	0.2	Ga0133550_15376;JF68_06170;BINDI_RS03050;bcor_RS03095	NA	NA
bifido_OG0001510	bifido_2	-0.07	0.99	0.19	bcor_RS03220;Ga0133550_15390;JF68_06310;BINDI_RS03170	L	radical SAM domain protein
bifido_OG0001512	bifido_2	-0.04	0.99	0.23	Ga0133550_15502;BINDI_RS03730;JF68_07380;bcor_RS03790	F	permease
bifido_OG0001513	bifido_2	0.11	0.72	0.3	bcor_RS07270;BINDI_RS04690;JF68_09340;Ga0133550_15702	M	Ami_2,NA
bifido_OG0001514	No	-0.02	0.69	0.18	Ga0133550_15705;bcor_RS04790;Ga0133549_13534;JF68_09370	NA	NA
bifido_OG0001516	bifido_2	-0.06	1	0.21	Ga0133550_15857;BINDI_RS05420;bcor_RS05585;JF68_10850	H	May play a key role in the regulation of the intracellular concentration of adenosylhomocysteine (By similarity)
bifido_OG0001517	bifido_2	-0.04	1	0.22	JF68_10860;BINDI_RS05425;Ga0133550_15858;bcor_RS05590	F	Amidohydrolase family
bifido_OG0001518	bifido_2	-0.07	0.99	0.2	Ga0133550_15859;BINDI_RS05430;bcor_RS05595;JF68_10870	S	cupin superfamily protein
bifido_OG0001519	bifido_2	-0.04	0.99	0.22	BINDI_RS05435;JF68_10880;Ga0133550_15860;bcor_RS05600	F	Catalyzes the irreversible cleavage of the glycosidic bond in both 5'-methylthioadenosine (MTA) and S- adenosylhomocysteine (SAH AdoHcy) to adenine and the corresponding thioribose, 5'-methylthioribose and S-ribosylhomocysteine, respectively (By similarity)
bifido_OG0001520	bifido_2	-0.04	0.99	0.22	JF68_11880;BINDI_RS05955;bcor_RS06125;Ga0133550_15966	NA	NA
bifido_OG0001521	bifido_2	-0.06	0.99	0.2	JF68_12050;BINDI_RS06055;Ga0133550_15984;bcor_RS06220	S	Pyridoxamine 5'-phosphate oxidase
bifido_OG0001523	bifido_2	-0.05	0.99	0.21	JF68_13160;Ga0133550_151098;BINDI_RS06640;bcor_RS06785	P	EmrB QacA subfamily drug resistance transporter
bifido_OG0001524	No	0.72	0.05	0.68	Ga0133549_11182;Ga0133551_10563;JF71_01830;JF70_01660	V	abc transporter
bifido_OG0001525	No	0.32	0.16	0.37	JF71_03030;Ga0133549_11305;JF70_02890;Ga0133549_13530	K	helix-turn-helix domain protein
bifido_OG0001526	No	0.73	0.15	0.71	JF71_04620;Ga0133549_11448;Ga0133553_1053;Ga0133552_11425	G	Major Facilitator
bifido_OG0001527	No	0.57	0.15	0.59	Ga0133549_11539;JF69_05360;Ga0133552_11520;Ga0133552_15221	G	Sugar-phosphate isomerase, RpiB LacA LacB family,isomerase
bifido_OG0001529	No	0.63	-0.13	0.6	JF71_11820;Ga0133551_1084;Ga0133549_174;JF69_06590	T	serine threonine protein kinase
bifido_OG0001530	No	0.69	0.03	0.63	Ga0133551_10516;JF70_01290;Ga0133553_101137;JF71_01440	K	Transcriptional regulator (LacI family
bifido_OG0001531	No	0.69	0.04	0.63	JF71_01450;JF70_01300;Ga0133551_10517;Ga0133553_101139	E	Extracellular solute-binding protein, family 5
bifido_OG0001532	No	0.65	0.05	0.6	JF70_01310;JF71_01460;Ga0133551_10518;Ga0133553_101140	P	Binding-protein-dependent transport systems inner membrane component
bifido_OG0001533	No	0.67	0.03	0.61	JF70_01320;Ga0133553_101141;JF71_01470;Ga0133551_10519	P	Binding-protein-dependent transport systems, inner membrane component
bifido_OG0001534	No	0.69	0.03	0.63	JF70_01330;JF71_01480;Ga0133553_101142;Ga0133551_10520	S	abc transporter
bifido_OG0001535	No	0.7	0.03	0.64	Ga0133551_10521;JF71_01490;JF70_01340;Ga0133553_101143	S	Hydrolase
bifido_OG0001536	No	0.67	0.04	0.61	JF70_01350;Ga0133551_10522;JF71_01500;Ga0133553_101144	G	Inherit from COG: Glycosyltransferase 36
bifido_OG0001537	No	0.49	0.09	0.52	Ga0133552_11210;Ga0133551_105127;JF70_14520;JF71_02450	M	Glycosyl transferase, family 2,Glycosyl transferase family 2
bifido_OG0001538	No	0.79	0.06	0.73	Ga0133551_10739;Ga0133553_10215;JF71_04320;JF70_04180	K	regulatoR
bifido_OG0001540	No	0.66	0.07	0.65	Ga0133553_109148;Ga0133552_11423;Ga0133551_10768;JF71_04610	G	protein, conserved in bacteria
bifido_OG0001541	No	0.75	0.08	0.71	JF71_05670;Ga0133551_107169;JF70_05390;Ga0133552_11535	G	glycoside hydrolase, family 20
bifido_OG0001543	No	0.64	0.1	0.66	Ga0133551_107727;JF71_15180;JF71_10690;Ga0133551_109291	G	Xylose isomerase domain protein TIM barrel
bifido_OG0001550	No	0.66	0.01	0.65	Ga0133552_11545;JF70_05430;JF71_16140;Ga0133551_109394	G	Binding-protein-dependent transport systems, inner membrane component
bifido_OG0001551	No	0.65	-0.01	0.63	Ga0133552_11544;Ga0133551_109395;JF71_16150;JF70_05420	G	extracellular solute-binding
bifido_OG0001552	No	0.53	0.21	0.56	Ga0133552_11150;JF69_01400;Ga0133551_109451;JF71_16680	G	Major Facilitator superfamily
bifido_OG0001553	No	0.52	0.21	0.56	Ga0133552_11149;JF69_01390;JF71_16690;Ga0133551_109452	K	iclR family transcriptional regulator
bifido_OG0001554	No	0.58	0.25	0.64	JF69_15510;Ga0133551_109455;Ga0133552_14449;JF71_05620	G	extracellular solute-binding protein family 1
bifido_OG0001559	No	0.58	0.15	0.57	Ga0133552_15267;Ga0133553_110198;Ga0133553_106537;JF70_09960	S	host cell surface-exposed lipoprotein
bifido_OG0001560	No	0.75	-0.06	0.67	Ga0133553_101184;Ga0133552_15399;Ga0133553_11120;JF70_02150	S	domain protein,cell wall surface anchor family protein
bifido_OG0001561	No	0.71	0.1	0.67	JF70_13550;Ga0133553_11087;Ga0133553_11089;JF69_13280	NA	NA
bifido_OG0001562	No	0.71	0.11	0.71	Ga0133551_1043;BAST_RS00695;Ga0133552_171	NA	NA
bifido_OG0001563	No	0.5	0.14	0.5	BAST_RS00700;BAST_RS08035;Ga0133549_13934	V	ABC transporter,abc transporter
bifido_OG0001564	No	0.22	0.15	0.25	Ga0133552_11374;Ga0133549_11163;BAST_RS08685	K	Transcriptional regulator, GntR family,Gluconate operon transcriptional repressor
bifido_OG0001565	No	0.27	0.12	0.28	Ga0133549_11217;JF70_08330;BAST_RS08710	S	sialic acid-specific 9-O-acetylesterase
bifido_OG0001566	No	0.41	0.25	0.42	BAST_RS06410;BAST_RS01250;Ga0133549_11220	S	Protein of unknown function, DUF624
bifido_OG0001567	No	0.72	-0.01	0.69	Ga0133549_11230;JF70_02040;BAST_RS01295	NA	NA
bifido_OG0001568	No	0.55	-0.01	0.56	JF69_01850;Ga0133549_11233;BAST_RS01310	L	Domain of unknown function (DUF3427)
bifido_OG0001569	No	0.35	-0.08	0.3	JF71_12650;Ga0133549_13596;BAST_RS04475	S	NA
bifido_OG0001570	No	0.33	-0.08	0.26	Ga0133549_13597;JF71_12660;BAST_RS04480	V	ABC transporter
bifido_OG0001571	No	0.35	-0.07	0.28	BAST_RS04485;JF71_12670;Ga0133549_13598	V	FtsX-like permease family
bifido_OG0001572	No	0.28	-0.04	0.23	BAST_RS04490;Ga0133549_13599;JF71_12680	S	NA
bifido_OG0001573	No	0.3	0.41	0.37	BAST_RS05270;Ga0133552_14208;Ga0133549_13302	G	Major Facilitator superfamily
bifido_OG0001574	No	0.25	-0.02	0.28	BAST_RS05305;JF71_10180;Ga0133549_13312	NA	NA
bifido_OG0001576	No	0.7	0.04	0.71	Ga0133551_107718;BAST_RS05520;JF71_10610	NA	NA
bifido_OG0001580	No	0.2	0.25	0.21	BAST_RS05990;Ga0133549_13439;JF71_11650	P	Transporter
bifido_OG0001581	No	0.2	0.28	0.23	BAST_RS05995;Ga0133549_13440;JF71_11660	M	Glycoside hydrolase family 28
bifido_OG0001582	No	0.21	0.27	0.22	BAST_RS06000;JF71_11670;Ga0133549_13441	K	AraC family transcriptional regulator
bifido_OG0001583	No	0.37	0.26	0.37	Ga0133549_1343;Ga0133551_107366;BAST_RS06395	S	NA
bifido_OG0001585	No	0.54	0.15	0.59	BAST_RS06565;Ga0133549_13629;Ga0133551_10955	S	NA
bifido_OG0001587	No	0.26	0.29	0.35	BAST_RS08325;Ga0133552_15420;Ga0133551_109480	G	binding-protein-dependent transport systems inner membrane Component
bifido_OG0001588	No	0.25	0.29	0.33	BAST_RS08330;Ga0133551_109481;Ga0133552_15421	P	Binding-protein-dependent transport systems, inner membrane component
bifido_OG0001589	No	0.26	0.27	0.34	Ga0133551_109482;BAST_RS08335;Ga0133552_15422	G	extracellular solute-binding protein
bifido_OG0001590	No	0.14	0.57	0.34	BAST_RS08950;bcor_RS07320;BINDI_RS07200	S	Membrane
bifido_OG0001591	No	0.23	0.1	0.25	Ga0133549_147;BAST_RS08445;Ga0133549_1412	M	Glycosyl transferase (Group 1
bifido_OG0001592	No	0.2	0.14	0.23	BAST_RS08470;Ga0133549_149;Ga0133549_1413	M	exopolysaccharide biosynthesis polyprenyl glycosylphosphotransferase (EC 2.7.8.6)
bifido_OG0001593	No	0.22	0.11	0.24	BAST_RS08475;Ga0133549_143;Ga0133549_1414	S	NA
bifido_OG0001594	No	0.12	0.76	0.32	bcor_RS00335;JF68_00720;BINDI_RS00340	K	Transcriptional regulator
bifido_OG0001595	No	0.12	0.76	0.32	BINDI_RS00345;JF68_00730;bcor_RS00340	G	Major Facilitator Superfamily
bifido_OG0001596	No	0.58	0.29	0.58	Ga0133553_10119;Ga0133551_109196;bcor_RS00535	G	extracellular solute-binding protein
bifido_OG0001597	No	0.58	0.29	0.59	Ga0133553_10118;Ga0133551_109195;bcor_RS00540	G	Binding-protein-dependent transport systems, inner membrane component
bifido_OG0001598	No	0.6	0.31	0.62	bcor_RS00545;Ga0133553_10117;Ga0133551_109194	P	Binding-protein-dependent transport systems, inner membrane component
bifido_OG0001599	No	0.58	0.28	0.59	Ga0133551_109197;bcor_RS00555;Ga0133553_10120	G	Alpha-galactosidase (EC 3.2.1.22)
bifido_OG0001600	No	0.14	0.23	0.27	JF69_01990;BINDI_RS00920;bcor_RS00985	M	Glycosyl transferase, family 2
bifido_OG0001601	No	-0.03	0.97	0.24	JF68_03590;bcor_RS01815;Ga0133550_15115	F,J	Glutamate-rich protein grpB,Pfam:UPF0157
bifido_OG0001602	No	0.52	0.14	0.56	BINDI_RS03090;JF69_07070;bcor_RS03135	L	NA,Integrase
bifido_OG0001603	No	-0.14	0.61	0.08	bcor_RS03800;BINDI_RS03735;JF68_07390	S	Inherit from NOG: LPXTG-motif cell wall anchor domain protein,NA
bifido_OG0001604	No	0.19	0.34	0.24	Ga0133551_107631;bcor_RS04245;Ga0133549_13532	G,M	Peptidoglycan-binding LysM,glycoside hydrolase, family 25
bifido_OG0001605	No	0.03	0.46	0.11	bcor_RS04255;Ga0133550_15595;Ga0133549_13579	NA	NA
bifido_OG0001609	No	0.32	0.06	0.31	Ga0133550_15845;bcor_RS05530;JF71_10070	V	type I restriction enzyme
bifido_OG0001610	No	0.53	0.11	0.56	bcor_RS06755;JF70_08980;BINDI_RS06610	NA	NA
bifido_OG0001611	No	-0.01	0.76	0.21	BINDI_RS06620;bcor_RS06765;JF68_13070	D	cell filamentation protein
bifido_OG0001612	No	0.43	0.08	0.41	Ga0133549_11133;JF70_08930	S	NA
bifido_OG0001613	No	0.5	-0.06	0.47	Ga0133551_105119;Ga0133553_101199;Ga0133549_11247	V	restriction endonuclease
bifido_OG0001614	No	0.52	0.12	0.56	Ga0133549_11538;JF69_05370;Ga0133552_11519	G	Triose-phosphate isomerase
bifido_OG0001615	No	0.54	0.1	0.56	Ga0133552_11521;Ga0133549_11540;JF69_05340	H	Catalyzes the NAD(P)-dependent oxidation of 4- (phosphohydroxy)-L-threonine (HTP) into 2-amino-3-oxo-4- (phosphohydroxy)butyric acid which spontaneously decarboxylates to form 3-amino-2-oxopropyl phosphate (AHAP) (By similarity)
bifido_OG0001616	No	0.47	0.34	0.5	Ga0133553_10997;Ga0133549_13403;JF70_10880	S	Glutathione-regulated potassium-efflux system ancillary protein
bifido_OG0001617	No	0.39	0.32	0.43	Ga0133553_110105;Ga0133549_13524;Ga0133553_10992	NA	NA
bifido_OG0001618	No	0.41	0.15	0.42	JF71_12900;Ga0133549_13548;Ga0133551_107648	S	NA
bifido_OG0001619	No	0.45	0	0.42	Ga0133549_13554;Ga0133553_106538;Ga0133551_107652	S	Bifunctional DNA primase/polymerase, N-terminal
bifido_OG0001620	No	0.15	0.39	0.3	Ga0133553_110196;Ga0133549_13586;BINDI_RS06370	NA	NA
bifido_OG0001621	No	0.1	0.06	0.11	Ga0133550_1133;JF71_00320;BINDI_RS00150	V	specificity,type I restriction modification DNA specificity domain protein,restriction modification system DNA specificity domain
bifido_OG0001622	No	0.43	0.31	0.58	Ga0133550_151128;Ga0133551_109470;JF69_15660	K	laci family transcriptional regulator
bifido_OG0001623	No	0.43	0.31	0.59	JF69_15670;Ga0133550_151129;Ga0133551_109471	G	Major Facilitator superfamily
bifido_OG0001624	No	0.42	0.29	0.57	Ga0133550_151130;JF69_15680;Ga0133551_109472	S	Alpha Beta Hydrolase Fold protein
bifido_OG0001625	No	0.62	0.02	0.57	JF71_01650;JF70_01470;Ga0133551_10545	G	hydrolase Family 5
bifido_OG0001626	No	0.58	0.02	0.54	JF71_01660;Ga0133551_10546;JF70_01480	G	xylosidase arabinosidase
bifido_OG0001627	No	0.68	-0.01	0.62	JF70_01500;Ga0133551_10548;JF71_01680	I	esterase
bifido_OG0001628	No	0.64	-0.02	0.59	Ga0133551_10549;JF70_01510;JF71_01690	G	Glycosyltransferase 36
bifido_OG0001629	No	0.52	0.11	0.56	Ga0133551_105128;Ga0133552_11211;JF71_02460	NA	NA
bifido_OG0001630	No	0.51	0.12	0.56	JF71_02480;Ga0133552_11213;Ga0133551_105130	S	NA
bifido_OG0001631	No	0.5	0.14	0.56	JF71_02490;Ga0133552_11214;Ga0133551_105131	S	Acyltransferase family
bifido_OG0001632	No	0.53	0.11	0.57	Ga0133552_11215;Ga0133551_105132;JF71_02500	G	glycosyltransferase
bifido_OG0001633	No	0.47	0.1	0.52	Ga0133552_11216;Ga0133551_105133;JF71_02510	M	cell wall-binding protein,Cell wall binding repeat 2-containing protein
bifido_OG0001634	No	0.52	0.12	0.56	JF71_02540;Ga0133551_105136;Ga0133552_11219	M	UDP-glucose 6-dehydrogenase
bifido_OG0001635	No	0.66	0.04	0.63	JF71_03140;JF70_03010;Ga0133551_105199	G	extracellular solute-binding protein family 1
bifido_OG0001636	No	0.69	0.03	0.65	JF70_03020;JF71_03150;Ga0133551_105200	G	Binding-protein-dependent transport systems, inner membrane component
bifido_OG0001637	No	0.7	0.01	0.65	JF71_03170;JF70_03040;Ga0133551_105202	S	NA
bifido_OG0001638	No	0.78	0.05	0.72	JF71_04310;JF70_04170;Ga0133551_10738	E,G	gntp family
bifido_OG0001639	No	0.71	0.05	0.68	Ga0133552_11515;Ga0133551_107159;JF71_05520	G	protein, conserved in bacteria
bifido_OG0001640	No	0.15	0.05	0.15	JF70_09940;JF69_09790;Ga0133551_107623	S	NA
bifido_OG0001641	No	0.64	0.18	0.68	JF71_10670;Ga0133551_107725;Ga0133552_14267	S	oxidoreductase,NA
bifido_OG0001642	No	0.65	0.12	0.68	Ga0133551_107730;JF71_10720;Ga0133551_109287	G	myo-inositol catabolism
bifido_OG0001643	No	0.64	0.17	0.67	JF71_10760;Ga0133552_14271;Ga0133551_107734	K	Transcriptional regulator
bifido_OG0001644	No	0.65	0.15	0.68	JF71_10770;Ga0133552_14272;Ga0133551_107735	K	iclR family transcriptional regulator
bifido_OG0001645	No	0.49	0.02	0.52	Ga0133551_107786;JF71_11260;Ga0133552_11283	G	Converts N-acetylmannosamine-6-phosphate (ManNAc-6-P) to N-acetylglucosamine-6-phosphate (GlcNAc-6-P) (By similarity)
bifido_OG0001646	No	0.6	-0.01	0.6	Ga0133553_1022;Ga0133551_107793;JF71_11330	S	NA
bifido_OG0001647	No	0.47	0.12	0.53	Ga0133552_14422;JF71_12400;Ga0133551_1098	E	amino acid
bifido_OG0001648	No	0.53	0.07	0.52	JF70_13610;JF69_13370;Ga0133551_109204	L	CRISPR-associated protein cas2
bifido_OG0001650	No	0.53	0.12	0.56	JF71_15210;Ga0133551_109294;Ga0133552_14214	E,G	Oxidoreductase family, NAD-binding Rossmann fold,Oxidoreductase domain-containing protein
bifido_OG0001651	No	0.6	0.09	0.61	Ga0133552_15240;JF71_15250;Ga0133551_109298	S	integral membrane protein
bifido_OG0001652	No	0.6	0.11	0.62	Ga0133552_15241;JF71_15260;Ga0133551_109299	G	pyruvate phosphate dikinase
bifido_OG0001653	No	0.6	0.11	0.62	Ga0133551_109300;JF71_15270;Ga0133552_15242	G	Transketolase
bifido_OG0001654	No	0.59	0.11	0.61	Ga0133551_109301;JF71_15280;Ga0133552_15243	G	Transketolase
bifido_OG0001657	No	0.62	0.05	0.6	JF70_08280;Ga0133551_109397;JF71_16170	G	beta-mannosidase EC 3.2.1.25
bifido_OG0001658	No	0.62	-0.08	0.6	JF71_16330;JF69_15140;Ga0133551_109416	V	ABC-2 type transporter
bifido_OG0001659	No	0.62	-0.08	0.6	JF71_16340;JF69_15150;Ga0133551_109417	S	NA
bifido_OG0001660	No	0.63	-0.07	0.62	Ga0133551_109418;JF71_16350;JF69_15160	S	abc transporter, atp-binding protein
bifido_OG0001663	No	0.41	-0.05	0.39	Ga0133553_106524;JF71_10090;Ga0133552_14181	S	NA
bifido_OG0001665	No	0.57	0.02	0.54	JF71_14310;Ga0133553_11093;Ga0133552_15154	L	CRISPR (clustered regularly interspaced short palindromic repeat), is an adaptive immune system that provides protection against mobile genetic elements (viruses, transposable elements and conjugative plasmids). CRISPR clusters contain sequences complementary to antecedent mobile elements and target invading nucleic acids. CRISPR clusters are transcribed and processed into CRISPR RNA (crRNA). Act…
bifido_OG0001666	No	0.57	0	0.54	JF71_14320;Ga0133552_15155;Ga0133553_11094	L	crispr-associated protein Cas4
bifido_OG0001667	No	0.59	0	0.56	JF71_14330;Ga0133552_15156;Ga0133553_11095	L	crispr-associated protein
bifido_OG0001668	No	0.61	0.02	0.59	JF71_14340;Ga0133552_15157;Ga0133553_11096	L	CRISPR-associated protein Csd1 family
bifido_OG0001669	No	0.59	0.04	0.57	JF71_14350;Ga0133552_15158;Ga0133553_11097	L	CRISPR-associated protein
bifido_OG0001670	No	0.75	-0.14	0.64	Ga0133552_15400;Ga0133553_101178;JF70_02090	G	UDP-glucose-hexose-1-phosphate uridylyltransferase
bifido_OG0001671	No	0.76	-0.13	0.66	Ga0133552_15401;JF70_02100;Ga0133553_101179	S	mucin-desulfating sulfatase
bifido_OG0001672	No	0.75	-0.12	0.65	Ga0133552_15402;Ga0133553_101180;JF70_02110	S	Phosphorylase
bifido_OG0001673	No	0.49	-0.01	0.49	JF70_03440;Ga0133553_101322;JF71_01990	G	hydrolase family 43
bifido_OG0001674	No	0.52	0.01	0.48	Ga0133553_1122;JF70_04040;Ga0133553_101381	NA	NA
bifido_OG0001675	No	0.61	0.07	0.57	Ga0133553_101382;JF70_04050;Ga0133553_1123	NA	NA
bifido_OG0001676	No	0.68	0.13	0.65	JF69_13270;Ga0133553_11084;JF70_13520	NA	NA
bifido_OG0001677	No	0.19	0.06	0.23	JF70_07380;JF71_07560;JF69_00230	V	restriction,ATPase associated with various cellular activities aaa_5
bifido_OG0001679	No	0.47	0.1	0.49	Ga0133549_1122;BAST_RS00105	K	TRANSCRIPTIONal
bifido_OG0001680	No	0.49	0.11	0.51	Ga0133549_1123;BAST_RS00110	NA	NA
bifido_OG0001681	No	0.46	0.08	0.46	BAST_RS00115;Ga0133549_1124	G	PTS IIA-like nitrogen-regulatory protein PtsN
bifido_OG0001682	No	0.44	0.1	0.45	BAST_RS00120;Ga0133549_1125	G	PTS System
bifido_OG0001683	No	0.49	0.09	0.5	BAST_RS00125;Ga0133549_1126	G	PTS System
bifido_OG0001684	No	0.46	0.08	0.46	BAST_RS00130;Ga0133549_1127	G	3-epimerase
bifido_OG0001685	No	0.63	-0.15	0.6	BAST_RS00205;Ga0133552_1135	C	Na H antiporter
bifido_OG0001686	No	0.07	0.23	0.11	BAST_RS00210;JF69_00380	L	DNA methylase
bifido_OG0001687	No	0.06	0.22	0.1	JF69_00390;BAST_RS00215	V	type III restriction enzyme
bifido_OG0001688	No	0.13	0.08	0.16	Ga0133551_10220;BAST_RS00235	NA	NA
bifido_OG0001689	No	0.2	0.1	0.17	Ga0133549_1180;BAST_RS00460	G	BadF BadG BcrA BcrD
bifido_OG0001690	No	0.22	0.14	0.21	BAST_RS00465;Ga0133549_1181	G,K	ROK family
bifido_OG0001691	No	0.23	0.1	0.21	Ga0133549_1182;BAST_RS00475	G	extracellular solute-binding protein family 1
bifido_OG0001692	No	0.23	0.1	0.2	BAST_RS00490;Ga0133549_1185	S	NA
bifido_OG0001693	No	0.19	0.12	0.17	BAST_RS00495;Ga0133549_1186	G	Xylose Isomerase Domain-Containing protein
bifido_OG0001694	No	0.71	-0.01	0.64	JF70_00830;BAST_RS00600	NA	NA
bifido_OG0001695	No	0.25	0.04	0.2	BAST_RS00855;Ga0133549_13665	I	alpha beta hydrolase fold-3 domain protein
bifido_OG0001696	No	0.22	0.03	0.18	BAST_RS00860;Ga0133549_13664	G	)-transporter
bifido_OG0001697	No	0.21	-0.01	0.16	Ga0133549_13663;BAST_RS00865	S	Hydrolase of alpha-beta family protein
bifido_OG0001698	No	0.17	0.02	0.13	Ga0133549_13662;BAST_RS08675	S	NA
bifido_OG0001699	No	0.24	0.12	0.22	Ga0133549_11165;BAST_RS00915	G	Major Facilitator superfamily
bifido_OG0001700	No	0.19	0.23	0.22	BAST_RS01265;Ga0133549_11223	G	Alpha-glucuronidase (EC 3.2.1.139)
bifido_OG0001701	No	0.3	0.18	0.29	Ga0133549_11254;BAST_RS01415	S	NA
bifido_OG0001703	No	0.19	0.09	0.2	Ga0133549_11446;BAST_RS02395	S	NA,Inherit from COG: Phage-Associated Protein
bifido_OG0001704	No	0.36	0.19	0.37	Ga0133549_11552;BAST_RS02875	G	Carbohydrate kinase
bifido_OG0001705	No	0.32	0.18	0.33	Ga0133549_11553;BAST_RS02880	K	DeoR family transcriptional regulator
bifido_OG0001706	No	0.33	0.16	0.34	BAST_RS02885;Ga0133549_11554	G	glycoside hydrolase family 4
bifido_OG0001708	No	0.73	-0.04	0.7	Ga0133551_107374;BAST_RS08825	M	glycosyl transferase, family 39
bifido_OG0001711	No	0.21	0.12	0.2	BAST_RS04710;Ga0133549_13202	G	hydrolase, family 31
bifido_OG0001712	No	0.2	0.16	0.2	Ga0133549_13204;BAST_RS04720	K	LacI family transcriptional regulator
bifido_OG0001713	No	0.32	-0.04	0.31	BAST_RS05140;Ga0133549_13284	K	Tetr family transcriptional regulator
bifido_OG0001714	No	0.34	-0.03	0.32	Ga0133549_13285;BAST_RS05145	S	Membrane
bifido_OG0001716	No	0.5	0.21	0.51	JF71_12920;BAST_RS06550	S	NA
bifido_OG0001717	No	0.38	0.32	0.4	BAST_RS08930;Ga0133549_13715	G	pectinesterase (EC 3.1.1.11)
bifido_OG0001718	No	0.71	0	0.69	Ga0133549_13873;BAST_RS07735	G	Channel that permits osmotically driven movement of water in both directions. It is involved in the osmoregulation and in the maintenance of cell turgor during volume expansion in rapidly growing cells. It mediates rapid entry or exit of water in response to abrupt changes in osmolarity (By similarity)
bifido_OG0001719	No	0.35	0.15	0.36	BAST_RS08025;Ga0133549_13932	S	NA
bifido_OG0001720	No	0.3	0.19	0.31	BAST_RS08030;Ga0133549_13933	S	NA
bifido_OG0001721	No	0.3	0.2	0.32	BAST_RS08040;Ga0133549_13935	S	NA
bifido_OG0001722	No	0.31	0.03	0.3	BAST_RS08185;JF69_15440	NA	NA
bifido_OG0001723	No	0.31	0.01	0.3	BAST_RS08190;JF69_15450	G	virion core protein (Lumpy skin disease
bifido_OG0001724	No	0.29	0.03	0.28	JF69_15460;BAST_RS08195	NA	NA
bifido_OG0001725	No	0.29	0.03	0.28	JF69_15470;BAST_RS08200	S	Tetratricopeptide tpr_2 repeat protein
bifido_OG0001726	No	0.29	0.01	0.28	BAST_RS08205;JF69_15480	NA	NA
bifido_OG0001727	No	0.1	0.18	0.24	bcor_RS00180;Ga0133552_11526	S,V	Protein of unknown function DUF262,Hnh endonuclease
bifido_OG0001729	No	-0.07	0.9	0.19	BINDI_RS00750;bcor_RS00805	NA	NA
bifido_OG0001731	No	-0.09	0.7	0.13	bcor_RS01450;BINDI_RS01400	NA	NA
bifido_OG0001736	No	-0.16	0.81	0.13	bcor_RS03855;BINDI_RS03790	NA	NA
bifido_OG0001739	No	-0.29	0.3	-0.1	bcor_RS04230;Ga0133550_15591	NA	NA
bifido_OG0001740	No	0.08	0.31	0.21	Ga0133550_15597;bcor_RS07260	K	Antirepressor
bifido_OG0001741	No	-0.24	0.07	-0.24	Ga0133550_15598;bcor_RS04270	NA	NA
bifido_OG0001742	No	0.21	0.26	0.24	Ga0133549_13583;bcor_RS04285	NA	NA
bifido_OG0001744	No	0	0.45	0.17	Ga0133549_13535;bcor_RS04795	NA	NA
bifido_OG0001745	No	-0.09	0.51	0.11	Ga0133549_13536;bcor_RS04800	NA	NA
bifido_OG0001746	No	-0.03	0.54	0.16	Ga0133549_13537;bcor_RS04805	NA	NA
bifido_OG0001747	No	0.06	0.45	0.23	Ga0133549_13538;bcor_RS04810	S	Inherit from NOG: Tail protein,Tape measure protein
bifido_OG0001748	No	-0.11	0.89	0.16	JF68_09390;bcor_RS04835	NA	NA
bifido_OG0001752	No	0.07	0.86	0.31	BINDI_RS06970;bcor_RS07350	NA	NA
bifido_OG0001753	No	0.41	0.24	0.45	Ga0133552_1311;Ga0133549_11132	NA	NA
bifido_OG0001754	No	0.17	0.14	0.21	Ga0133553_101195;Ga0133549_11243	V	ABC, transporter
bifido_OG0001755	No	0.18	0.15	0.22	Ga0133553_101196;Ga0133549_11244	V	ABC transporter
bifido_OG0001756	No	0.16	0.15	0.2	Ga0133553_101197;Ga0133549_11245	K	Tetr family transcriptional regulator
bifido_OG0001757	No	0.31	0.17	0.36	Ga0133549_11304;JF70_02880	NA	NA
bifido_OG0001758	No	0.13	0.14	0.17	Ga0133549_11536;Ga0133553_10685	V	abc transporter permease protein
bifido_OG0001759	No	0.4	-0.03	0.43	Ga0133552_11522;Ga0133549_11541	G	protein-Npi-phosphohistidine-sugar phosphotransferase (EC 2.7.1.69)
bifido_OG0001760	No	-0.02	0.13	0.01	Ga0133549_1344;Ga0133551_107367	NA	NA
bifido_OG0001761	No	0.37	0.34	0.46	Ga0133549_13265;JF69_09390	S	p-loop domain protein
bifido_OG0001762	No	0.32	0.35	0.38	Ga0133549_13525;Ga0133553_110106	NA	NA
bifido_OG0001764	No	0.32	-0.06	0.28	JF71_12640;Ga0133549_13595	NA	NA
bifido_OG0001765	No	0.29	0.25	0.35	Ga0133553_110104;Ga0133549_13785	NA	NA
bifido_OG0001766	No	0.49	0.16	0.48	Ga0133549_13836;JF70_14220	NA	NA
bifido_OG0001767	No	-0.06	0.39	0.08	Ga0133550_151094;Ga0133549_13876	S	NA
bifido_OG0001768	No	0.49	0.22	0.49	JF70_15410;Ga0133549_13940	V	ABC transporter
bifido_OG0001769	No	0.46	0.26	0.46	Ga0133549_13941;JF70_15420	NA	NA
bifido_OG0001770	No	0.45	0.26	0.47	Ga0133549_13942;JF70_15430	NA	NA
bifido_OG0001771	No	0.47	0.24	0.47	JF70_15440;Ga0133549_13943	NA	NA
bifido_OG0001772	No	0.23	-0.05	0.19	Ga0133550_1134;JF71_00330	S	NA
bifido_OG0001773	No	-0.01	0.2	-0.01	Ga0133550_1442;JF68_01910	M	NAD dependent epimerase dehydratase family protein
bifido_OG0001774	No	0	0.2	0	JF68_01930;Ga0133550_1445	M	Rhamnan synthesis protein F
bifido_OG0001775	No	-0.02	0.2	-0.01	Ga0133550_1446;JF68_01940	M	Glycosyl transferase, family 2
bifido_OG0001776	No	0.29	0.2	0.31	Ga0133550_15507;Ga0133553_106435	V	restriction endonuclease
bifido_OG0001777	No	0.18	0.16	0.18	Ga0133553_106436;Ga0133550_15508	V	restriction
bifido_OG0001778	No	-0.04	0.97	0.22	JF68_08730;Ga0133550_15639	NA	NA
bifido_OG0001779	No	-0.23	0.59	-0.06	Ga0133550_15700;JF68_09320	S	Bacteriophage peptidoglycan hydrolase
bifido_OG0001780	No	-0.1	0.82	0.12	JF68_09520;Ga0133550_15717	NA	NA
bifido_OG0001781	No	-0.02	0.2	-0.01	Ga0133550_15792;JF68_10280	S	Membrane
bifido_OG0001782	No	-0.06	0.13	-0.01	Ga0133550_151105;JF68_13230	NA	NA
bifido_OG0001783	No	0.01	0.86	0.27	Ga0133550_172;BINDI_RS01465	NA	NA
bifido_OG0001784	No	0.26	0.37	0.36	JF69_00430;Ga0133551_10217	S	Uncharacterized conserved protein (DUF2075)
bifido_OG0001787	No	0.35	0.07	0.35	Ga0133551_10281;JF71_00960	NA	NA
bifido_OG0001788	No	0.48	0.05	0.5	Ga0133551_1057;JF71_01350	S	hydrolase
bifido_OG0001789	No	0.49	0.06	0.51	Ga0133551_1058;JF71_01360	G	Oligo-1-6-glucosidase
bifido_OG0001790	No	0.5	-0.01	0.45	Ga0133551_10527;JF70_01370	G	hydrolase Family 5
bifido_OG0001791	No	0.51	0.05	0.53	Ga0133551_10555;JF71_01750	NA	NA
bifido_OG0001792	No	0.31	0.07	0.33	Ga0133551_10557;JF71_01770	G	extracellular solute-binding protein family 1
bifido_OG0001793	No	0.34	0.09	0.37	JF71_01780;Ga0133551_10558	P	Binding-protein-dependent transport systems, inner membrane component
bifido_OG0001794	No	0.49	0.06	0.51	JF71_01960;Ga0133551_10576	G	extracellular solute-binding protein family 1
bifido_OG0001795	No	0.41	0.1	0.42	Ga0133551_105121;JF71_02400	K	Divergent AAA domain
bifido_OG0001796	No	0.66	0.17	0.7	Ga0133551_105154;JF71_02720	S	Inherit from COG: domain protein
bifido_OG0001797	No	0.08	0.05	0.11	JF71_03850;Ga0133551_105271	G	Domain of unknown function (DUF2223)
bifido_OG0001798	No	0.09	0.03	0.1	Ga0133551_1061;JF71_03870	K	laci family transcriptional regulator
bifido_OG0001799	No	0.4	0.03	0.42	Ga0133551_10787;JF71_04810	G	extracellular solute-binding protein family 1
bifido_OG0001800	No	0.4	0.04	0.43	Ga0133551_10788;JF71_04820	G	hydrolase family 30
bifido_OG0001801	No	0.42	0.04	0.44	JF71_04830;Ga0133551_10789	S	integral membrane protein
bifido_OG0001802	No	0.4	0.03	0.42	JF71_04840;Ga0133551_10790	K	Transcriptional regulator, TetR family
bifido_OG0001803	No	0.53	0.09	0.57	JF71_05350;Ga0133551_107142	NA	NA
bifido_OG0001804	No	0.58	0.08	0.6	JF71_09950;Ga0133551_107610	G	beta-galactosidase
bifido_OG0001805	No	0.63	0.06	0.6	JF70_09890;Ga0133551_107618	NA	NA
bifido_OG0001806	No	0.56	0.05	0.53	JF70_09900;Ga0133551_107619	NA	NA
bifido_OG0001807	No	0.66	0.11	0.67	Ga0133551_107726;JF71_10680	G	Xylose isomerase domain protein TIM barrel
bifido_OG0001808	No	0.66	0.14	0.69	Ga0133551_107731;JF71_10730	S	UPF0303 protein
bifido_OG0001809	No	0.67	0.12	0.69	JF71_10740;Ga0133551_107732	G	Catalyzes the reversible isomerization between hydroxypyruvate and 2-hydroxy-3-oxopropanoate (also termed tartronate semialdehyde) (By similarity)
bifido_OG0001810	No	0.46	-0.06	0.47	Ga0133551_107787;JF71_11270	G	ROK family
bifido_OG0001811	No	0.46	-0.03	0.48	JF71_11280;Ga0133551_107788	S	Tat pathway signal sequence domain protein
bifido_OG0001812	No	0.48	-0.04	0.49	Ga0133551_107791;JF71_11310	G	extracellular solute-binding protein family 1
bifido_OG0001813	No	0.65	0.02	0.62	Ga0133551_107838;JF69_11110	S	Membrane-spanning protein
bifido_OG0001816	No	0.52	0.08	0.54	Ga0133551_109288;JF71_15150	C	alcohol dehydrogenase
bifido_OG0001818	No	0.52	0.1	0.55	JF71_15200;Ga0133551_109293	G	Catalyzes the dehydration of inosose (2-keto-myo- inositol, 2KMI or 2,4,6 3,5-pentahydroxycyclohexanone) to 3D- (3,5 4)-trihydroxycyclohexane-1,2-dione (D-2,3-diketo-4-deoxy-epi- inositol) (By similarity)
bifido_OG0001819	No	0.65	-0.05	0.6	JF71_16160;Ga0133551_109396	G	Alpha-L-fucosidase
bifido_OG0001820	No	0.24	0.1	0.27	Ga0133551_109409;JF71_16270	E	Oligopeptidase b
bifido_OG0001821	No	0.37	0.1	0.42	Ga0133551_109420;JF71_16370	G	hydrolase, family 31
bifido_OG0001822	No	0.4	0.34	0.49	Ga0133551_109454;JF69_15500	U	PbH1
bifido_OG0001823	No	0.69	0.02	0.69	Ga0133552_15425;Ga0133551_109485	S	NA,CAAX amino terminal protease family protein
bifido_OG0001824	No	0.34	0.24	0.42	Ga0133553_10199;Ga0133552_11102	S	NA
bifido_OG0001825	No	0.12	0.3	0.22	Ga0133552_11377;Ga0133552_15222	G	transporter,major facilitator superfamily
bifido_OG0001826	No	0.46	-0.02	0.44	JF70_05410;Ga0133552_11543	S	NA
bifido_OG0001827	No	0.46	-0.02	0.45	Ga0133552_11547;JF70_05450	S	NA
bifido_OG0001828	No	0.23	0.15	0.29	Ga0133552_132;JF69_07120	NA	NA
bifido_OG0001829	No	0.21	0.17	0.27	JF69_07130;Ga0133552_133	NA	NA
bifido_OG0001830	No	0.22	0.27	0.29	Ga0133552_134;JF69_07140	NA	NA
bifido_OG0001831	No	0.63	0.08	0.67	Ga0133552_137;JF69_07170	S	hydrolase
bifido_OG0001832	No	0.13	0.24	0.22	Ga0133552_138;JF71_07530	NA	NA
bifido_OG0001833	No	0.3	0.32	0.34	JF70_09950;Ga0133552_14209	NA	NA
bifido_OG0001834	No	0.29	0.27	0.34	Ga0133552_14216;Ga0133553_106526	C,G	glycosyltransferase MGT family
bifido_OG0001835	No	0.51	0.4	0.54	Ga0133552_14323;JF70_10860	E	Glyoxalase Bleomycin resistance protein (Dioxygenase
bifido_OG0001836	No	0.26	0.41	0.36	JF69_11050;Ga0133552_14364	C	alcohol dehydrogenase
bifido_OG0001837	No	0.27	0.42	0.37	JF69_11060;Ga0133552_14365	E	N-(5'phosphoribosyl)anthranilate isomerase
bifido_OG0001838	No	0.26	0.43	0.36	Ga0133552_14366;JF69_11070	G	kinase (PfkB family
bifido_OG0001839	No	0.28	0.4	0.37	Ga0133552_14367;JF69_11080	G	kinase (PfkB family
bifido_OG0001840	No	0.56	0.03	0.53	Ga0133552_15159;Ga0133553_11098	L	CRISPR-Associated Helicase Cas3
bifido_OG0001841	No	0.4	0.07	0.39	JF70_13700;Ga0133552_15167	NA	NA
bifido_OG0001842	No	0.41	0.35	0.47	Ga0133553_110160;Ga0133552_15224	S	NA
bifido_OG0001844	No	0.31	0.06	0.3	JF68_00360;Ga0133553_10141	S	NA
bifido_OG0001845	No	0.33	0.02	0.31	JF68_00370;Ga0133553_10142	S	NA
bifido_OG0001846	No	0.49	0.16	0.47	Ga0133553_101222;JF70_02410	I	Catalyzes the formation of 4-diphosphocytidyl-2-C- methyl-D-erythritol from CTP and 2-C-methyl-D-erythritol 4- phosphate (MEP) (By similarity)
bifido_OG0001847	No	0.5	0.16	0.47	JF70_02420;Ga0133553_101223	G,M	epimerase dehydratase
bifido_OG0001848	No	0.51	0.17	0.49	JF70_02430;Ga0133553_101224	M	licD family
bifido_OG0001850	No	0.52	-0.02	0.47	JF70_03980;Ga0133553_101375	T	serine threonine
bifido_OG0001851	No	0.53	-0.06	0.46	Ga0133553_101376;JF70_03990	NA	NA
bifido_OG0001852	No	0.51	-0.03	0.46	JF70_04000;Ga0133553_101377	S	NA
bifido_OG0001853	No	0.52	-0.03	0.47	Ga0133553_101378;JF70_04010	D	ftsk spoIIIe
bifido_OG0001854	No	0.76	-0.12	0.66	Ga0133553_1063;JF70_04430	S	Secreted protein
bifido_OG0001858	No	0.29	0.23	0.31	JF70_10850;Ga0133553_10994	K	transcriptional regulator, lysR family
bifido_OG0001859	No	0.5	-0.06	0.45	JF70_13540;Ga0133553_11086	NA	NA
bifido_OG0001860	No	0.13	0.03	0.13	JF70_15260;Ga0133553_110271	S	NA
bifido_OG0001861	No	0.14	0.05	0.14	JF70_15270;Ga0133553_110272	S	Domain of unknown function DUF87
bifido_OG0001862	No	0.26	0	0.24	Ga0133553_110275;JF70_15290	S	NA
bifido_OG0001863	No	0.24	0	0.23	Ga0133553_110276;JF70_15300	NA	NA
bifido_OG0001864	No	0.53	-0.03	0.47	JF70_16350;Ga0133553_1231	T	FHA domain
bifido_OG0001865	No	0.28	0.06	0.33	JF69_03220	S	Abi-like protein
bifido_OG0001867	No	0.66	-0.05	0.63	JF70_11420;JF69_11200	G	glucose galactose transporter
bifido_OG0001868	No	0.21	0.16	0.25	JF71_14900;JF69_13920	S	ATP-dependent OLD family endonuclease
bifido_OG0001869	No	0.23	0.1	0.28	JF71_07550;JF70_07370	V	5-methylcytosine restriction system
bifido_OG0001870	No	-0.06	0.26	0.06	JF70_13720;BINDI_RS07165	NA	NA
bifido_OG0001872	No	0.27	0.13	0.25	JF68_08290;BINDI_RS04170	V	ABC transporter
bifido_OG0001873	No	0.29	0.11	0.25	JF68_08370;BINDI_RS04180	K	transcriptional regulator
bifido_OG0001875	No	0.48	-0.07	0.49	BAST_RS08650	E	YheO domain protein
bifido_OG0001876	No	0.48	-0.08	0.49	BAST_RS00200	E	Aminotransferase class I and II
bifido_OG0001891	No	0.34	0.28	0.35	BAST_RS00960	G	extracellular solute-binding protein family 1
bifido_OG0001896	No	0.46	0.04	0.48	BAST_RS01315	NA	NA
bifido_OG0001897	No	0.39	0.29	0.4	BAST_RS01380	S	NA
bifido_OG0001898	No	0.3	0.2	0.36	BAST_RS01660	K	transcriptional regulator DeoR family
bifido_OG0001899	No	0.28	0.18	0.34	BAST_RS01665	G	BadF BadG BcrA BcrD
bifido_OG0001900	No	0.28	0.2	0.33	BAST_RS01670	S	p-loop ATPase
bifido_OG0001901	No	0.27	0.19	0.33	BAST_RS01680	G	aldolase
bifido_OG0001902	No	0.58	0.02	0.59	BAST_RS01875	NA	NA
bifido_OG0001907	No	0.66	-0.1	0.6	BAST_RS08820	M	glycosyl transferase, family 39
bifido_OG0001912	No	0.16	0.25	0.26	BAST_RS05035	S	NA
bifido_OG0001916	No	-0.01	0.02	0	BAST_RS05790	NA	NA
bifido_OG0001917	No	0.13	0.11	0.13	BAST_RS06445	NA	NA
bifido_OG0001919	No	0.33	0.02	0.31	BAST_RS06535	NA	NA
bifido_OG0001923	No	0.23	0.38	0.33	BAST_RS07310	S	MCE associated transmembrane protein
bifido_OG0001924	No	0.09	0.2	0.16	BAST_RS08945	S	NA
bifido_OG0001927	No	0.07	0.2	0.14	BAST_RS08400	S	NA
bifido_OG0001928	No	0.1	0.19	0.17	BAST_RS08405	NA	NA
bifido_OG0001929	No	0.16	0.27	0.24	BAST_RS08415	M	glycosyl transferase group 1
bifido_OG0001930	No	0.17	0.28	0.26	BAST_RS08420	M	Polysaccharide Biosynthesis Protein
bifido_OG0001931	No	0.15	0.26	0.23	BAST_RS08425	M	involved in lipopolysaccharide biosynthesis
bifido_OG0001932	No	0.17	0.3	0.26	BAST_RS08450	M	Capsular polysaccharide synthesis protein
bifido_OG0001933	No	0.15	0.26	0.23	BAST_RS08455	NA	NA
bifido_OG0001935	No	0.13	0.27	0.21	BAST_RS08465	NA	NA
bifido_OG0001936	No	-0.14	0.28	-0.09	BAST_RS08580	V	Inherit from firmNOG: Restriction modification system DNA specificity
bifido_OG0001937	No	-0.09	0.83	0.19	bcor_RS07125	NA	NA
bifido_OG0001938	No	0.06	0.19	0.21	bcor_RS00175	NA	NA
bifido_OG0001939	No	-0.06	0.97	0.23	bcor_RS00425	NA	NA
bifido_OG0001940	No	0	0.36	0.1	bcor_RS00935	S	NA
bifido_OG0001942	No	-0.21	0.1	-0.21	bcor_RS03215	S	NA
bifido_OG0001943	No	0	0.22	0.16	bcor_RS03675	NA	NA
bifido_OG0001944	No	0.01	0.21	0.16	bcor_RS03680	NA	NA
bifido_OG0001951	No	0	0.54	0.2	bcor_RS07275	NA	NA
bifido_OG0001952	No	0.02	0.52	0.22	bcor_RS04820	NA	NA
bifido_OG0001953	No	-0.01	0.55	0.19	bcor_RS04825	NA	NA
bifido_OG0001960	No	0.46	-0.07	0.43	Ga0133549_1150	NA	NA
bifido_OG0001961	No	0.43	0.18	0.46	Ga0133549_11131	NA	NA
bifido_OG0001962	No	0.42	0.05	0.46	Ga0133549_11136	NA	NA
bifido_OG0001963	No	0.39	0.03	0.33	Ga0133549_11616	NA	NA
bifido_OG0001964	No	0.16	0.13	0.2	Ga0133549_1340	NA	NA
bifido_OG0001965	No	0.16	0.19	0.21	Ga0133549_1341	NA	NA
bifido_OG0001966	No	0.18	-0.03	0.14	Ga0133549_13195	NA	NA
bifido_OG0001968	No	0.28	0.02	0.27	Ga0133549_13306	NA	NA
bifido_OG0001969	No	0.18	0.26	0.26	Ga0133549_13526	NA	NA
bifido_OG0001970	No	0.24	0.25	0.3	Ga0133549_13527	NA	NA
bifido_OG0001971	No	0.27	0.29	0.32	Ga0133549_13528	L	integrase family
bifido_OG0001972	No	0.08	0.12	0.11	Ga0133549_13529	NA	NA
bifido_OG0001973	No	0.18	0.13	0.23	Ga0133549_13539	NA	NA
bifido_OG0001974	No	0.13	0.18	0.2	Ga0133549_13540	NA	NA
bifido_OG0001975	No	0.14	0.14	0.19	Ga0133549_13541	S	structural protein
bifido_OG0001976	No	0.13	0.15	0.19	Ga0133549_13542	NA	NA
bifido_OG0001977	No	0.14	0.13	0.2	Ga0133549_13544	S	NA
bifido_OG0001978	No	0.13	0.12	0.17	Ga0133549_13545	S	NA
bifido_OG0001979	No	0.17	0.14	0.23	Ga0133549_13546	S	NA
bifido_OG0001980	No	0.17	0.13	0.22	Ga0133549_13547	S	NA
bifido_OG0001981	No	0.16	0.13	0.21	Ga0133549_13549	S	Phage portal protein, SPP1 Gp6-like
bifido_OG0001982	No	0.1	0.16	0.16	Ga0133549_13550	S	Terminase
bifido_OG0001983	No	0.16	0.15	0.22	Ga0133549_13551	NA	NA
bifido_OG0001984	No	0.05	0.16	0.09	Ga0133549_13552	NA	NA
bifido_OG0001985	No	0.12	0.16	0.19	Ga0133549_13553	S	NA
bifido_OG0001986	No	0.16	0.24	0.22	Ga0133549_13559	NA	NA
bifido_OG0001987	No	0.1	0.34	0.21	Ga0133549_13564	NA	NA
bifido_OG0001988	No	0.17	0.3	0.23	Ga0133549_13565	NA	NA
bifido_OG0001989	No	0.2	0.39	0.25	Ga0133549_13571	NA	NA
bifido_OG0001990	No	0.1	0.28	0.17	Ga0133549_13578	NA	NA
bifido_OG0001992	No	0.73	-0.01	0.69	Ga0133549_13746	NA	NA
bifido_OG0001994	No	0.09	-0.07	0.09	Ga0133549_13936	S	NA
bifido_OG0001995	No	0.72	0.15	0.7	Ga0133549_13937	L	DNA helicase
bifido_OG0001996	No	0.66	0.15	0.67	Ga0133549_13938	L	DNA helicase
bifido_OG0001997	No	0.09	-0.27	0	Ga0133549_144	NA	NA
bifido_OG0001998	No	0.08	-0.28	0	Ga0133549_145	M	polysaccharide biosynthesis protein
bifido_OG0001999	No	0.08	-0.27	0	Ga0133549_146	S	Polysaccharide pyruvyl transferase
bifido_OG0002000	No	0.37	-0.23	0.28	Ga0133549_1410	P	Atpase, p-type (Transporting), had superfamily, subfamily ic
bifido_OG0002001	No	0.02	0.6	0.12	Ga0133550_1181	S	methionine sulfoxide reductase A
bifido_OG0002002	No	0.05	0.17	0.05	Ga0133550_15199	S	Uncharacterized protein conserved in bacteria (DUF2326)
bifido_OG0002003	No	0.08	0.12	0.09	Ga0133550_15201	S	NA
bifido_OG0002004	No	0.29	0.16	0.32	Ga0133550_15593	NA	NA
bifido_OG0002006	No	0.17	0.21	0.26	Ga0133550_151090	NA	NA
bifido_OG0002007	No	0.01	0.4	0.16	Ga0133550_151093	NA	NA
bifido_OG0002008	No	0.12	0.32	0.29	Ga0133550_151096	S	AIPR protein
bifido_OG0002009	No	0.24	0.11	0.24	Ga0133551_10219	NA	NA
bifido_OG0002014	No	0.44	0.15	0.5	Ga0133551_10760	NA	NA
bifido_OG0002015	No	0.15	0.08	0.16	Ga0133551_107362	S	hydrolase
bifido_OG0002016	No	0.15	-0.12	0.12	Ga0133551_107626	NA	NA
bifido_OG0002017	No	0.11	-0.21	0.06	Ga0133551_107627	NA	NA
bifido_OG0002018	No	0.14	-0.09	0.14	Ga0133551_107628	NA	NA
bifido_OG0002019	No	0.07	-0.12	0.05	Ga0133551_107629	NA	NA
bifido_OG0002020	No	0.13	0.11	0.2	Ga0133551_107633	NA	NA
bifido_OG0002021	No	0.11	0.11	0.18	Ga0133551_107634	NA	NA
bifido_OG0002022	No	0.11	0.13	0.19	Ga0133551_107635	NA	NA
bifido_OG0002023	No	0.12	0.11	0.19	Ga0133551_107636	NA	NA
bifido_OG0002024	No	0.19	0.15	0.21	Ga0133551_107637	M	phage tail tape measure protein
bifido_OG0002025	No	0.22	0.06	0.22	Ga0133551_107639	NA	NA
bifido_OG0002026	No	0.16	0.27	0.24	Ga0133551_107640	NA	NA
bifido_OG0002027	No	0.2	0.16	0.23	Ga0133551_107641	NA	NA
bifido_OG0002028	No	0.2	0.16	0.21	Ga0133551_107642	NA	NA
bifido_OG0002029	No	0.21	0.17	0.23	Ga0133551_107643	NA	NA
bifido_OG0002030	No	0.2	0.09	0.22	Ga0133551_107644	S	NA
bifido_OG0002031	No	0.2	0.13	0.23	Ga0133551_107645	S	phage capsid family
bifido_OG0002032	No	0.22	0.14	0.25	Ga0133551_107646	NA	NA
bifido_OG0002033	No	0.23	0.13	0.26	Ga0133551_107649	S	Phage portal protein, SPP1 Gp6-like
bifido_OG0002034	No	0.21	0.13	0.24	Ga0133551_107650	S	Terminase
bifido_OG0002035	No	0.2	0.12	0.23	Ga0133551_107651	S	NA
bifido_OG0002036	No	0.35	0.01	0.33	Ga0133551_107653	V	HNH endonuclease
bifido_OG0002037	No	0.16	0.15	0.2	Ga0133551_107662	S	NA
bifido_OG0002038	No	0.08	0.15	0.14	Ga0133551_107664	L	single-stranded DNA-binding protein
bifido_OG0002039	No	0.13	0.13	0.19	Ga0133551_107666	L	RecT family
bifido_OG0002040	No	0.09	0.14	0.17	Ga0133551_107667	NA	NA
bifido_OG0002041	No	0.13	0.33	0.21	Ga0133551_107673	NA	NA
bifido_OG0002042	No	0.2	0.27	0.27	Ga0133551_109199	S	Pfam:DUF2825
bifido_OG0002044	No	0.12	-0.05	0.07	Ga0133551_109202	S	Pfam:DUF2825
bifido_OG0002046	No	0.35	0.18	0.35	Ga0133551_109385	NA	NA
bifido_OG0002047	No	0.07	0.27	0.14	Ga0133551_109477	NA	NA
bifido_OG0002048	No	0.44	-0.05	0.42	Ga0133552_1110	G	transporter
bifido_OG0002049	No	0.47	0.01	0.47	Ga0133552_1137	S	Abi-like protein
bifido_OG0002050	No	0.25	0.23	0.31	Ga0133552_11126	NA	NA
bifido_OG0002051	No	0.21	0.36	0.32	Ga0133552_11179	NA	NA
bifido_OG0002052	No	0.23	0.4	0.33	Ga0133552_11279	P	ABC transporter
bifido_OG0002053	No	0.24	0.4	0.35	Ga0133552_11282	P	binding-protein-dependent transport systems inner membrane Component
bifido_OG0002054	No	0.1	0.44	0.21	Ga0133552_11286	NA	NA
bifido_OG0002055	No	0.02	0.14	0.06	Ga0133552_11375	S	NA
bifido_OG0002056	No	0.03	0.12	0.08	Ga0133552_11378	G	BNR Asp-box repeat protein
bifido_OG0002057	No	0.02	0.14	0.07	Ga0133552_11379	G	RbsD or FucU transport
bifido_OG0002058	No	0.05	0.12	0.08	Ga0133552_11380	M	Arabinose 5-phosphate isomerase
bifido_OG0002059	No	0.42	0.26	0.53	Ga0133552_11404	G	protein, conserved in bacteria
bifido_OG0002060	No	0.29	0.39	0.4	Ga0133552_11426	NA	NA
bifido_OG0002062	No	0.35	0.16	0.42	Ga0133552_11537	T	Inherit from COG: Histidine kinase
bifido_OG0002063	No	0.34	0.18	0.41	Ga0133552_11539	S	NA
bifido_OG0002064	No	0.33	0.14	0.4	Ga0133552_11541	S	NA
bifido_OG0002065	No	0.16	0.41	0.29	Ga0133552_11557	S	Putative esterase
bifido_OG0002066	No	0.18	0.48	0.32	Ga0133552_11558	NA	NA
bifido_OG0002067	No	0.19	0.42	0.31	Ga0133552_11560	T	Inherit from COG: Histidine kinase
bifido_OG0002068	No	0.19	0.4	0.3	Ga0133552_11561	T	response regulator
bifido_OG0002069	No	0.22	0.21	0.3	Ga0133552_1312	NA	NA
bifido_OG0002070	No	0.07	0.24	0.13	Ga0133552_1313	G	Major Facilitator Superfamily
bifido_OG0002071	No	0.33	0.28	0.41	Ga0133552_1314	NA	NA
bifido_OG0002072	No	0.15	0.47	0.28	Ga0133552_14187	NA	NA
bifido_OG0002073	No	0.21	0.41	0.34	Ga0133552_14190	NA	NA
bifido_OG0002074	No	0.2	0.4	0.32	Ga0133552_14191	S	NA
bifido_OG0002075	No	0.21	0.41	0.34	Ga0133552_14192	I,Q	Amp-dependent synthetase and ligase
bifido_OG0002076	No	0.19	0.44	0.32	Ga0133552_14193	C	Electron transfer flavoprotein
bifido_OG0002077	No	0.23	0.37	0.34	Ga0133552_14194	C	Electron transfer flavoprotein
bifido_OG0002078	No	0.25	0.41	0.37	Ga0133552_14195	I	acyl-Coa dehydrogenase
bifido_OG0002079	No	0.22	0.42	0.35	Ga0133552_14196	C	L-carnitine dehydratase bile acid-inducible protein F
bifido_OG0002080	No	0.2	0.38	0.31	Ga0133552_14197	I	acyl-CoA dehydrogenase
bifido_OG0002081	No	0.21	0.4	0.34	Ga0133552_14198	G	Major Facilitator
bifido_OG0002082	No	0.21	0.41	0.34	Ga0133552_14199	K	transcriptional regulator
bifido_OG0002083	No	0.19	0.41	0.31	Ga0133552_14200	C	FAD linked oxidase domain protein
bifido_OG0002084	No	0.11	0.41	0.23	Ga0133552_14211	K	GntR family transcriptional regulator
bifido_OG0002085	No	0.17	0.39	0.3	Ga0133552_14213	G	Xylose isomerase domain protein TIM barrel
bifido_OG0002086	No	0.21	0.39	0.31	Ga0133552_14246	NA	NA
bifido_OG0002087	No	0.21	0.39	0.33	Ga0133552_14248	G	Transporter
bifido_OG0002088	No	0.19	0.4	0.31	Ga0133552_14250	T	Inherit from COG: Histidine kinase
bifido_OG0002089	No	0.18	0.42	0.31	Ga0133552_14251	T	response regulator
bifido_OG0002090	No	0.21	0.36	0.33	Ga0133552_14270	NA	NA
bifido_OG0002091	No	0.25	0.36	0.36	Ga0133552_14274	E	Thiamine pyrophosphate
bifido_OG0002092	No	0.51	0.13	0.56	Ga0133552_14421	NA	NA
bifido_OG0002093	No	0.64	0.02	0.58	Ga0133552_15102	G	Mannitol dehydrogenase
bifido_OG0002095	No	0.22	0.44	0.33	Ga0133552_15176	G	Glycosyl hydrolase family 3 C-terminal domain
bifido_OG0002096	No	0.29	0.35	0.35	Ga0133552_15276	S	NA
bifido_OG0002097	No	0.28	0.38	0.36	Ga0133552_15277	S	NA
bifido_OG0002098	No	0.28	0.4	0.36	Ga0133552_15278	NA	NA
bifido_OG0002099	No	0.34	0.31	0.44	Ga0133552_15343	S	inulin fructotransferase
bifido_OG0002100	No	0.23	0.39	0.32	Ga0133552_15373	C	alcohol dehydrogenase
bifido_OG0002101	No	0.26	0.4	0.35	Ga0133552_15374	S	Inherit from COG: had-superfamily hydrolase, subfamily ia, variant
bifido_OG0002102	No	0.22	0.35	0.29	Ga0133552_15377	E	N-(5'phosphoribosyl)anthranilate isomerase
bifido_OG0002103	No	0.23	0.39	0.32	Ga0133552_15409	NA	NA
bifido_OG0002104	No	0.29	-0.1	0.29	Ga0133553_10140	S	MTH538 TIR-like domain (DUF1863)
bifido_OG0002105	No	0.34	0.28	0.38	Ga0133553_101161	S	hydrolase
bifido_OG0002106	No	0.22	0.18	0.28	Ga0133553_101206	NA	NA
bifido_OG0002107	No	0.32	0.21	0.34	Ga0133553_101216	NA	NA
bifido_OG0002108	No	0.37	0.31	0.4	Ga0133553_101233	NA	NA
bifido_OG0002109	No	0.11	0.21	0.17	Ga0133553_101379	NA	NA
bifido_OG0002110	No	0.18	0.16	0.23	Ga0133553_101380	NA	NA
bifido_OG0002111	No	0.49	0.19	0.49	Ga0133553_1064	G	hydrolase family 43
bifido_OG0002112	No	0.43	0.07	0.44	Ga0133553_106223	F	nucleoside hydrolase
bifido_OG0002113	No	0.38	0.28	0.42	Ga0133553_106231	NA	NA
bifido_OG0002114	No	0.2	-0.06	0.17	Ga0133553_106432	NA	NA
bifido_OG0002115	No	0.23	0.1	0.28	Ga0133553_106532	NA	NA
bifido_OG0002116	No	0.23	0.35	0.29	Ga0133553_10993	S	Protein of unknown function (DUF3737)
bifido_OG0002117	No	0.49	0.26	0.51	Ga0133553_10999	S	amino acid-binding act domain-containing protein
bifido_OG0002118	No	0.36	0.09	0.39	Ga0133553_110197	NA	NA
bifido_OG0002119	No	0.42	0.15	0.44	Ga0133553_110245	NA	NA
bifido_OG0002120	No	0.27	0.16	0.32	Ga0133553_110256	NA	NA
bifido_OG0002121	No	0.29	0.15	0.33	Ga0133553_110258	NA	NA
bifido_OG0002122	No	0.16	0.01	0.15	Ga0133553_110285	NA	NA
bifido_OG0002123	No	0.15	0.03	0.15	Ga0133553_110286	V	Restriction modification system DNA (Specificity
bifido_OG0002124	No	0.08	0.02	0.12	Ga0133553_110302	NA	NA
bifido_OG0002125	No	0.2	0.35	0.28	Ga0133553_11122	E	d-serine deaminase
bifido_OG0002126	No	0.41	0.02	0.38	Ga0133553_1121	NA	NA
bifido_OG0002130	No	0.18	0.28	0.18	JF69_00420	NA	NA
bifido_OG0002131	No	0.12	0.27	0.15	JF69_00450	NA	NA
bifido_OG0002132	No	0.22	0.31	0.3	JF69_00460	S	Protein of unknown function (Hypoth_ymh)
bifido_OG0002133	No	0.49	-0.15	0.4	JF69_00980	NA	NA
bifido_OG0002134	No	0.1	-0.26	0.04	JF69_00990	NA	NA
bifido_OG0002135	No	0.41	-0.05	0.38	JF69_01160	NA	NA
bifido_OG0002136	No	0.43	-0.06	0.39	JF69_01170	NA	NA
bifido_OG0002137	No	0.03	0.15	0.1	JF69_01560	G	hydrolase family 65, central catalytic
bifido_OG0002138	No	0.04	0.16	0.11	JF69_01570	S	)-transporter
bifido_OG0002139	No	0.04	0.17	0.11	JF69_01580	S	K01838 beta-phosphoglucomutase EC 5.4.2.6
bifido_OG0002140	No	0.27	-0.03	0.25	JF69_02070	S	NA
bifido_OG0002141	No	0.47	0.08	0.47	JF69_02620	G	Major Facilitator
bifido_OG0002142	No	0.49	0.12	0.53	JF69_03080	NA	NA
bifido_OG0002143	No	0.44	0.2	0.48	JF69_05320	G	Dihydroxyacetone kinase
bifido_OG0002144	No	0.44	0.19	0.47	JF69_05330	G	Xylose isomerase domain protein TIM barrel
bifido_OG0002145	No	0.48	0.17	0.5	JF69_05820	L	DNA protecting protein DprA
bifido_OG0002152	No	0.19	0.16	0.25	JF69_07100	NA	NA
bifido_OG0002153	No	-0.03	0.33	0.08	JF69_07410	S	NA
bifido_OG0002154	No	-0.03	0.09	0.02	JF69_08750	NA	NA
bifido_OG0002155	No	0.7	0.01	0.72	JF69_09530	NA	NA
bifido_OG0002156	No	0.31	0.16	0.36	JF69_09750	NA	NA
bifido_OG0002157	No	0.01	0.08	0.02	JF69_09780	S	NA
bifido_OG0002159	No	0.13	0.23	0.21	JF69_13980	S	Protein of unknown function (DUF1498)
bifido_OG0002162	No	0.26	0.12	0.34	JF70_00310	S	NA
bifido_OG0002163	No	0.33	-0.01	0.36	JF70_00320	NA	NA
bifido_OG0002164	No	0.25	0.16	0.29	JF70_00330	L	adenine specific DNA methyltransferase
bifido_OG0002165	No	0.14	0.03	0.14	JF70_00340	S	NA
bifido_OG0002166	No	0.7	-0.13	0.59	JF70_01170	G	Phosphorylase is an important allosteric enzyme in carbohydrate metabolism. Enzymes from different sources differ in their regulatory mechanisms and in their natural substrates. However, all known phosphorylases share catalytic and structural properties (By similarity)
bifido_OG0002167	No	0.68	-0.13	0.57	JF70_01230	G	4-alpha-glucanotransferase
bifido_OG0002168	No	0.05	0.17	0.14	JF70_02050	S	NA
bifido_OG0002169	No	0.32	0.16	0.32	JF70_05280	NA	NA
bifido_OG0002172	No	0.17	0.16	0.2	JF70_07600	S	NA
bifido_OG0002173	No	0.19	0.13	0.21	JF70_07610	S	Domain of unknown function DUF87
bifido_OG0002174	No	0.24	0.14	0.27	JF70_08240	G	Mannan endo-1,4-beta-mannosidase
bifido_OG0002175	No	0.23	0.12	0.26	JF70_08250	NA	NA
bifido_OG0002176	No	0.26	0.14	0.29	JF70_08320	S	NA
bifido_OG0002177	No	0.12	0.2	0.13	JF70_10840	S	dna mismatch repair
bifido_OG0002178	No	0.17	0.12	0.22	JF70_11180	NA	NA
bifido_OG0002179	No	0.72	-0.19	0.61	JF70_12280	G	ribulose-phosphate 3-epimerase
bifido_OG0002180	No	0.73	-0.2	0.61	JF70_12300	G	PTS system, galactitol-specific IIc component
bifido_OG0002182	No	0.08	-0.07	0.1	JF70_14530	S	NA
bifido_OG0002183	No	0.26	0.17	0.27	JF70_15280	NA	NA
bifido_OG0002184	No	0.26	-0.09	0.21	JF70_15310	NA	NA
bifido_OG0002185	No	0.29	-0.02	0.27	JF70_15330	NA	NA
bifido_OG0002186	No	0.15	0.24	0.2	JF70_15450	NA	NA
bifido_OG0002187	No	0.65	-0.03	0.6	JF70_15780	NA	NA
bifido_OG0002192	No	0.21	0.06	0.13	BINDI_RS04165	E	Homoserine Kinase
bifido_OG0002193	No	-0.03	0.02	-0.05	BINDI_RS04195	L	helicase
bifido_OG0002194	No	-0.13	0.1	-0.13	BINDI_RS04200	S	Domain of unknown function (DUF1837)
bifido_OG0002198	No	-0.03	0.91	0.26	BINDI_RS05810	NA	NA
bifido_OG0002200	No	0.03	0.61	0.25	BINDI_RS05965	NA	NA
bifido_OG0002201	No	0.01	0.56	0.23	BINDI_RS06095	NA	NA
bifido_OG0002203	No	-0.04	0.64	0.19	BINDI_RS06105	NA	NA
bifido_OG0002204	No	0.15	0.26	0.25	BINDI_RS06665	NA	NA
bifido_OG0002205	No	0.21	0.23	0.3	BINDI_RS06675	L	helicase
bifido_OG0002206	No	0.21	0.23	0.3	BINDI_RS06680	L	helicase domain protein
bifido_OG0002207	No	0.2	0.24	0.29	BINDI_RS06685	S	Domain of unknown function (DUF1998)
bifido_OG0002208	No	0.21	0.35	0.34	BINDI_RS06690	NA	NA
bifido_OG0002214	No	0.25	0.47	0.4	JF68_00350	V	Type II restriction
bifido_OG0002215	No	0.19	0.14	0.16	JF68_00380	S	NA
bifido_OG0002216	No	0	0.34	0.07	JF68_00520	NA	NA
bifido_OG0002217	No	0.03	0.22	0.05	JF68_01920	S	Acyltransferase family
bifido_OG0002218	No	0.25	0.08	0.24	JF68_03500	L	Phage integrase family
bifido_OG0002219	No	0.26	0.11	0.26	JF68_03510	S	NA
bifido_OG0002220	No	0.26	0.1	0.27	JF68_03520	S	NA
bifido_OG0002221	No	-0.05	0.96	0.24	JF68_05150	NA	NA
bifido_OG0002223	No	0.28	0.04	0.22	JF68_08280	NA	NA
bifido_OG0002233	No	0.18	0.49	0.26	JF68_13110	NA	NA
bifido_OG0002236	No	0.2	0.01	0.25	JF71_05610	G	Glycoside hydrolase family 3 domain protein
bifido_OG0002239	No	0.6	-0.01	0.6	JF71_09900	NA	NA
bifido_OG0002240	No	0.13	0.11	0.2	JF71_10150	NA	NA
bifido_OG0002243	No	0.29	-0.06	0.31	JF71_14390	G	beta-galactosidase
bifido_OG0002244	No	0.09	0.08	0.1	JF71_16230	T	serine threonine protein kinase

## Sheet: firm4_variome_dat
Genefam_id	SDP_core_db	cor_coeff (firm4_1)	cor_coeff (firm4_2)	cor_coeff (firm4)	Genes	COG_cats	Genefam_annot
firm4_OG0000004	firm4_2	0.69	0.99	0.76	JG30_14820;JG30_00940;JG30_15880;JG30_01020;JG30_15490;JG30_15250	I,Q,S	Sorbitol-6-phosphate 2-dehydrogenase,Short-chain dehydrogenase reductase SDR,Short chain dehydrogenase,oxidoreductase, short- chain dehydrogenase reductase,reductase
firm4_OG0000038	No	0.56	0.81	0.61	JG30_04700;JG30_14670;JG29_14620;JG29_14710	C	Dehydrogenase
firm4_OG0000045	No	0.65	0.86	0.7	JG30_07540;JG29_13880;JG30_10230;JG29_13500	G	IIa component,PTS system fructose IIA component
firm4_OG0000065	No	0.69	0.94	0.75	JG30_00530;JG29_00350;JG30_15740	G	bifunctional PTS system fructose-specific transporter subunit IIA HPr protein,IIa component
firm4_OG0000077	No	0.47	0.73	0.51	JG30_04790;JG29_14460;JG29_14720	S	adenosyltransferase
firm4_OG0000095	No	0.64	0.77	0.67	JG29_02240;JG29_14470;JG30_15920	G	Major Facilitator
firm4_OG0000117	No	0.7	0.76	0.73	JG30_00260;JG29_13090	F	carbamoyl-phosphate synthetase ammonia chain
firm4_OG0000171	No	0.58	0.73	0.6	JG30_01750;JG29_08220	S	Inherit from COG: (ABC) transporter,NA
firm4_OG0000174	No	0.58	0.75	0.6	JG29_08250;JG30_01810	T	Histidine kinase
firm4_OG0000175	No	0.58	0.72	0.61	JG29_08260;JG30_01820	T	response regulator
firm4_OG0000183	No	0.59	0.83	0.64	JG29_00340;JG30_02080	K	transcriptional regulator
firm4_OG0000189	No	0.83	0.69	0.85	JG29_13830;JG30_02190	K	Sigma factors are initiation factors that promote the attachment of RNA polymerase to specific initiation sites and are then released (By similarity)
firm4_OG0000206	No	0.32	0.31	0.33	JG29_08890;JG30_02470	S	Phage-associated protein
firm4_OG0000207	No	0.32	0.34	0.34	JG29_08880;JG30_02490	NA	NA
firm4_OG0000210	No	0.57	0.78	0.62	JG30_02540;JG29_08810	S	Protein of unknown function (DUF3021)
firm4_OG0000211	No	0.58	0.77	0.62	JG30_02550;JG29_08800	K,T	lytTr DNA-binding domain protein
firm4_OG0000212	No	0.41	0.32	0.43	JG30_02650;JG29_08760	K	MarR family Transcriptional regulator
firm4_OG0000318	No	0.62	0.77	0.65	JG29_02500;JG30_04050	S	NA
firm4_OG0000359	No	0.65	0.56	0.67	JG29_04950;JG30_04500	S	NA
firm4_OG0000363	No	0.51	0.79	0.56	JG30_04540;JG29_14510	T	HTH_ARAC
firm4_OG0000364	No	0.52	0.77	0.57	JG30_04640;JG29_14590	Q	Involved in 1,2-propanediol (1,2-PD) degradation by catalyzing the conversion of propanoyl-CoA to propanoyl-phosphate (By similarity)
firm4_OG0000366	No	0.55	0.83	0.6	JG30_04720;JG29_14550	E	utilization protein
firm4_OG0000367	No	0.53	0.81	0.58	JG29_14530;JG30_04760	E	ethanolamine utilization protein
firm4_OG0000368	No	0.58	0.83	0.62	JG30_04800;JG29_14450	E	decarboxylase
firm4_OG0000369	No	0.55	0.82	0.59	JG29_14440;JG30_04810	H	Responsible for the amidation of carboxylic groups at position A and C of either cobyrinic acid or hydrogenobrynic acid. NH(2) groups are provided by glutamine, and one molecule of ATP is hydrogenolyzed for each amidation (By similarity)
firm4_OG0000370	No	0.53	0.83	0.58	JG30_04820;JG29_14430	H	Converts cobyric acid to cobinamide by the addition of aminopropanol on the F carboxylic group (By similarity)
firm4_OG0000371	No	0.54	0.78	0.59	JG30_04830;JG29_14420	H	Precorrin-8x methylmutase
firm4_OG0000372	No	0.55	0.82	0.6	JG30_04840;JG29_14410	H	May catalyze the methylation of C-1 in cobalt-precorrin- 5 and the subsequent extrusion of acetic acid from the resulting intermediate to form cobalt-precorrin-6A (By similarity)
firm4_OG0000373	No	0.53	0.8	0.58	JG30_04850;JG29_14400	H	Precorrin-6Y C5,15-methyltransferase (Decarboxylating), CbiE subunit
firm4_OG0000374	No	0.56	0.82	0.61	JG29_14390;JG30_04860	H	Precorrin-6y C5,15-methyltransferase
firm4_OG0000375	No	0.57	0.83	0.62	JG30_04870;JG29_14380	H	precorrin-4 C(11)-methyltransferase
firm4_OG0000376	No	0.56	0.81	0.61	JG30_04880;JG29_14370	H	biosynthesis protein (CbiG)
firm4_OG0000377	No	0.54	0.82	0.59	JG29_14360;JG30_04890	H	Precorrin-3B C17-methyltransferase
firm4_OG0000378	No	0.55	0.82	0.6	JG29_14350;JG30_04900	H	reductase
firm4_OG0000379	No	0.58	0.82	0.62	JG30_04910;JG29_14340	H	Multifunctional enzyme that catalyzes the SAM-dependent methylation of uroporphyrinogen III at position C-2 and C-7 to form precorrin-2 and then position C-12 or C-18 to form trimethylpyrrocorphin 2. It also catalyzes the conversion of precorrin-2 into siroheme. This reaction consists of the NAD- dependent oxidation of precorrin-2 into sirohydrochlorin and its subsequent ferrochelation into siroh…
firm4_OG0000380	No	0.55	0.8	0.6	JG29_14330;JG30_04920	H	cobalt chelatase
firm4_OG0000381	No	0.54	0.82	0.58	JG30_04930;JG29_14320	H	Precorrin-2 c20-methyltransferase
firm4_OG0000382	No	0.53	0.81	0.58	JG29_14310;JG30_04940	P	Part of the energy-coupling factor (ECF) transporter complex CbiMNOQ involved in cobalt import (By similarity)
firm4_OG0000383	No	0.53	0.78	0.57	JG29_14300;JG30_04950	P	Part of the energy-coupling factor (ECF) transporter complex CbiMNOQ involved in cobalt import (By similarity)
firm4_OG0000384	No	0.51	0.81	0.56	JG29_14290;JG30_04960	P	Cobalt abc transporter
firm4_OG0000385	No	0.53	0.81	0.58	JG29_14280;JG30_04970	P	ABC transporter, ATP-binding protein
firm4_OG0000386	No	0.55	0.81	0.6	JG30_04980;JG29_14270	H	catalyzes amidations at positions B, D, E, and G on adenosylcobyrinic A,C-diamide. NH(2) groups are provided by glutamine, and one molecule of ATP is hydrogenolyzed for each amidation (By similarity)
firm4_OG0000387	No	0.51	0.83	0.56	JG30_04990;JG29_14260	H	Siroheme synthase
firm4_OG0000388	No	0.52	0.82	0.57	JG30_05000;JG29_14250	H	Tetrapolymerization of the monopyrrole PBG into the hydroxymethylbilane pre-uroporphyrinogen in several discrete steps (By similarity)
firm4_OG0000389	No	0.48	0.79	0.53	JG30_05010;JG29_14240	H	Adenosylcobinamide kinase
firm4_OG0000390	No	0.52	0.82	0.57	JG30_05020;JG29_14230	H	Joins Ado-cobinamide-GDP and alpha-ribazole to generate adenosylcobalamin (Ado-cobalamin) (By similarity)
firm4_OG0000391	No	0.56	0.83	0.61	JG29_14220;JG30_05030	G	phosphoglycerate mutase
firm4_OG0000392	No	0.56	0.81	0.6	JG30_05040;JG29_14210	NA	NA
firm4_OG0000393	No	0.54	0.83	0.59	JG29_14200;JG30_05050	H	Catalyzes the synthesis of alpha-ribazole-5'-phosphate from nicotinate mononucleotide (NAMN) and 5,6- dimethylbenzimidazole (DMB) (By similarity)
firm4_OG0000479	No	0.59	0.48	0.62	JG29_08470;JG30_06210	K	Transcriptional regulator
firm4_OG0000480	No	0.66	0.51	0.68	JG29_08480;JG30_06220	P	Drug resistance transporter EmrB QacA
firm4_OG0000555	No	0.64	0.87	0.69	JG30_07510;JG29_13540	G	PTS System
firm4_OG0000556	No	0.64	0.85	0.69	JG30_07520;JG29_13530	G	PTS System
firm4_OG0000557	No	0.62	0.84	0.67	JG30_07530;JG29_13520	G	PTS System
firm4_OG0000558	No	0.63	0.78	0.66	JG29_15590;JG30_07550	G	trehalose-6-phosphate hydrolase (EC 3.2.1.93)
firm4_OG0000763	No	0.58	0.82	0.64	JG30_10190;JG29_13890	K	Transcriptional
firm4_OG0000764	No	0.56	0.77	0.61	JG29_13850;JG30_10200	G	pts system,PTS system mannose fructose sorbose family IID component
firm4_OG0000765	No	0.58	0.8	0.63	JG30_10220;JG29_13870	G	PTS system sorbose subfamily IIB component
firm4_OG0000848	No	0.77	0.42	0.75	JG30_11320;JG29_12040	M	transferase,exopolysaccharide biosynthesis polyprenyl glycosylphosphotransferase (EC 2.7.8.6)
firm4_OG0000883	No	0.67	0.85	0.71	JG30_11870;JG29_07780	K	Transcriptional regulator
firm4_OG0000884	No	0.72	0.81	0.76	JG30_11880;JG29_07790	G	Major Facilitator Superfamily
firm4_OG0001063	No	0.54	0.72	0.58	JG29_00390;JG30_16060	G	3-hexulose-6-phosphate synthase
firm4_OG0001103	firm4_1	0.58	0.25	0.56	JG29_12630	S	NA,addiction module toxin, RelE StbE family
firm4_OG0001104	firm4_1	0.29	0.25	0.3	JG29_16020	NA	NA
firm4_OG0001105	firm4_1	0.31	0.27	0.32	JG29_16030	NA	NA
firm4_OG0001106	firm4_1	0.49	0.35	0.5	JG29_16040	NA	NA
firm4_OG0001107	firm4_1	0.57	0.39	0.58	JG29_16050	D	replication-associated protein
firm4_OG0001108	firm4_1	0.29	0.19	0.3	JG29_16200	NA	NA
firm4_OG0001109	firm4_1	0.3	0.18	0.31	JG29_16190	NA	NA
firm4_OG0001110	firm4_1	0.33	0.18	0.33	JG29_16180	S	NA
firm4_OG0001111	firm4_1	0.33	0.19	0.33	JG29_16170	U	Inherit from COG: type IV secretion system protein,NA
firm4_OG0001112	firm4_1	0.31	0.18	0.32	JG29_16280	NA	NA
firm4_OG0001115	firm4_1	0.51	0.32	0.52	JG29_16450	O	AAA ATPase, central domain protein,aaa ATPase
firm4_OG0001116	firm4_2	0.67	0.99	0.74	JG30_00160	L	Replicative dna helicase
firm4_OG0001117	firm4_2	0.68	0.98	0.75	JG30_00220	S	Cell wall-active antibiotics response protein (DUF2154)
firm4_OG0001118	firm4_2	0.63	0.98	0.71	JG30_00280	K	Transcriptional regulator
firm4_OG0001119	firm4_2	0.66	0.97	0.73	JG30_00300	NA	NA
firm4_OG0001120	firm4_2	0.38	0.49	0.4	JG30_00310	S	Toxin-antitoxin system, antitoxin component, HicB family
firm4_OG0001121	firm4_2	0.7	0.98	0.77	JG30_00410	G	PTS system, galactitol-specific IIc component
firm4_OG0001122	firm4_2	0.67	0.98	0.74	JG30_00420	G	pts system
firm4_OG0001123	firm4_2	0.65	0.99	0.72	JG30_00430	G	PTS System
firm4_OG0001124	firm4_2	0.68	0.99	0.75	JG30_00440	E	Alcohol dehydrogenase GroES domain protein
firm4_OG0001125	firm4_2	0.67	0.99	0.74	JG30_00450	G	class II Aldolase
firm4_OG0001126	firm4_2	0.68	0.99	0.75	JG30_00460	K	TRANSCRIPTIONal
firm4_OG0001127	firm4_2	0.69	0.98	0.76	JG30_00470	E	Dehydrogenase
firm4_OG0001128	firm4_2	0.7	0.97	0.77	JG30_00490	I	NAD binding domain of 6-phosphogluconate dehydrogenase
firm4_OG0001129	firm4_2	0.67	0.98	0.74	JG30_00500	S	Type III effector Hrp-dependent
firm4_OG0001130	firm4_2	0.68	0.99	0.75	JG30_00510	E,G	Gluconate
firm4_OG0001131	firm4_2	0.69	0.97	0.76	JG30_00520	G	PTS system mannitol-specific
firm4_OG0001132	firm4_2	0.68	0.98	0.75	JG30_00540	G	mannitol-1-phosphate 5-dehydrogenase
firm4_OG0001133	firm4_2	0.69	0.98	0.76	JG30_00550	G	isomerase
firm4_OG0001134	firm4_2	0.69	0.98	0.76	JG30_00560	G	ribulose-phosphate 3-epimerase
firm4_OG0001135	firm4_2	0.67	0.98	0.74	JG30_00570	K	deoR family transcriptional regulator
firm4_OG0001136	firm4_2	0.63	0.98	0.7	JG30_00580	K	transcriptional regulator BlaI MecI CopY family
firm4_OG0001137	firm4_2	0.65	0.99	0.72	JG30_00590	S	BlaR1 peptidase M56
firm4_OG0001138	firm4_2	0.68	0.98	0.75	JG30_00660	NA	NA
firm4_OG0001139	firm4_2	0.69	0.99	0.76	JG30_00670	NA	NA
firm4_OG0001140	firm4_2	0.71	0.97	0.78	JG30_00750	C	,Oxidoreductase FAD NAD(P)-binding
firm4_OG0001141	firm4_2	0.69	0.98	0.76	JG30_00780	S	TIM-barrel signal transduction protein
firm4_OG0001142	firm4_2	0.7	0.99	0.76	JG30_00790	E	UPF0261 protein
firm4_OG0001143	firm4_2	0.67	0.98	0.74	JG30_00800	K	Transcriptional Regulator AraC Family
firm4_OG0001144	firm4_2	0.7	0.98	0.77	JG30_00950	K	sorbitol operon transcription regulator
firm4_OG0001145	firm4_2	0.72	0.98	0.78	JG30_00960	S	operon (Activator)
firm4_OG0001146	firm4_2	0.72	0.97	0.78	JG30_00970	G	Pts system, glucitol sorbitol-specific
firm4_OG0001147	firm4_2	0.71	0.98	0.78	JG30_00980	G	Pts system, glucitol sorbitol-specific
firm4_OG0001148	firm4_2	0.68	0.97	0.75	JG30_00990	G	Pts system, glucitol sorbitol-specific
firm4_OG0001149	firm4_2	0.68	0.98	0.75	JG30_01000	G	Transaldolase is important for the balance of metabolites in the pentose-phosphate pathway (By similarity)
firm4_OG0001150	firm4_2	0.67	0.99	0.74	JG30_01010	K	transcriptional regulator DeoR family
firm4_OG0001151	firm4_2	0.7	0.98	0.76	JG30_01040	S	Secondary thiamine-phosphate synthase enzyme
firm4_OG0001152	firm4_2	0.7	0.98	0.77	JG30_01050	G	Triose-phosphate isomerase
firm4_OG0001153	firm4_2	0.69	0.99	0.76	JG30_01060	G	Aldolase
firm4_OG0001154	firm4_2	0.7	0.98	0.77	JG30_01090	K	glycerol-3-phosphate responsive antiterminator
firm4_OG0001156	firm4_2	0.73	0.44	0.73	JG30_01130	K	PRD domain protein
firm4_OG0001157	firm4_2	0.72	0.43	0.73	JG30_01140	G	pts system
firm4_OG0001160	firm4_2	0.73	0.44	0.73	JG30_01180	E	chlorophyll synthesis pathway protein BchC
firm4_OG0001162	firm4_2	0.72	0.97	0.78	JG30_01290	K	Transcriptional regulator
firm4_OG0001163	firm4_2	0.67	0.99	0.74	JG30_01320	E	Ornithine Cyclodeaminase
firm4_OG0001164	firm4_2	0.65	0.99	0.72	JG30_01330	S	DsrE/DsrF-like family
firm4_OG0001165	firm4_2	0.7	0.98	0.77	JG30_01340	E	Methionine synthase
firm4_OG0001166	firm4_2	0.68	0.98	0.75	JG30_01350	E	Methionine synthase
firm4_OG0001167	firm4_2	0.7	0.98	0.77	JG30_01360	S	d-proline reductase
firm4_OG0001168	firm4_2	0.7	0.97	0.77	JG30_01370	S	NA
firm4_OG0001169	firm4_2	0.69	0.99	0.76	JG30_01400	S	D-proline reductase
firm4_OG0001170	firm4_2	0.69	0.98	0.76	JG30_01410	S	D-proline reductase
firm4_OG0001171	firm4_2	0.69	0.98	0.76	JG30_01420	E	Proline racemase
firm4_OG0001172	firm4_2	0.7	0.98	0.76	JG30_01430	S	Membrane
firm4_OG0001173	firm4_2	0.69	0.98	0.76	JG30_01440	E	Synthesizes selenophosphate from selenide and ATP (By similarity)
firm4_OG0001174	firm4_2	0.67	0.98	0.74	JG30_01450	S	selenium metabolism protein yedf
firm4_OG0001176	firm4_2	0.71	0.98	0.78	JG30_01470	J	Selenocysteine-specific translation elongation factor
firm4_OG0001177	firm4_2	0.7	0.98	0.77	JG30_01480	E	Cysteine desulfurase
firm4_OG0001178	firm4_2	0.72	0.97	0.79	JG30_01490	E	Converts seryl-tRNA(Sec) to selenocysteinyl-tRNA(Sec) required for selenoprotein biosynthesis (By similarity)
firm4_OG0001179	firm4_2	0.69	0.98	0.76	JG30_01520	C	Required for nitrogen fixation. May be part of a membrane complex functioning as an intermediate in the electron transport to nitrogenase (By similarity)
firm4_OG0001180	firm4_2	0.67	0.98	0.75	JG30_01530	E	amino acid
firm4_OG0001181	firm4_2	0.68	0.98	0.75	JG30_01610	C	Catalyzes the reduction of the double bond of an array of alpha,beta-unsaturated aldehydes and ketones. It also reduces the nitro group of nitroester and nitroaromatic compounds. It could have a role in detoxification processes (By similarity)
firm4_OG0001182	firm4_2	0.65	0.98	0.73	JG30_01650	NA	NA
firm4_OG0001183	firm4_2	0.28	0.46	0.31	JG30_01700	T	response regulator
firm4_OG0001184	firm4_2	0.27	0.48	0.3	JG30_01710	T	Histidine kinase
firm4_OG0001185	firm4_2	0.26	0.44	0.29	JG30_01720	E	ornithine carbamoyltransferase
firm4_OG0001186	firm4_2	0.28	0.46	0.31	JG30_01730	E	carbamate kinase
firm4_OG0001187	firm4_2	0.27	0.47	0.3	JG30_01740	S	c4-dicarboxylate anaerobic carrier
firm4_OG0001188	firm4_2	0.69	0.99	0.76	JG30_01890	S	ATP-grasp
firm4_OG0001189	firm4_2	0.68	0.98	0.75	JG30_01910	C	NADPH-dependent FMN reductase
firm4_OG0001190	firm4_2	0.68	0.98	0.75	JG30_01920	S	Nadph-dependent fmn reductase
firm4_OG0001191	firm4_2	0.69	0.98	0.76	JG30_01960	S	hydrolase
firm4_OG0001192	firm4_2	0.68	0.99	0.75	JG30_01980	C	malate dehydrogenase (Oxaloacetate-decarboxylating)
firm4_OG0001193	firm4_2	0.67	0.99	0.74	JG30_01990	C	(citrate (pro-3S)-lyase ligase
firm4_OG0001195	firm4_2	0.69	0.98	0.75	JG30_02010	C	Citrate lyase beta
firm4_OG0001196	firm4_2	0.67	0.99	0.74	JG30_02020	C	citrate lyase, alpha
firm4_OG0001197	firm4_2	0.65	0.98	0.72	JG30_02030	H,I	holo-ACP synthase CitX
firm4_OG0001198	firm4_2	0.71	0.98	0.78	JG30_02040	H	triphosphoribosyl-dephospho-CoA synthase
firm4_OG0001199	firm4_2	0.71	0.98	0.78	JG30_02050	E	amidohydrolase
firm4_OG0001200	firm4_2	0.68	0.99	0.75	JG30_02060	G	PTS system mannose fructose sorbose family IID component
firm4_OG0001201	firm4_2	0.66	0.99	0.73	JG30_02070	G	Pts system
firm4_OG0001202	firm4_2	0.68	0.99	0.75	JG30_02210	C	proton sodium-glutamate symport protein
firm4_OG0001203	firm4_2	-0.05	-0.06	-0.05	JG30_02310	NA	NA
firm4_OG0001204	firm4_2	0.1	0.17	0.11	JG30_02500	S	Domain of unknown function (DUF1837)
firm4_OG0001205	firm4_2	0.11	0.19	0.12	JG30_02510	L	helicase
firm4_OG0001206	firm4_2	0.17	0.41	0.21	JG30_02560	V	methylase
firm4_OG0001207	firm4_2	0.51	0.53	0.52	JG30_02580	V	HsdM N-terminal domain
firm4_OG0001208	firm4_2	0.48	0.36	0.48	JG30_02590	V	DNA specificity domain protein
firm4_OG0001209	firm4_2	0.34	0.38	0.34	JG30_02600	V	Type I restriction modification DNA specificity domain
firm4_OG0001210	firm4_2	0.42	0.56	0.44	JG30_02640	V	Type I site-specific deoxyribonuclease
firm4_OG0001211	firm4_2	0.67	0.98	0.74	JG30_02760	K	Transcriptional regulator
firm4_OG0001212	firm4_2	0.68	0.99	0.75	JG30_02770	Q	isochorismatase
firm4_OG0001213	firm4_2	0.66	0.98	0.73	JG30_02850	G	6-phosphogluconolactonase (EC 3.1.1.31)
firm4_OG0001214	firm4_2	0.68	0.99	0.75	JG30_02860	M	Mandelate racemase muconate lactonizing enzyme, N-terminal domain protein
firm4_OG0001215	firm4_2	0.68	0.99	0.75	JG30_02870	M	glucarate dehydratase
firm4_OG0001216	firm4_2	0.69	0.98	0.76	JG30_02890	E	Dehydrogenase
firm4_OG0001217	firm4_2	0.63	0.91	0.7	JG30_03390	NA	NA
firm4_OG0001218	firm4_2	0.69	0.98	0.76	JG30_03680	M	ErfK YbiS YcfS YnhG
firm4_OG0001219	firm4_2	0.7	0.98	0.77	JG30_03730	S	integral membrane protein
firm4_OG0001220	firm4_2	0.63	0.96	0.71	JG30_03800	NA	NA
firm4_OG0001222	firm4_2	0.68	0.98	0.75	JG30_03860	P	sulfurtransferase
firm4_OG0001223	firm4_2	0.64	0.98	0.71	JG30_03870	S	Pfam:DUF395
firm4_OG0001224	firm4_2	0.7	0.98	0.77	JG30_04040	H	Catalyzes the acyloin condensation reaction between C atoms 2 and 3 of pyruvate and glyceraldehyde 3-phosphate to yield 1-deoxy-D-xylulose-5-phosphate (DXP) (By similarity)
firm4_OG0001225	firm4_2	0.63	0.98	0.71	JG30_04370	G	(ABC) transporter
firm4_OG0001226	firm4_2	0.67	0.99	0.74	JG30_04380	P	Binding-protein-dependent transport systems, inner membrane component
firm4_OG0001227	firm4_2	0.69	0.99	0.76	JG30_04390	P	ABC transporter (Permease
firm4_OG0001228	firm4_2	0.67	0.99	0.74	JG30_04560	E	propanediol utilization protein pduB
firm4_OG0001229	firm4_2	0.68	0.99	0.75	JG30_04570	Q	glycerol dehydratase
firm4_OG0001230	firm4_2	0.68	0.99	0.75	JG30_04580	Q	dehydratase medium subunit
firm4_OG0001231	firm4_2	0.67	0.99	0.74	JG30_04590	Q	Dehydratase small subunit
firm4_OG0001232	firm4_2	0.68	0.99	0.75	JG30_04600	S	diol glycerol dehydratase reactivating factor large subunit
firm4_OG0001233	firm4_2	0.66	0.99	0.73	JG30_04610	S	diol dehydratase-reactivating factor small
firm4_OG0001234	firm4_2	0.67	0.98	0.74	JG30_04620	C,Q	Propanediol Utilization Protein
firm4_OG0001235	firm4_2	0.68	0.99	0.75	JG30_04650	NA	NA
firm4_OG0001236	firm4_2	0.67	0.99	0.74	JG30_04670	S	adenosyltransferase
firm4_OG0001237	firm4_2	0.66	0.99	0.73	JG30_04680	S	GlcG protein
firm4_OG0001238	firm4_2	0.7	0.99	0.76	JG30_04690	C	Dehydrogenase
firm4_OG0001239	firm4_2	0.64	1	0.71	JG30_04750	P	Cadmium resistance transporter
firm4_OG0001240	firm4_2	0.68	0.99	0.75	JG30_05250	F	Ribonucleoside-triphosphate reductase
firm4_OG0001241	firm4_2	0.33	0.49	0.37	JG30_05980	NA	NA
firm4_OG0001242	firm4_2	0.32	0.48	0.36	JG30_05990	NA	NA
firm4_OG0001243	firm4_2	0.36	0.5	0.39	JG30_06000	K	HTH_XRE
firm4_OG0001244	firm4_2	0.62	0.92	0.68	JG30_06010	E,G	Transporter
firm4_OG0001245	firm4_2	-0.01	-0.05	-0.02	JG30_06020	NA	NA
firm4_OG0001246	firm4_2	-0.04	-0.09	-0.06	JG30_06030	S	Inherit from NOG: Hydrolase
firm4_OG0001247	firm4_2	0.67	0.95	0.74	JG30_06090	S	acetyltransferase
firm4_OG0001248	firm4_2	0.53	0.67	0.57	JG30_06130	NA	NA
firm4_OG0001249	firm4_2	0.66	0.95	0.72	JG30_06160	L	Replication Protein
firm4_OG0001250	firm4_2	0.67	0.96	0.74	JG30_06180	S	NA
firm4_OG0001251	firm4_2	0.65	0.99	0.72	JG30_06230	P	ABC transporter
firm4_OG0001252	firm4_2	0.62	0.94	0.69	JG30_06240	NA	NA
firm4_OG0001255	firm4_2	0.39	0.5	0.41	JG30_06280	S	host cell surface-exposed lipoprotein
firm4_OG0001256	firm4_2	0.3	0.44	0.32	JG30_06290	K,T	Peptidase S24-like
firm4_OG0001257	firm4_2	0.28	0.28	0.29	JG30_06300	K	HTH_XRE
firm4_OG0001258	firm4_2	0.46	0.15	0.43	JG30_06310	K,T	Peptidase S24-like
firm4_OG0001259	firm4_2	0.43	0.4	0.43	JG30_06320	K	Transcriptional regulator
firm4_OG0001260	firm4_2	0.31	0.24	0.29	JG30_06330	S	NA
firm4_OG0001261	firm4_2	0.34	0.27	0.33	JG30_06340	NA	NA
firm4_OG0001263	firm4_2	0.71	0.97	0.78	JG30_06360	S	host cell surface-exposed lipoprotein
firm4_OG0001264	firm4_2	0.37	0.31	0.35	JG30_06400	NA	NA
firm4_OG0001267	firm4_2	0.69	0.99	0.75	JG30_06460	NA	NA
firm4_OG0001268	firm4_2	0.64	0.98	0.7	JG30_06480	S	integral membrane protein
firm4_OG0001269	firm4_2	0.68	0.99	0.75	JG30_06490	NA	NA
firm4_OG0001271	firm4_2	0.65	0.99	0.72	JG30_06550	S	Glutathione-regulated potassium-efflux system ancillary protein
firm4_OG0001273	firm4_2	0.67	0.99	0.74	JG30_07010	S	phosphorylase
firm4_OG0001274	firm4_2	0.66	0.94	0.73	JG30_07350	NA	NA
firm4_OG0001275	firm4_2	0.66	0.99	0.73	JG30_07370	S	NA
firm4_OG0001276	firm4_2	0.67	0.98	0.74	JG30_07380	K	transcriptional regulator DeoR family
firm4_OG0001277	firm4_2	0.68	0.99	0.75	JG30_07390	E	Dehydrogenase
firm4_OG0001278	firm4_2	0.68	0.98	0.74	JG30_07400	G	pts system
firm4_OG0001279	firm4_2	0.65	0.98	0.72	JG30_07410	G	PTS system sorbose subfamily IIB component
firm4_OG0001280	firm4_2	0.69	0.98	0.76	JG30_07420	G	PTS System
firm4_OG0001281	firm4_2	0.68	0.98	0.75	JG30_07430	G	PTS system mannose fructose sorbose family IID component
firm4_OG0001282	firm4_2	0.69	0.98	0.76	JG30_07460	S	thiJ PfpI domain-containing protein
firm4_OG0001283	firm4_2	0.64	0.99	0.71	JG30_07470	S	regulatory protein
firm4_OG0001284	firm4_2	0.66	0.95	0.73	JG30_07500	K	HTH_XRE
firm4_OG0001285	firm4_2	0.65	0.99	0.72	JG30_07560	S	Oxidoreductase domain protein
firm4_OG0001286	firm4_2	0.7	0.98	0.77	JG30_07660	G	)-transporter
firm4_OG0001287	firm4_2	0.68	0.99	0.75	JG30_07700	E	amino acid
firm4_OG0001288	firm4_2	0.68	0.99	0.74	JG30_07710	C	Dehydrogenase
firm4_OG0001289	firm4_2	0.71	0.98	0.78	JG30_07900	C	Dehydrogenase
firm4_OG0001290	firm4_2	0.69	0.98	0.75	JG30_08340	J	Pseudouridine synthase
firm4_OG0001291	firm4_2	0.69	0.98	0.75	JG30_08380	NA	NA
firm4_OG0001292	firm4_2	0.64	0.99	0.71	JG30_08390	NA	NA
firm4_OG0001293	firm4_2	0.68	0.99	0.75	JG30_08460	V	ABC transporter
firm4_OG0001294	firm4_2	0.66	0.99	0.73	JG30_08470	V	ABC transporter
firm4_OG0001295	firm4_2	0.66	0.99	0.73	JG30_08480	T	Histidine kinase
firm4_OG0001296	firm4_2	0.66	0.99	0.73	JG30_08490	T	response regulator
firm4_OG0001297	firm4_2	0.67	0.98	0.74	JG30_08500	C	Key enzyme in the regulation of glycerol uptake and metabolism (By similarity)
firm4_OG0001298	firm4_2	0.66	0.99	0.73	JG30_08530	L	Phage integrase family
firm4_OG0001299	firm4_2	0.68	0.99	0.75	JG30_08660	L	Site-specific tyrosine recombinase, which acts by catalyzing the cutting and rejoining of the recombining DNA molecules. The XerC-XerD complex is essential to convert dimers of the bacterial chromosome into monomers to permit their segregation at cell division. It also contributes to the segregational stability of plasmids (By similarity)
firm4_OG0001300	firm4_2	0.7	0.99	0.77	JG30_08730	M	protease
firm4_OG0001301	firm4_2	0.72	0.98	0.79	JG30_08790	F	Provides the sole de novo source of dTMP for DNA biosynthesis (By similarity)
firm4_OG0001302	firm4_2	0.67	0.98	0.74	JG30_08880	S	Membrane
firm4_OG0001303	firm4_2	0.68	0.99	0.75	JG30_08930	L	Site-specific tyrosine recombinase, which acts by catalyzing the cutting and rejoining of the recombining DNA molecules. The XerC-XerD complex is essential to convert dimers of the bacterial chromosome into monomers to permit their segregation at cell division. It also contributes to the segregational stability of plasmids (By similarity)
firm4_OG0001304	firm4_2	0.7	0.98	0.76	JG30_09000	NA	NA
firm4_OG0001305	firm4_2	0.69	0.99	0.75	JG30_09110	G	Transaldolase is important for the balance of metabolites in the pentose-phosphate pathway (By similarity)
firm4_OG0001306	firm4_2	0.68	0.99	0.75	JG30_09520	C	branched-chain alpha-keto acid dehydrogenase subunit E2
firm4_OG0001307	firm4_2	0.7	0.98	0.76	JG30_09530	C	pyruvate dehydrogenase e1 component suBunit beta
firm4_OG0001308	firm4_2	0.71	0.99	0.78	JG30_09540	C	Pyruvate dehydrogenase
firm4_OG0001309	firm4_2	0.71	0.98	0.78	JG30_09550	C	dihydrolipoyl dehydrogenase
firm4_OG0001310	firm4_2	0.67	0.99	0.74	JG30_09560	K	GAF modulated sigma54 specific transcriptional regulator Fis family
firm4_OG0001311	firm4_2	0.68	0.99	0.75	JG30_10180	E	Catalyzes the reversible interconversion of serine and glycine with tetrahydrofolate (THF) serving as the one-carbon carrier. This reaction serves as the major source of one-carbon groups required for the biosynthesis of purines, thymidylate, methionine, and other important biomolecules. Also exhibits THF- independent aldolase activity toward beta-hydroxyamino acids, producing glycine and aldehyd…
firm4_OG0001312	firm4_2	0.7	0.97	0.77	JG30_10250	T	Tspo mbr family protein
firm4_OG0001313	firm4_2	0.66	0.99	0.73	JG30_10490	S	Auxin Efflux Carrier
firm4_OG0001314	firm4_2	0.69	0.98	0.76	JG30_10500	C	d-lactate dehydrogenase
firm4_OG0001315	firm4_2	0.68	0.99	0.75	JG30_10510	S	Amino terminal protease
firm4_OG0001316	firm4_2	0.7	0.99	0.76	JG30_10530	P	cation diffusion facilitator family transporter
firm4_OG0001317	firm4_2	0.7	0.98	0.77	JG30_10560	NA	NA
firm4_OG0001318	firm4_2	0.49	0.58	0.52	JG30_11220	M	NA
firm4_OG0001319	firm4_2	0.52	0.58	0.54	JG30_11240	S	capsular polysaccharide phosphotransferase
firm4_OG0001320	firm4_2	0.54	0.59	0.57	JG30_11250	S	acetyltransferase
firm4_OG0001321	firm4_2	0.53	0.56	0.55	JG30_11260	M	Glycosyl transferase (Group 1
firm4_OG0001322	firm4_2	0.53	0.56	0.55	JG30_11270	M	Glycosyl transferase (Group 1
firm4_OG0001323	firm4_2	0.67	0.98	0.74	JG30_11330	M	Nad-dependent epimerase dehydratase
firm4_OG0001324	firm4_2	0.68	0.98	0.75	JG30_11340	K	TRANSCRIPTIONal
firm4_OG0001325	firm4_2	0.69	0.98	0.75	JG30_11350	G,M	Capsular polysaccharide biosynthesis protein
firm4_OG0001326	firm4_2	0.67	0.98	0.74	JG30_11360	M	Capsular exopolysaccharide family
firm4_OG0001327	firm4_2	0.7	0.98	0.77	JG30_11370	M	biosynthesis protein
firm4_OG0001328	firm4_2	0.65	0.98	0.72	JG30_11590	J	-acetyltransferase
firm4_OG0001329	firm4_2	0.68	0.99	0.75	JG30_11830	NA	NA
firm4_OG0001330	firm4_2	0.61	0.95	0.69	JG30_11840	NA	NA
firm4_OG0001331	firm4_2	0.68	0.98	0.75	JG30_13070	NA	NA
firm4_OG0001332	firm4_2	0.68	0.99	0.75	JG30_13260	NA	NA
firm4_OG0001333	firm4_2	0.67	0.99	0.74	JG30_13270	P	pyridine nucleotide-disulfide oxidoreductase
firm4_OG0001334	firm4_2	0.66	0.99	0.73	JG30_13340	E	acetolactate synthase
firm4_OG0001335	firm4_2	0.69	0.98	0.76	JG30_13420	G	Glucose uptake protein
firm4_OG0001336	firm4_2	0.69	0.99	0.76	JG30_13440	S	NA
firm4_OG0001337	firm4_2	0.64	0.99	0.71	JG30_13490	S	NA
firm4_OG0001338	firm4_2	0.66	0.98	0.73	JG30_13570	P	phosphonate ABC transporter, periplasmic phosphonate-binding protein
firm4_OG0001339	firm4_2	0.66	0.99	0.73	JG30_13580	F	5'-nucleotidase
firm4_OG0001340	firm4_2	0.66	0.99	0.73	JG30_14090	S	NA
firm4_OG0001341	firm4_2	0.69	0.99	0.76	JG30_14130	G	pfkb domain protein
firm4_OG0001342	firm4_2	0.7	0.98	0.77	JG30_14140	G	Major facilitator superfamily
firm4_OG0001343	firm4_2	0.68	0.98	0.75	JG30_14150	E	l-threonine 3-dehydrogenase
firm4_OG0001344	firm4_2	0.67	0.99	0.74	JG30_14270	P	phosphonate abc transporter
firm4_OG0001345	firm4_2	0.7	0.99	0.76	JG30_14280	P	phosphonate abc transporter
firm4_OG0001346	firm4_2	0.69	0.98	0.76	JG30_14390	T	gaf domain protein
firm4_OG0001347	firm4_2	0.68	0.99	0.75	JG30_14590	C	2-hydroxyacid dehydrogenase
firm4_OG0001348	firm4_2	0.66	0.99	0.73	JG30_14610	G	phosphoglycerate mutase
firm4_OG0001349	firm4_2	0.69	0.98	0.76	JG30_14620	G	PTS System
firm4_OG0001350	firm4_2	0.69	0.98	0.76	JG30_14630	G	PTS system mannose fructose sorbose family IID component
firm4_OG0001351	firm4_2	0.69	0.97	0.76	JG30_14640	G	pts system
firm4_OG0001352	firm4_2	0.68	0.98	0.75	JG30_14650	G	PTS system sorbose subfamily IIB component
firm4_OG0001353	firm4_2	0.68	0.99	0.75	JG30_14660	NA	NA
firm4_OG0001355	firm4_2	0.67	0.99	0.74	JG30_15190	I	Component of the acetyl coenzyme A carboxylase (ACC) complex. First, biotin carboxylase catalyzes the carboxylation of biotin on its carrier protein (BCCP) and then the CO(2) group is transferred by the carboxyltransferase to acetyl-CoA to form malonyl-CoA (By similarity)
firm4_OG0001356	firm4_2	0.66	0.99	0.73	JG30_15200	I	Component of the acetyl coenzyme A carboxylase (ACC) complex. Biotin carboxylase (BC) catalyzes the carboxylation of biotin on its carrier protein (BCCP) and then the CO(2) group is transferred by the transcarboxylase to acetyl-CoA to form malonyl- CoA (By similarity)
firm4_OG0001357	firm4_2	0.66	0.98	0.73	JG30_15210	I	acetyl-CoA carboxylase biotin carboxylase
firm4_OG0001358	firm4_2	0.68	0.99	0.74	JG30_15220	I	Involved in unsaturated fatty acids biosynthesis. Catalyzes the dehydration of short chain beta-hydroxyacyl-ACPs and long chain saturated and unsaturated beta-hydroxyacyl-ACPs (By similarity)
firm4_OG0001359	firm4_2	0.7	0.98	0.76	JG30_15230	I	Acetyl-CoA carboxylase, biotin carboxyl carrier protein
firm4_OG0001360	firm4_2	0.68	0.99	0.75	JG30_15240	I	Catalyzes the condensation reaction of fatty acid synthesis by the addition to an acyl acceptor of two carbons from malonyl-ACP (By similarity)
firm4_OG0001361	firm4_2	0.69	0.99	0.76	JG30_15260	I	malonyl CoA-acyl carrier protein transacylase
firm4_OG0001362	firm4_2	0.7	0.98	0.77	JG30_15270	I	2-Nitropropane dioxygenase
firm4_OG0001364	firm4_2	0.72	0.98	0.79	JG30_15290	I	Catalyzes the condensation reaction of fatty acid synthesis by the addition to an acyl acceptor of two carbons from malonyl-ACP. Catalyzes the first condensation reaction which initiates fatty acid synthesis and may therefore play a role in governing the total rate of fatty acid production. Possesses both acetoacetyl-ACP synthase and acetyl transacylase activities. Its substrate specificity deter…
firm4_OG0001365	firm4_2	0.68	0.98	0.75	JG30_15300	K	Transcriptional regulator, MarR family
firm4_OG0001366	firm4_2	0.64	0.99	0.7	JG30_15310	I	Involved in unsaturated fatty acids biosynthesis. Catalyzes the dehydration of short chain beta-hydroxyacyl-ACPs and long chain saturated and unsaturated beta-hydroxyacyl-ACPs (By similarity)
firm4_OG0001367	firm4_2	0.69	0.98	0.76	JG30_15320	H	Biotin- acetyl-CoA-carboxylase ligase
firm4_OG0001369	firm4_2	0.7	0.98	0.77	JG30_15450	G	PTS system mannose fructose sorbose family IID component
firm4_OG0001370	firm4_2	0.69	0.98	0.76	JG30_15460	G	PTS System
firm4_OG0001371	firm4_2	0.67	0.98	0.74	JG30_15470	G	PTS system sorbose subfamily IIB component
firm4_OG0001372	firm4_2	0.69	0.98	0.76	JG30_15480	G	pts system
firm4_OG0001373	firm4_2	0.71	0.97	0.77	JG30_15520	K	transcriptional regulator DeoR family
firm4_OG0001374	firm4_2	0.7	0.98	0.77	JG30_15530	G	Transketolase (EC 2.2.1.1)
firm4_OG0001375	firm4_2	0.64	0.98	0.71	JG30_15540	G	Transaldolase
firm4_OG0001376	firm4_2	0.69	0.97	0.76	JG30_15550	G	isomerase
firm4_OG0001377	firm4_2	0.68	0.99	0.75	JG30_15560	G	Triose-phosphate isomerase
firm4_OG0001378	firm4_2	0.7	0.98	0.77	JG30_15580	G	Dihydroxyacetone kinase
firm4_OG0001379	firm4_2	0.7	0.98	0.77	JG30_15590	G	Dihydroxyacetone kinase
firm4_OG0001380	firm4_2	0.7	0.98	0.77	JG30_15610	E	saf domain-containing protein
firm4_OG0001381	firm4_2	0.7	0.97	0.77	JG30_15620	G	PTS system glucitol sorbitol-specific IIA component
firm4_OG0001382	firm4_2	0.68	0.98	0.75	JG30_15630	G	Pts system, glucitol sorbitol-specific
firm4_OG0001383	firm4_2	0.68	0.98	0.75	JG30_15640	G	Pts system, glucitol sorbitol-specific
firm4_OG0001384	firm4_2	0.68	0.98	0.74	JG30_15650	NA	NA
firm4_OG0001385	firm4_2	0.68	0.99	0.75	JG30_15670	E	Dehydrogenase
firm4_OG0001386	firm4_2	0.7	0.98	0.76	JG30_15690	G	pts system
firm4_OG0001387	firm4_2	0.66	0.99	0.73	JG30_15700	G	PTS System
firm4_OG0001388	firm4_2	0.68	0.98	0.75	JG30_15710	K	transcriptional regulator DeoR family
firm4_OG0001389	firm4_2	0.69	0.98	0.76	JG30_15730	G	mannitol-1-phosphate 5-dehydrogenase
firm4_OG0001390	firm4_2	0.71	0.98	0.77	JG30_15750	K	TRANSCRIPTIONal
firm4_OG0001391	firm4_2	0.67	0.98	0.74	JG30_15760	G	PTS system mannitol-specific
firm4_OG0001392	firm4_2	0.68	0.98	0.75	JG30_15770	K	transcriptional regulator DeoR family
firm4_OG0001393	firm4_2	0.65	0.99	0.72	JG30_15780	G	PTS System
firm4_OG0001394	firm4_2	0.68	0.98	0.75	JG30_15790	G	PTS System
firm4_OG0001395	firm4_2	0.7	0.98	0.77	JG30_15800	G	PTS system, galactitol-specific IIc component
firm4_OG0001396	firm4_2	0.7	0.99	0.77	JG30_15810	E	dehydrogenase
firm4_OG0001397	firm4_2	0.67	0.98	0.74	JG30_15820	S	Alpha beta hydrolase
firm4_OG0001398	firm4_2	0.69	0.98	0.76	JG30_15930	G	Aldolase
firm4_OG0001399	firm4_2	0.69	0.98	0.76	JG30_15940	G	1-phosphofructokinase
firm4_OG0001400	firm4_2	0.72	0.98	0.79	JG30_15950	K	Transcriptional regulator
firm4_OG0001401	firm4_2	0.68	0.99	0.75	JG30_15960	E	chlorophyll synthesis pathway protein BchC
firm4_OG0001402	firm4_2	0.69	0.98	0.76	JG30_15970	G	PTS system mannose fructose sorbose family IID component
firm4_OG0001403	firm4_2	0.69	0.98	0.76	JG30_15990	G	PTS system sorbose subfamily IIB component
firm4_OG0001404	firm4_2	0.65	0.92	0.72	JG30_16050	G	6-phospho 3-hexuloisomerase
firm4_OG0001405	firm4_2	0.53	0.76	0.59	JG30_16070	G	mannitol-1-phosphate 5-dehydrogenase
firm4_OG0001406	firm4_2	0.53	0.76	0.6	JG30_16080	G	bifunctional PTS system fructose-specific transporter subunit IIA HPr protein
firm4_OG0001407	firm4_2	0.54	0.79	0.61	JG30_16090	K	TRANSCRIPTIONal
firm4_OG0001408	firm4_2	0.51	0.79	0.58	JG30_16100	G	PTS system mannitol-specific
firm4_OG0001409	firm4_2	0.71	0.98	0.78	JG30_16180	G	ribokinase
firm4_OG0001410	firm4_2	0.68	0.98	0.75	JG30_16190	G	ribulose-phosphate 3-epimerase
firm4_OG0001411	firm4_2	0.64	0.99	0.71	JG30_16200	G	Ribose/Galactose Isomerase
firm4_OG0001412	firm4_2	0.67	0.99	0.73	JG30_16220	S	SnoaL-like polyketide cyclase
firm4_OG0001470	firm4_1	0.04	0.02	0.02	JG29_00360	G	PTS system ascorbate-specific transporter subunit IIC
firm4_OG0001472	firm4_1	0.03	0.02	0.02	JG29_00380	S	L-ascorbate 6-phosphate lactonase
firm4_OG0001474	firm4_1	0.65	0.44	0.66	JG29_00420	S	Uncharacterised protein family (UPF0150)
firm4_OG0001480	firm4_1	0.38	0.38	0.37	JG29_00750	E	decarboxylase
firm4_OG0001481	firm4_1	0.36	0.36	0.35	JG29_00760	E	Amino acid permease
firm4_OG0001482	firm4_1	0.32	0.32	0.31	JG29_00770	G	Major Facilitator
firm4_OG0001485	firm4_1	0.35	0.46	0.36	JG29_00840	E	amidohydrolase
firm4_OG0001487	firm4_1	0.85	0.48	0.84	JG29_00870	G	Transporter
firm4_OG0001495	firm4_1	0.4	0.38	0.4	JG29_01050	K	Transcriptional regulator
firm4_OG0001496	firm4_1	0.43	0.41	0.42	JG29_01060	H	Catalyzes the NAD(P)-dependent oxidation of 4- (phosphohydroxy)-L-threonine (HTP) into 2-amino-3-oxo-4- (phosphohydroxy)butyric acid which spontaneously decarboxylates to form 3-amino-2-oxopropyl phosphate (AHAP) (By similarity)
firm4_OG0001497	firm4_1	0.45	0.43	0.44	JG29_01070	P	The 2-keto-3-deoxygluconate permease transports the degraded pectin products into the bacterial cell, where they serve as carbon and energy sources. This is a hydrogen coupled transport system (By similarity)
firm4_OG0001498	firm4_1	0.43	0.4	0.42	JG29_01080	G	Type III effector Hrp-dependent
firm4_OG0001500	firm4_1	0.67	0.36	0.66	JG29_01180	G	Uronic isomerase
firm4_OG0001501	firm4_1	-0.06	-0.14	-0.09	JG29_01190	P	Transporter
firm4_OG0001502	firm4_1	0.35	0.32	0.34	JG29_01200	G	hydrolase, family 31
firm4_OG0001503	firm4_1	0.31	0.29	0.3	JG29_01210	V	Mate efflux family protein
firm4_OG0001519	firm4_1	0.13	0.07	0.1	JG29_01700	G	Alpha-N-arabinofuranosidase (EC 3.2.1.55)
firm4_OG0001520	firm4_1	0.21	0.11	0.19	JG29_01710	G	oligosaccharide H symporter, major facilitator superfamily (MFS)
firm4_OG0001521	firm4_1	0.14	-0.02	0.11	JG29_01720	G	Alpha-N-arabinofuranosidase (EC 3.2.1.55)
firm4_OG0001522	firm4_1	0.12	0.06	0.1	JG29_01730	G	Inherit from NOG: Hydrolase
firm4_OG0001538	firm4_1	0.22	0.11	0.2	JG29_02220	S	Bacterial alpha-L-rhamnosidase
firm4_OG0001539	firm4_1	0.21	0.11	0.2	JG29_02230	G,K	ROK family
firm4_OG0001540	firm4_1	0.25	0.14	0.23	JG29_02250	S	Membrane
firm4_OG0001550	firm4_1	0.25	0.2	0.24	JG29_02510	NA	NA
firm4_OG0001551	firm4_1	0.62	0.42	0.6	JG29_02520	NA	NA
firm4_OG0001553	firm4_1	0.27	0.21	0.25	JG29_02550	NA	NA
firm4_OG0001571	firm4_1	0.38	0.14	0.37	JG29_04310	K	Transcriptional regulator
firm4_OG0001576	firm4_1	0.18	0.19	0.18	JG29_04940	NA	NA
firm4_OG0001577	firm4_1	0.62	0.25	0.58	JG29_04970	L	resolvase
firm4_OG0001581	firm4_1	0.27	0.24	0.26	JG29_05270	NA	NA
firm4_OG0001584	firm4_1	0.19	0.3	0.22	JG29_05320	S	NA
firm4_OG0001585	firm4_1	-0.06	0	-0.04	JG29_05340	S	Frg domain protein
firm4_OG0001586	firm4_1	0.06	0.05	0.05	JG29_05360	NA	NA
firm4_OG0001587	firm4_1	0.11	0.12	0.11	JG29_05370	NA	NA
firm4_OG0001588	firm4_1	0.11	0.13	0.12	JG29_05380	NA	NA
firm4_OG0001591	firm4_1	0.76	0.56	0.76	JG29_05460	NA	NA
firm4_OG0001592	firm4_1	0.68	0.48	0.68	JG29_05470	NA	NA
firm4_OG0001593	firm4_1	0.23	0.06	0.2	JG29_05510	S	Hypothetical protein (DUF2513)
firm4_OG0001594	firm4_1	0.25	0.07	0.21	JG29_05520	NA	NA
firm4_OG0001595	firm4_1	0.25	0.21	0.23	JG29_05530	S	Toxin-antitoxin system, antitoxin component, HicB family
firm4_OG0001600	firm4_1	0.28	0.24	0.27	JG29_06940	NA	NA
firm4_OG0001617	firm4_1	0.81	0.56	0.8	JG29_08050	G	)-transporter
firm4_OG0001623	firm4_1	0.59	0.35	0.58	JG29_08130	NA	NA
firm4_OG0001630	firm4_1	0.77	0.61	0.78	JG29_08710	S	NA
firm4_OG0001631	firm4_1	0.2	-0.09	0.17	JG29_08750	L	aBC transporter-like protein
firm4_OG0001632	firm4_1	0.19	-0.23	0.14	JG29_08770	NA	NA
firm4_OG0001633	firm4_1	0.2	-0.22	0.15	JG29_08780	S	NA
firm4_OG0001634	firm4_1	0.43	0.25	0.42	JG29_08790	S	Uncharacterized conserved protein (DUF2075)
firm4_OG0001635	firm4_1	0.33	0.32	0.34	JG29_08840	NA	NA
firm4_OG0001636	firm4_1	0.25	0.18	0.25	JG29_08850	S	Chromosome segregation ATPase
firm4_OG0001637	firm4_1	0.25	0.18	0.25	JG29_08870	S	NA
firm4_OG0001638	firm4_1	0.56	0.7	0.58	JG29_08950	S	toxin-antitoxin system, antitoxin component, ribbon-helix-helix
firm4_OG0001641	firm4_1	0.31	0.31	0.31	JG29_09040	E	DNA-binding protein
firm4_OG0001659	firm4_1	0.77	0.5	0.76	JG29_11140	NA	NA
firm4_OG0001660	firm4_1	0.75	0.5	0.75	JG29_11150	S	(ABC) transporter
firm4_OG0001683	firm4_1	0.12	0.06	0.1	JG29_13510	G	glycosyl hydrolase
firm4_OG0001684	firm4_1	0.31	0.26	0.3	JG29_13550	G	Xylose Isomerase
firm4_OG0001692	firm4_1	0.03	0.04	0.02	JG29_13750	NA	NA
firm4_OG0001693	firm4_1	0.17	0.33	0.2	JG29_13840	G	Glycoside hydrolase, family 31
firm4_OG0001700	firm4_1	0.65	0.35	0.64	JG29_13990	G	)-transporter
firm4_OG0001708	firm4_1	0.06	0.2	0.07	JG29_14520	T	protein tyrosine serine phosphatase
firm4_OG0001709	firm4_1	0.07	0.19	0.07	JG29_14540	E	ethanolamine utilization protein eutJ
firm4_OG0001710	firm4_1	0.06	0.21	0.07	JG29_14560	E	ethanolamine utilization protein
firm4_OG0001711	firm4_1	0.06	0.19	0.07	JG29_14570	E	Ethanolamine utilization protein eutH
firm4_OG0001712	firm4_1	0.05	0.18	0.05	JG29_14580	NA	NA
firm4_OG0001713	firm4_1	0.08	0.21	0.08	JG29_14600	NA	NA
firm4_OG0001714	firm4_1	0.05	0.19	0.06	JG29_14630	E	BMC domain
firm4_OG0001715	firm4_1	0.1	0.22	0.1	JG29_14640	E	ethanolamine utilization protein
firm4_OG0001716	firm4_1	0.06	0.19	0.06	JG29_14650	E	ethanolamine ammonia-lyase
firm4_OG0001717	firm4_1	0.05	0.18	0.05	JG29_14660	E	ethanolamine ammonia-lyase
firm4_OG0001718	firm4_1	0.06	0.19	0.06	JG29_14670	E	Reactivating factor for ethanolamine ammonia lyase
firm4_OG0001719	firm4_1	0.08	0.19	0.08	JG29_14690	T	sensor histidine kinase
firm4_OG0001720	firm4_1	0.06	0.2	0.07	JG29_14700	T	response regulator
firm4_OG0001744	firm4_1	0.46	0.51	0.46	JG29_08280	V	Abc transporter
firm4_OG0001745	firm4_1	0.32	0.44	0.33	JG29_08290	V	ABC transporter
firm4_OG0001746	firm4_1	0.7	0.46	0.7	JG29_08300	NA	NA
firm4_OG0001749	firm4_1	0.85	0.5	0.84	JG29_08330	Q	methyltransferase, type 11
firm4_OG0001751	firm4_1	0.26	0.26	0.26	JG29_08350	V	NA
firm4_OG0001752	firm4_1	0.45	0.14	0.42	JG29_08360	NA	NA
firm4_OG0001753	firm4_1	0.3	0.01	0.27	JG29_08380	NA	NA
firm4_OG0001754	firm4_1	0.35	0.04	0.32	JG29_08390	V	abc transporter atp-binding protein
firm4_OG0001755	firm4_1	0.34	0.02	0.31	JG29_08400	NA	NA
firm4_OG0001756	firm4_1	0.34	0.01	0.31	JG29_08410	K	Transcriptional regulator
firm4_OG0001757	firm4_1	0.67	0.34	0.66	JG29_08420	L	transposase
firm4_OG0001758	firm4_1	0.67	0.32	0.65	JG29_08430	L	transposase
firm4_OG0001759	firm4_1	0.56	0.2	0.53	JG29_08440	K	Transcriptional regulator
firm4_OG0001761	firm4_1	0.41	0.55	0.43	JG29_08540	E,G,P	Major Facilitator Superfamily
firm4_OG0001762	firm4_1	0.28	0.35	0.28	JG29_08550	T	Histidine kinase
firm4_OG0001763	firm4_1	0.38	0.51	0.39	JG29_08560	T	response regulator
firm4_OG0001764	firm4_1	0.4	0.56	0.41	JG29_08570	NA	NA
firm4_OG0001765	firm4_1	0.51	0.67	0.53	JG29_08580	S	integral membrane protein
firm4_OG0001766	firm4_1	0.18	0.25	0.18	JG29_08600	NA	NA
firm4_OG0001767	firm4_1	0.3	0.11	0.29	JG29_15860	NA	NA
firm4_OG0001768	firm4_1	0.31	0.12	0.31	JG29_15870	NA	NA
firm4_OG0001769	firm4_1	0.36	0.15	0.36	JG29_15880	NA	NA
firm4_OG0001770	firm4_1	0.36	0.18	0.35	JG29_15900	S	NA
firm4_OG0001771	firm4_1	0.35	0.19	0.35	JG29_15910	D	replication-associated protein
firm4_OG0001772	firm4_1	0.41	0.24	0.41	JG29_15920	NA	NA
firm4_OG0001773	firm4_1	0.74	0.39	0.73	JG29_15930	S	NA
firm4_OG0001774	firm4_1	0.74	0.38	0.73	JG29_15950	S	NA
firm4_OG0001775	firm4_1	0.09	-0.16	0.08	JG29_15960	S	Frg domain protein
firm4_OG0001776	firm4_1	0	-0.41	-0.04	JG29_15970	NA	NA
firm4_OG0001777	firm4_1	0.2	0.31	0.22	JG29_15980	NA	NA
firm4_OG0001778	firm4_1	0.19	0.3	0.21	JG29_15990	NA	NA
firm4_OG0001779	firm4_1	0.33	0.19	0.33	JG29_16060	S	Replication initiator protein
firm4_OG0001781	firm4_1	0.31	0.18	0.32	JG29_16080	NA	NA
firm4_OG0001782	firm4_1	0.31	0.19	0.32	JG29_16090	NA	NA
firm4_OG0001783	firm4_1	0.32	0.18	0.33	JG29_16110	O	Type VI secretion ATPase, ClpV1 family
firm4_OG0001784	firm4_1	0.33	0.18	0.33	JG29_16120	NA	NA
firm4_OG0001785	firm4_1	0.32	0.19	0.32	JG29_16130	NA	NA
firm4_OG0001786	firm4_1	0.32	0.19	0.33	JG29_16140	NA	NA
firm4_OG0001787	firm4_1	0.32	0.19	0.33	JG29_16160	NA	NA
firm4_OG0001788	firm4_1	0.32	0.2	0.33	JG29_16210	NA	NA
firm4_OG0001789	firm4_1	0.3	0.18	0.31	JG29_16220	NA	NA
firm4_OG0001790	firm4_1	0.33	0.19	0.33	JG29_16230	D	cell division protein FtsK
firm4_OG0001791	firm4_1	0.32	0.2	0.33	JG29_16240	NA	NA
firm4_OG0001792	firm4_1	0.3	0.18	0.31	JG29_16250	NA	NA
firm4_OG0001793	firm4_1	0.31	0.19	0.32	JG29_16270	M	(sortase) family
firm4_OG0001794	firm4_1	0.23	0.32	0.24	JG29_16290	S	scp-like extracellular
firm4_OG0001796	firm4_1	0.26	0.21	0.28	JG29_16320	NA	NA
firm4_OG0001797	firm4_1	0.28	0.18	0.28	JG29_16330	NA	NA
firm4_OG0001798	firm4_1	0.29	0.19	0.3	JG29_16340	NA	NA
firm4_OG0001799	firm4_1	0.26	0.17	0.27	JG29_16350	NA	NA
firm4_OG0001800	firm4_1	0.46	0.35	0.47	JG29_16370	NA	NA
firm4_OG0001801	firm4_1	0.48	0.36	0.49	JG29_16380	NA	NA
firm4_OG0001802	firm4_1	0.48	0.45	0.5	JG29_16390	NA	NA
firm4_OG0001803	firm4_1	0.28	0.37	0.28	JG29_16400	NA	NA
firm4_OG0001804	firm4_1	0.29	0.38	0.29	JG29_16410	NA	NA
firm4_OG0001806	firm4_1	0.52	0.28	0.51	JG29_16460	NA	NA
firm4_OG0001807	firm4_1	0.61	0.38	0.61	JG29_16500	S	Protein of unknown function (DUF2786)

## Sheet: gilli_variome_dat
Genefam_id	SDP_core_db	cor_coeff (gilli_1)	cor_coeff (gilli_2)	cor_coeff (gilli_3)	cor_coeff (gilli)	Genes	COG_cats	Genefam_annot
gilli_OG0000000	No	0.03	0.87	0.7	0.47	A9G19_04365;A9G16_04635;A9G15_10440;A9G15_10435;A9G16_08360;A9G16_05315;A9G16_05320;Ga0133555_104408;A9G19_03015;Ga0133557_105747;Ga0133557_105748;A9G19_02975;A9G19_01365;Ga0133558_110342;Ga0133558_110282;Ga0133558_110340;Ga0133557_105861;A9G19_04030;A9G19_04035;Ga0133555_105427;A9G15_01680;A9G15_01685;Ga0133555_105321;A9G16_05330;A9G15_06935;Ga0133555_105325;A9G16_04935;A9G15_04445;A9G15_04450;G…	NA	NA
gilli_OG0000014	No	0.53	0.42	0.24	0.74	B6D18_RS08335;Ga0133558_11094;A9G15_06570;B6D18_RS08330;A9G14_02125;Ga0133558_11095;Ga0133559_10656;A9G17_03300;A9G17_03305;Ga0133559_10655;B6C99_RS12945;B6D22_RS00330;A9G19_02650;Ga0133556_105574;B6C99_RS11460;A9G14_02120;Ga0133555_104489;Ga0133556_105573;B6D18_RS11560;Ga0133555_104488;Ga0133557_105571;A9G16_00375;A9G16_00370;GAPWK_0775;Ga0133557_105570;GAPWK_0776	M	Glycosyl Transferase,NA,Glycosyl transferase family 8
gilli_OG0000015	No	0.8	0.25	0.09	0.64	GAPWK_2252;Ga0133559_110528;B6D18_RS09055;GAPWK_0391;Ga0133555_106414;Ga0133557_105258;Ga0133557_11036;A9G14_13870;GAPWK_2485;A9G19_03055;B6C99_RS04245;A9G15_01005;A9G14_13185;A9G19_08005;A9G16_09260;Ga0133559_11161;Ga0133557_107122;A9G17_09270;Ga0133559_1058;A9G14_06925;Ga0133558_108143;Ga0133555_10636;A9G16_04115;Ga0133558_114122;B6D22_RS05765	G,P	NA,Major Facilitator superfamily,Major Facilitator Superfamily,Major facilitator superfamily,Major facilitator Superfamily,transporter
gilli_OG0000018	No	0.01	0.93	0.58	0.49	A9G15_02640;B6D18_RS12355;A9G16_10775;A9G16_11170;Ga0133556_107270;Ga0133556_107269;A9G15_02240;Ga0133555_104411;A9G19_07685;Ga0133555_104409;A9G19_07680;Ga0133555_106201;Ga0133555_104322;Ga0133555_104321;Ga0133555_104320;Ga0133555_104410;A9G15_02245;A9G19_07345;A9G16_11165;A9G16_11160;A9G16_04930;A9G15_02650;B6C99_RS09250;Ga0133558_1094;A9G15_01610	NA	NA
gilli_OG0000020	No	0.13	0.43	0.43	0.36	A9G14_02170;A9G16_00325;A9G14_02180;A9G16_00310;A9G14_02150;A9G14_02165;Ga0133559_10646;B6C99_RS12470;Ga0133559_10644;Ga0133559_10650;Ga0133559_10647;B6C99_RS09385;Ga0133555_104474;B6D18_RS11580;B6C99_RS09370;B6C99_RS09375;Ga0133556_105559;A9G19_02725;Ga0133556_105561;A9G19_02645;Ga0133557_105565;Ga0133557_105562;A9G15_06645;A9G15_06565	M	glycosyltransferase group 2 family protein,Glycosyl transferase, family 2,glycosyl transferase family,NA,Glycosyl transferase domain, group 2 family protein,Glycosyl transferase family 2
gilli_OG0000023	gilli_2	0.12	0.89	0.35	0.59	B6D18_RS08760;Ga0133556_10719;A9G19_05190;Ga0133556_10721;A9G15_10625;Ga0133556_10718;Ga0133556_10670;B6C99_RS10700;B6C99_RS05875;B6D18_RS11385;B6D18_RS11370;B6D18_RS11375;B6D18_RS12390;A9G16_10145;Ga0133556_107279;B6D18_RS06540;Ga0133556_1051217;Ga0133556_10760;Ga0133555_105390;B6D18_RS12270;A9G15_01160;Ga0133556_10720;B6D18_RS03540;Ga0133556_105870	NA	NA
gilli_OG0000024	No	0.27	0.25	0.4	0.26	A9G14_07175;B6C99_RS00760;GAPWK_1424;Ga0133559_106308;GAPWK_1425;GAPWK_1426;A9G14_07645;GAPWK_1606;A9G14_04655;A9G14_07650;Ga0133559_10849;Ga0133559_10848;Ga0133559_10851;Ga0133559_10850;Ga0133558_10228;Ga0133558_10230;Ga0133558_10229;Ga0133558_10233;Ga0133558_10231;Ga0133557_106484;A9G14_00215;Ga0133559_109153;A9G14_08615	O,S	Pentapeptide repeat protein,NA,Pentapeptide repeat-containing protein,Pentapeptide repeats (8 copies),Pentapeptide repeat
gilli_OG0000033	No	0.87	0.19	-0.04	0.68	GAPWK_0393;B6D18_RS09045;B6D18_RS09050;B6D22_RS05770;A9G19_03065;GAPWK_0392;A9G17_09275;Ga0133555_106413;A9G14_06920;A9G17_09280;A9G19_03060;A9G15_00995;A9G15_01000;A9G16_09255;A9G14_06915;B6D22_RS05775;Ga0133555_106412;A9G16_09250;Ga0133559_10510;Ga0133559_1059	M	Dehydratase,NA
gilli_OG0000041	No	0.19	0.73	0.63	0.6	B6C99_RS00250;Ga0133557_107107;A9G15_02850;Ga0133556_105921;B6D18_RS02045;Ga0133558_114107;A9G16_05520;Ga0133559_11393;A9G14_09485;B6C99_RS03705;Ga0133558_117136;GAPWK_2663;GAPWK_2233;Ga0133558_10794;B6D18_RS09780;Ga0133555_10539;A9G19_01190;Ga0133557_106299;Ga0133558_11168	G,T	PTS System,NA,Phosphoenolpyruvate-dependent sugar phosphotransferase system, EIIA 2
gilli_OG0000042	No	0.05	0.94	0.59	0.54	A9G16_05265;B6C99_RS03575;Ga0133555_105375;Ga0133556_10741;Ga0133557_105349;Ga0133558_110338;Ga0133555_104731;B6D18_RS05775;Ga0133556_1073;B6C99_RS09845;Ga0133558_1092;Ga0133556_105684;A9G15_01855;Ga0133557_105800;Ga0133558_1095;A9G19_05290;B6C99_RS02060;A9G19_01415;Ga0133556_105869	NA	NA
gilli_OG0000065	No	0.56	0.61	0.24	0.83	Ga0133556_1099;A9G17_00135;B6C99_RS00140;Ga0133558_114150;Ga0133558_1159;Ga0133557_107146;B6C99_RS05155;Ga0133559_10995;Ga0133558_11146;B6D18_RS01410;B6D22_RS03230;A9G14_07425;A9G17_01975;GAPWK_1545;A9G15_00640;Ga0133557_1089	C	NA,glycerol dehydrogenase
gilli_OG0000068	No	0	0.88	0.65	0.49	A9G19_05910;A9G19_05915;Ga0133557_10525;B6D18_RS02985;B6D18_RS02990;Ga0133555_10421;Ga0133558_10623;A9G15_07620;A9G15_07615;Ga0133556_10521;B6C99_RS10880;A9G16_03820;Ga0133555_10422;Ga0133558_10624;Ga0133557_10524;A9G16_03815	NA	NA
gilli_OG0000069	No	0.77	0.17	-0.14	0.61	A9G17_02420;A9G17_02415;A9G17_02410;A9G17_02390;A9G17_02430;A9G17_02425;A9G17_02450;A9G17_02395;A9G17_02385;A9G17_02400;B6D22_RS01425;B6D22_RS00485;A9G17_02405;A9G17_02465;B6D22_RS01435;B6D22_RS01415	NA	NA
gilli_OG0000088	No	0.09	0.74	0.65	0.48	B6C99_RS06135;A9G15_11425;Ga0133557_10869;A9G16_10550;B6C99_RS04860;A9G19_07985;B6D18_RS01120;Ga0133558_11569;Ga0133555_10760;A9G14_13850;Ga0133559_11157;Ga0133556_10968;Ga0133558_110392;Ga0133557_105851;GAPWK_2481	K	Transcriptional regulator, IclR family,NA
gilli_OG0000567	No	0.62	0.49	0.26	0.87	Ga0133555_104483;B6D18_RS11575;A9G16_00345;Ga0133558_11089;Ga0133556_105569;A9G14_02160;B6C99_RS12480;A9G19_02665;A9G15_06585;A9G17_03335;Ga0133557_105563;B6D22_RS00765;GAPWK_0771;Ga0133559_10648	V	Involved in lipid A export and possibly also in glycerophospholipid export and for biogenesis of the outer membrane. Transmembrane domains (TMD) form a pore in the inner membrane and the ATP-binding domain (NBD) is responsible for energy generation (By similarity),NA
gilli_OG0000569	No	0.45	0.44	0.28	0.7	A9G17_03310;Ga0133558_11093;Ga0133556_105572;A9G14_02130;A9G15_06560;A9G19_02640;A9G16_00365;Ga0133557_105569;B6D22_RS00690;GAPWK_0774;B6D18_RS12315;Ga0133559_10654;Ga0133555_104487;B6C99_RS12455	M	NA,Glycosyl Transferase
gilli_OG0000686	No	0.77	0.18	0.06	0.62	A9G14_05660;A9G14_05665;A9G14_05670;A9G14_07625;Ga0133558_117102;GAPWK_0952;Ga0133559_10949;GAPWK_0953;B6D22_RS04695;B6D22_RS04705;B6D22_RS04700;GAPWK_1504;GAPWK_0951;A9G17_00310	S	NA,Protein of unknown function (DUF3396)
gilli_OG0000768	No	0.35	0.5	0.4	0.67	Ga0133559_10569;Ga0133558_1084;A9G17_05235;A9G15_10240;Ga0133557_106534;GAPWK_2285;A9G14_09935;B6C99_RS06780;A9G16_09940;Ga0133557_107172;B6D18_RS07375;A9G17_09585;B6C99_RS00910;B6D18_RS02200	NA	NA
gilli_OG0000880	No	0.55	0.67	0.28	0.85	A9G14_01685;A9G17_01095;A9G15_03520;A9G19_00530;Ga0133558_110582;A9G16_06185;Ga0133556_1051051;B6D22_RS01670;GAPWK_1492;B6D18_RS09650;Ga0133559_10946;Ga0133557_106170;Ga0133555_105169;B6C99_RS11500	P	NA,tonB-dependent Receptor
gilli_OG0000890	No	0.59	0.67	0.28	0.92	B6C99_RS00050;B6D18_RS10070;A9G19_01035;A9G14_07510;Ga0133556_105950;GAPWK_1528;Ga0133558_11125;Ga0133557_106268;Ga0133559_10975;A9G17_00210;Ga0133555_10569;A9G16_05680;B6D22_RS03370;A9G15_03000	T	NA,Histidine kinase,integral membrane sensor signal transduction histidine kinase
gilli_OG0000891	No	0.62	0.64	0.26	0.92	Ga0133559_10976;B6C99_RS00055;A9G16_05675;GAPWK_1529;Ga0133556_105949;A9G14_07505;A9G19_01040;Ga0133555_10568;A9G15_02995;Ga0133558_11126;A9G17_00205;B6D18_RS10065;Ga0133557_106269;B6D22_RS03375	O	NA,von willebrand factor, type a
gilli_OG0000900	No	0.61	0.67	0.29	0.92	A9G19_01100;Ga0133559_10990;A9G15_02940;A9G16_05610;A9G14_07450;GAPWK_1540;A9G17_00155;B6C99_RS00105;Ga0133556_105939;Ga0133555_10557;Ga0133558_11139;Ga0133557_106283;B6D18_RS11295;B6D22_RS03255	K	regulatory protein,NA
gilli_OG0001644	No	0.19	0.68	0.59	0.38	B6C99_RS10780;A9G16_00570;Ga0133557_105787;Ga0133558_110322;A9G15_02930;Ga0133558_1133;Ga0133556_105937;A9G19_01110;A9G15_06360;A9G16_05600;A9G19_02440;Ga0133555_10555;A9G19_04610;Ga0133555_104528	NA	NA
gilli_OG0001659	No	0.43	0.08	0.2	0.22	A9G17_03315;A9G14_02145;Ga0133558_11092;B6C99_RS12465;A9G14_02135;Ga0133557_105566;Ga0133557_105567;B6D22_RS00675;B6D22_RS00685;A9G17_03325;Ga0133559_10653;B6C99_RS12460;Ga0133559_10651	M	NA,Glycosyl Transferase
gilli_OG0001671	No	0.08	0.89	0.62	0.57	Ga0133555_104712;B6D18_RS08120;A9G16_01480;A9G16_01490;Ga0133555_104710;A9G19_01545;A9G15_09530;A9G15_09520;A9G14_01310;A9G14_01320;Ga0133558_111150;Ga0133556_105850;Ga0133558_111152	NA	NA
gilli_OG0001675	No	0.11	0.7	0.66	0.51	A9G19_01095;A9G16_05620;A9G15_02945;Ga0133559_10989;Ga0133556_105940;GAPWK_1539;A9G14_07455;B6C99_RS00100;Ga0133555_10558;Ga0133558_11138;B6D18_RS11300;Ga0133557_106282;A9G16_05615	G	Major facilitator superfamily MFS_1,NA
gilli_OG0001680	No	0.48	0.66	0.39	0.77	A9G19_00120;A9G15_04290;B6D22_RS00790;B6C99_RS11180;Ga0133558_110457;Ga0133557_10642;Ga0133556_1051173;A9G16_06760;B6D18_RS10775;A9G17_12570;Ga0133555_105286;A9G14_07160;Ga0133559_109154	K	NA,merR family transcriptional Regulator
gilli_OG0001681	No	0.46	0.68	0.42	0.77	B6C99_RS11175;A9G19_00115;A9G14_07155;A9G15_04295;B6D22_RS00785;A9G16_06765;Ga0133556_1051174;Ga0133557_10641;Ga0133559_109155;A9G17_12565;B6D18_RS10770;Ga0133558_110456;Ga0133555_105287	S	EthD domain,NA
gilli_OG0001689	No	0.83	0.36	0	0.86	B6C99_RS01465;GAPWK_1846;A9G16_09450;A9G14_08010;A9G17_11690;B6D18_RS08645;B6C99_RS02530;Ga0133555_104215;Ga0133556_105223;Ga0133559_110150;B6D22_RS10360;A9G19_06840;A9G15_09755	G	NA,Metabolite H symporter, major facilitator superfamily (MFS),transporter
gilli_OG0001692	No	0.32	0.68	0.47	0.7	A9G16_03030;A9G15_01975;A9G14_12375;GAPWK_2084;Ga0133556_105272;Ga0133557_105297;Ga0133559_110364;A9G17_10525;B6D18_RS09875;B6C99_RS01725;Ga0133558_108185;A9G19_07095;Ga0133555_104264	M	Cell envelope integrity inner membrane protein TolA,NA
gilli_OG0001706	No	0.62	0.59	0.24	0.92	Ga0133557_10930;A9G19_04540;B6D18_RS08555;B6D22_RS06585;A9G14_08100;A9G15_10390;Ga0133556_11030;Ga0133555_10827;Ga0133558_11630;A9G17_06205;A9G16_00150;Ga0133559_11227;GAPWK_2563	G	NA,xylulokinase (EC 2.7.1.17)
gilli_OG0001708	No	0.89	0.16	-0.06	0.71	Ga0133558_117188;Ga0133558_117187;Ga0133558_117190;Ga0133558_117189;GAPWK_2625;GAPWK_2623;GAPWK_2624;A9G14_09635;B6D22_RS11390;Ga0133559_11353;B6D22_RS11400;B6D22_RS11395;A9G17_06500	NA	NA
gilli_OG0001722	No	0.01	0.92	0.67	0.5	A9G15_06100;A9G15_06105;B6D18_RS05815;Ga0133558_110211;Ga0133558_110210;B6C99_RS08880;A9G19_02180;Ga0133556_105675;Ga0133555_104580;Ga0133557_105688;B6D18_RS05820;Ga0133557_105689;A9G16_00825	S	NA
gilli_OG0001728	No	0.14	0.49	0.58	0.51	Ga0133557_10915;Ga0133557_10416;Ga0133557_105524;A9G14_01155;Ga0133556_11015;Ga0133558_112147;Ga0133558_112149;Ga0133558_11614;B6C99_RS07305;Ga0133558_10516;Ga0133559_10415;GAPWK_0291	G	ribulose-phosphate 3-epimerase,3-epimerase,NA
gilli_OG0001729	No	0.86	0.24	0.02	0.72	B6D18_RS09035;GAPWK_0395;A9G15_00985;B6C99_RS00155;B6D22_RS05785;A9G14_06905;A9G16_09240;A9G17_09290;A9G19_03075;Ga0133559_10512;Ga0133555_106410;Ga0133558_11149	I	NA,NADP oxidoreductase coenzyme F420-dependent,NAD binding domain of 6-phosphogluconate dehydrogenase
gilli_OG0001736	No	0.58	0.39	0.23	0.76	GAPWK_0983;A9G14_13550;A9G14_00015;B6D22_RS07475;A9G14_05790;A9G14_00005;GAPWK_0981;GAPWK_0979;A9G17_02220;A9G17_02200;A9G17_02210;B6D22_RS07485	S	NA
gilli_OG0001737	No	0.56	0.4	0.25	0.77	GAPWK_0984;A9G17_02195;A9G14_13555;A9G14_00020;A9G14_00010;B6D22_RS07470;A9G14_05795;GAPWK_0982;GAPWK_0980;A9G17_02205;B6D22_RS07480;A9G17_02215	S	NA
gilli_OG0001739	No	0.74	0.51	0.13	0.95	Ga0133559_106326;B6D18_RS08365;Ga0133555_104693;GAPWK_1076;A9G14_05015;A9G19_01605;B6C99_RS00695;Ga0133556_105831;A9G15_09435;A9G17_01690;B6D22_RS01635;A9G16_01395	NA	NA
gilli_OG0001740	No	0.35	0.56	0.43	0.6	Ga0133559_10574;GAPWK_2284;Ga0133558_1085;A9G15_10235;A9G14_09930;Ga0133557_107171;A9G16_09935;A9G17_09590;B6D18_RS07370;B6C99_RS00915;B6D18_RS02195;Ga0133557_106535	NA	NA
gilli_OG0001752	No	0.11	0.75	0.62	0.49	B6D18_RS01115;A9G19_07990;A9G16_10555;B6C99_RS04855;A9G15_11430;A9G14_13855;Ga0133559_11158;Ga0133558_11570;Ga0133555_10761;Ga0133556_10969;GAPWK_2482;Ga0133557_10870	C	NA,alcohol dehydrogenase
gilli_OG0001753	No	0.09	0.76	0.62	0.47	A9G16_10560;B6D18_RS01110;A9G19_07995;Ga0133558_11571;A9G15_11435;A9G14_13860;Ga0133559_11159;Ga0133555_10762;Ga0133557_10871;Ga0133556_10970;B6C99_RS04850;GAPWK_2483	E	NA,synthase
gilli_OG0001755	No	0.63	0.59	0.23	0.92	Ga0133559_11226;B6D22_RS06580;A9G14_08105;Ga0133557_10929;A9G15_10385;Ga0133556_11029;Ga0133558_11629;Ga0133555_10826;A9G19_04545;A9G17_06200;A9G16_00145;GAPWK_2562	G	NA,Xylose Isomerase
gilli_OG0001756	No	0.63	0.63	0.24	0.95	Ga0133557_10931;B6D22_RS06600;A9G15_10395;A9G14_08085;Ga0133559_11230;Ga0133556_11031;GAPWK_2566;A9G19_04535;Ga0133558_11631;A9G17_06210;A9G16_00155;Ga0133555_10828	K	NA,Transcriptional regulator (AraC family)
gilli_OG0001759	No	0.16	0.58	0.58	0.37	Ga0133558_102121;Ga0133557_10628;Ga0133557_10618;Ga0133558_14246;Ga0133557_10611;Ga0133558_14287;Ga0133558_14276;Ga0133558_113214;Ga0133555_10286;Ga0133558_14281;A9G16_07835;A9G15_08515	NA	NA
gilli_OG0001764	No	0.02	0.91	0.69	0.51	Ga0133558_110564;Ga0133558_110563;B6C99_RS05420;A9G19_00430;Ga0133555_105189;A9G15_03620;A9G15_03625;B6D18_RS10830;B6D18_RS10835;Ga0133556_1051074;Ga0133557_106151;A9G16_06285	NA	NA
gilli_OG0001774	No	0.08	0.71	0.6	0.43	Ga0133558_10455;Ga0133559_103104;A9G14_11155;Ga0133555_102122;Ga0133556_10326;B6C99_RS08440;Ga0133557_103129;A9G16_07680;A9G15_08350;A9G19_08805;GAPWK_0137	K	NA,pfkB family carbohydrate kinase
gilli_OG0001775	No	0.07	0.71	0.58	0.42	Ga0133559_103105;Ga0133556_10327;A9G14_11160;Ga0133557_103130;Ga0133555_102123;Ga0133558_10456;A9G15_08345;A9G16_07675;A9G19_08800;B6C99_RS08435;GAPWK_0138	Q	NA,Catalyzes the hydrolysis of pseudouridine 5'-phosphate (PsiMP) to ribose 5-phosphate and uracil (By similarity)
gilli_OG0001786	No	0.35	0.5	0.38	0.56	GAPWK_1201;GAPWK_1202;Ga0133556_1051185;B6C99_RS11145;Ga0133559_106410;Ga0133559_106411;A9G14_01510;Ga0133559_106412;GAPWK_1203;B6C99_RS12645;B6D18_RS10735	S	NA
gilli_OG0001792	No	0.74	0.39	0.1	0.88	B6C99_RS00125;A9G17_00150;Ga0133558_112134;GAPWK_1542;Ga0133559_10992;A9G17_02000;A9G14_07440;Ga0133558_11143;Ga0133557_106565;B6D22_RS03245;B6D22_RS08615	G	Dihydroxyacetone kinase,NA
gilli_OG0001795	No	0.85	0.31	-0.08	0.85	A9G14_07185;A9G17_01080;A9G17_01085;Ga0133559_109151;Ga0133556_105359;A9G17_12580;B6D22_RS08145;GAPWK_1602;B6D22_RS01685;B6D22_RS01680;B6D18_RS09630	Q	synthetase,NA,non-ribosomal peptide synthetase
gilli_OG0001797	No	0.36	0.7	0.37	0.69	Ga0133555_105163;B6D22_RS01115;A9G16_06155;A9G15_03495;A9G19_00570;A9G17_01060;B6C99_RS11465;Ga0133558_110589;B6D18_RS12060;Ga0133557_106177;A9G14_07010	K	arsR family transcriptional regulator,NA
gilli_OG0001798	No	0.31	0.7	0.41	0.65	A9G16_06150;B6D18_RS09325;Ga0133558_110590;Ga0133555_105162;A9G19_00575;A9G17_01055;A9G15_03490;Ga0133557_106178;A9G14_07005;B6D22_RS01120;B6C99_RS12780	G	major facilitator superfamily,NA,Major Facilitator superfamily
gilli_OG0001800	No	0.14	0.76	0.56	0.52	A9G19_04360;B6C99_RS12250;Ga0133556_107213;Ga0133557_106761;B6D18_RS11390;GAPWK_1630;Ga0133559_109177;B6D18_RS03545;Ga0133558_11369;A9G14_02430;Ga0133556_105871	S	NA
gilli_OG0001804	No	0.02	0.74	0.63	0.43	Ga0133555_106311;B6C99_RS03820;Ga0133556_10875;Ga0133559_110491;Ga0133558_11480;A9G14_13005;Ga0133557_10780;GAPWK_2205;A9G16_08735;A9G15_00425;A9G19_03560	G	NA,Uronic isomerase
gilli_OG0001808	No	0.87	0.34	0.08	0.87	A9G14_03040;A9G17_05140;B6D18_RS03265;Ga0133555_10462;Ga0133558_10731;Ga0133557_10584;A9G16_03615;GAPWK_2357;A9G15_07355;Ga0133559_110628;B6D22_RS07795	L	CRISPR (clustered regularly interspaced short palindromic repeat), is an adaptive immune system that provides protection against mobile genetic elements (viruses, transposable elements and conjugative plasmids). CRISPR clusters contain sequences complementary to antecedent mobile elements and target invading nucleic acids. CRISPR clusters are transcribed and processed into CRISPR RNA (crRNA). Act…
gilli_OG0001814	No	0.62	0.6	0.28	0.82	Ga0133555_109104;Ga0133558_117171;A9G17_06555;GAPWK_2640;A9G16_01955;B6D22_RS11290;Ga0133557_110139;Ga0133559_10979;Ga0133559_11367;A9G14_09570;A9G15_05120	G	6-phospho-beta-glucosidase (EC 3.2.1.86),Cellulase (glycosyl hydrolase family 5),NA
gilli_OG0001817	No	0.36	0.58	0.3	0.67	B6D22_RS05185;Ga0133556_105563;Ga0133558_11084;A9G15_06635;A9G19_02715;A9G16_00305;Ga0133557_105552;Ga0133555_104477;GAPWK_0765;B6D18_RS12100;A9G17_03365	M	dtdp-glucose 4,6-dehydratase,NA,dTDP-glucose 4-6-dehydratase
gilli_OG0001818	No	0.15	0.72	0.59	0.56	Ga0133558_11164;B6C99_RS00230;A9G16_05540;B6D18_RS09800;Ga0133555_10543;Ga0133558_10795;Ga0133556_105925;GAPWK_2236;A9G15_02870;A9G19_01170;Ga0133557_106295	G	NA,ribulose-phosphate 3-epimerase
gilli_OG0001820	No	0.53	0.6	0.18	0.87	B6D18_RS09415;Ga0133555_105144;Ga0133556_1051033;A9G19_00660;A9G16_06060;Ga0133558_110616;B6D22_RS01360;Ga0133557_106192;B6C99_RS12500;A9G15_03390;A9G17_00970	E	NA,Alpha Beta Hydrolase
gilli_OG0001822	No	0.3	0.66	0.35	0.65	Ga0133558_110316;Ga0133556_10728;Ga0133556_10727;B6D18_RS08795;Ga0133557_105780;B6D22_RS07315;B6C99_RS05775;Ga0133558_110315;B6D18_RS08800;Ga0133557_105779;B6C99_RS05780	S	intracellular growth attenuator,NA
gilli_OG0001834	No	0.88	0.23	0	0.73	B6D18_RS09060;A9G17_09265;A9G14_06930;A9G19_03050;A9G15_01010;B6D22_RS05760;Ga0133555_106415;A9G16_09265;GAPWK_0390;Ga0133559_1056	G	dehydratase,NA
gilli_OG0001835	No	0.84	0.32	0	0.86	GAPWK_0400;Ga0133556_108171;B6D18_RS09010;Ga0133557_107238;Ga0133558_114237;Ga0133559_10517;A9G14_06880;B6D22_RS05810;A9G17_09315;B6C99_RS06530	O	NA,Glutathione S-transferase
gilli_OG0001837	No	0.81	0.24	0.01	0.65	GAPWK_2279;A9G14_06010;GAPWK_0563;GAPWK_1758;A9G14_09905;A9G17_05290;GAPWK_1637;GAPWK_0562;B6D22_RS01235;A9G17_09620	S	NA
gilli_OG0001838	No	0.79	0.27	0.08	0.7	B6D22_RS10830;B6D22_RS10805;A9G14_05900;A9G14_05905;GAPWK_0589;A9G14_05920;GAPWK_0583;GAPWK_0586;GAPWK_0581;B6D22_RS00395	NA	NA
gilli_OG0001840	No	0.99	0.1	-0.15	0.7	A9G14_02290;Ga0133558_10979;B6C99_RS09480;Ga0133559_10622;Ga0133558_11063;B6D22_RS05080;Ga0133557_105531;A9G19_02815;A9G17_03485;GAPWK_0738	K	Transcriptional regulator, TetR family,NA
gilli_OG0001844	No	0.34	0.62	0.37	0.7	B6C99_RS00555;Ga0133556_105852;Ga0133557_106377;B6D18_RS08135;A9G19_01535;Ga0133558_111148;A9G17_01610;GAPWK_1240;A9G14_01300;Ga0133559_106440	G	NA,major facilitator superfamily
gilli_OG0001852	No	0.11	0.54	0.59	0.35	Ga0133558_110585;A9G14_08495;Ga0133555_105167;A9G15_03510;GAPWK_1405;A9G19_00555;Ga0133557_106173;B6C99_RS11485;A9G16_06175;Ga0133559_10827	V	NA,ABC transporter
gilli_OG0001856	No	0.83	0.3	0.05	0.74	A9G19_00095;A9G16_06805;Ga0133558_110445;A9G14_07040;A9G15_04320;Ga0133555_105292;Ga0133559_109159;B6D22_RS00775;GAPWK_1613;A9G17_12545	O	at two internal lysine residues, thereby converting it to the active toxin. The acyl donor is ACP,NA
gilli_OG0001881	No	0.8	0.37	0.05	0.89	Ga0133558_11456;Ga0133556_10851;B6D22_RS12505;B6D18_RS01585;A9G14_12885;A9G17_10020;GAPWK_2181;B6C99_RS03945;Ga0133557_10756;Ga0133559_110468	L	DNA ligase,NA
gilli_OG0001883	No	0.84	0.34	-0.01	0.85	A9G14_12895;B6D18_RS01575;Ga0133556_10853;Ga0133559_110469;B6C99_RS03930;GAPWK_2183;A9G17_10010;A9G19_03670;Ga0133557_10758;B6D22_RS12495	E,T	ABC transporter substrate-binding protein,NA
gilli_OG0001884	No	0.84	0.33	-0.02	0.85	A9G14_12900;B6D22_RS12490;B6D18_RS01570;Ga0133556_10854;Ga0133559_110470;GAPWK_2184;B6C99_RS03925;A9G17_10005;A9G19_03665;Ga0133557_10759	S	gCN5-related N-acetyltransferase,NA
gilli_OG0001885	No	0.83	0.36	0	0.88	A9G14_12905;Ga0133556_10855;B6D18_RS01565;B6C99_RS03920;A9G19_03660;B6D22_RS12485;A9G17_10000;Ga0133557_10760;Ga0133559_110471;GAPWK_2185	E	NA,abc transporter atp-binding protein
gilli_OG0001886	No	0.84	0.34	0	0.86	B6D22_RS12480;A9G14_12910;Ga0133559_110472;Ga0133556_10856;B6D18_RS01560;Ga0133557_10761;A9G19_03655;A9G17_09995;B6C99_RS03915;GAPWK_2186	E	NA,abc transporter permease protein
gilli_OG0001899	No	0.65	0.6	0.24	0.84	Ga0133559_11368;Ga0133555_109103;Ga0133558_117170;A9G17_06560;GAPWK_2641;A9G16_01960;B6D22_RS11285;Ga0133557_110138;A9G15_05125;A9G14_09565	G	NA,pts system,PTS system beta-glucoside-specific transporter subunit IIABC
gilli_OG0001902	No	0.41	0.34	0.35	0.39	A9G14_00170;GAPWK_0635;GAPWK_0634;GAPWK_0633;A9G14_10540;Ga0133559_105254;A9G14_03905;GAPWK_0630;GAPWK_0631;GAPWK_0632	NA	NA
gilli_OG0001903	No	0.01	0.91	0.67	0.5	B6D18_RS03770;A9G15_08740;A9G19_09140;Ga0133556_10245;Ga0133555_10242;Ga0133558_1118;Ga0133557_110135;Ga0133557_110136;A9G16_08065;Ga0133558_117168	K	NA,Transcriptional regulator,Transcriptional,PTS system transcriptional activator
gilli_OG0001904	No	0.71	0.48	0.24	0.88	A9G17_05160;B6D18_RS03245;Ga0133555_10458;Ga0133557_10580;Ga0133559_110632;A9G16_03635;Ga0133558_10727;A9G15_07375;B6D22_RS07815;GAPWK_2361	L	NA,CRISPR-associated protein, Cse2 family
gilli_OG0001910	No	0.01	0.92	0.7	0.51	Ga0133558_110164;A9G16_00665;Ga0133556_105631;B6C99_RS08695;Ga0133558_1119;Ga0133555_104547;A9G19_02340;A9G15_06265;Ga0133557_105643;B6D18_RS06965	K	AraC Family Transcriptional Regulator,NA
gilli_OG0001911	No	0.04	0.95	0.65	0.57	A9G15_06095;B6D18_RS05810;A9G16_00830;Ga0133558_110213;Ga0133558_110212;A9G19_02175;Ga0133556_105676;Ga0133555_104581;Ga0133557_105690;B6C99_RS08885	S	NA
gilli_OG0001913	No	0.51	0.53	0.23	0.86	A9G19_00760;Ga0133557_106214;Ga0133555_105123;A9G16_05960;Ga0133556_1051012;Ga0133558_110637;B6D22_RS00400;B6C99_RS12755;A9G15_03290;B6D18_RS10575	O	NA,peptidase, U32
gilli_OG0001914	No	0.5	0.65	0.21	0.83	A9G15_03350;Ga0133557_106201;Ga0133555_105136;A9G19_00700;A9G16_06020;Ga0133556_1051025;B6D18_RS10635;A9G17_00935;Ga0133558_110624;B6D22_RS01395	G	NA,ABC, transporter
gilli_OG0001915	No	0.47	0.65	0.23	0.81	A9G19_00690;Ga0133557_106199;Ga0133555_105138;Ga0133558_110622;A9G16_06030;A9G15_03360;A9G17_00945;Ga0133556_1051027;B6D18_RS10645;B6D22_RS01385	G	Periplasmic binding protein LacI transcriptional regulator,NA
gilli_OG0001916	No	0.19	0.83	0.46	0.69	A9G15_03585;A9G19_00465;Ga0133555_105182;Ga0133557_106305;A9G17_00365;B6D18_RS09205;B6D18_RS11175;Ga0133556_1051060;B6C99_RS05500;A9G16_06250	S	NA
gilli_OG0001919	No	0.21	0.59	0.47	0.6	A9G15_11450;A9G16_10575;Ga0133558_117159;Ga0133557_10877;B6D22_RS11250;B6D18_RS01080;Ga0133556_11188;Ga0133558_11577;Ga0133555_10765;Ga0133556_10976	G	NA,Major Facilitator Superfamily
gilli_OG0001924	No	0.54	0.52	0.15	0.83	A9G19_00110;B6C99_RS03350;Ga0133557_106571;Ga0133557_106570;B6D22_RS05730;GAPWK_1664;Ga0133558_112139;A9G17_12430;B6D18_RS10765;Ga0133556_105723	S	NA,Sulfatase
gilli_OG0001927	No	0.39	0.35	0.34	0.4	GAPWK_1154;Ga0133559_113111;GAPWK_1215;GAPWK_1413;GAPWK_1196;GAPWK_2632;GAPWK_1501;B6D22_RS01730;GAPWK_1608;GAPWK_2530	L	NA,transposase
gilli_OG0001928	gilli_3	-0.27	0.46	0.79	0.1	Ga0133558_10591;Ga0133558_10590;Ga0133558_10589;Ga0133558_10588;Ga0133558_10587;Ga0133557_10488;Ga0133557_10489;Ga0133557_10490;Ga0133558_10592;Ga0133557_10486	NA	NA
gilli_OG0001935	No	0.04	0.34	0.51	0.32	Ga0133558_10517;A9G14_01150;A9G15_07080;GAPWK_0292;Ga0133559_10416;B6C99_RS07300;A9G16_03335;Ga0133557_10417;A9G19_06340	K	NA,transcriptional regulator, deor family,L-fucose operon activator
gilli_OG0001936	No	0.89	0.22	-0.05	0.73	GAPWK_0339;A9G16_02580;A9G14_00920;Ga0133555_10343;A9G17_08960;B6D22_RS09215;Ga0133559_10461;A9G15_10920;A9G19_10450	E	Serine transporter,NA
gilli_OG0001937	No	0.88	0.25	-0.03	0.72	A9G16_02570;A9G14_00910;GAPWK_0341;B6D22_RS09225;Ga0133555_10345;Ga0133559_10463;A9G17_08970;A9G15_10930;A9G19_10440	K	dNA-binding protein,NA
gilli_OG0001940	No	0.74	0.41	-0.02	0.77	Ga0133559_105276;A9G14_00385;GAPWK_0658;Ga0133559_105277;A9G17_03880;GAPWK_0659;B6D22_RS03935;B6D22_RS03940;Ga0133557_105458	NA	NA
gilli_OG0001942	No	0.63	0.37	0.17	0.75	A9G14_01905;A9G17_09035;A9G17_09015;A9G17_09010;A9G17_09005;A9G17_09000;Ga0133557_106791;Ga0133557_105613;A9G17_09030	S	NA,Inherit from COG: glycoside hydrolase, family 19
gilli_OG0001943	No	0.44	0.56	0.29	0.74	A9G14_01575;GAPWK_0864;A9G16_01985;Ga0133558_1223;B6D18_RS09270;B6D18_RS11840;A9G16_02835;A9G15_06980;B6D22_RS00940	G	Major Facilitator superfamily,NA,Major facilitator superfamily MFS_1
gilli_OG0001944	No	0.45	0.56	0.28	0.74	A9G14_01580;Ga0133558_1224;A9G16_01980;B6D18_RS09275;B6D18_RS11835;A9G16_02830;GAPWK_0865;B6D22_RS00945;A9G15_06975	K	Tetr family transcriptional regulator,NA
gilli_OG0001957	No	0.87	0.27	-0.02	0.75	GAPWK_1016;Ga0133559_106262;A9G14_04290;A9G15_10590;A9G16_10110;B6D22_RS01350;A9G17_02040;Ga0133555_105397;A9G19_05225	F	Purine nucleoside phosphorylase deoD-type,NA
gilli_OG0001958	No	0.85	0.3	0	0.76	A9G15_10595;GAPWK_1017;A9G16_10115;A9G14_04295;Ga0133559_106263;B6D22_RS01345;A9G17_02035;Ga0133555_105396;A9G19_05220	G	NA,Protein TsgA homolog
gilli_OG0001959	No	0.85	0.29	-0.01	0.75	A9G15_10600;A9G17_02030;GAPWK_1018;A9G14_04300;A9G16_10120;Ga0133559_106264;Ga0133555_105395;B6D22_RS01340;A9G19_05215	T	Cyclic nucleotide-binding protein,NA
gilli_OG0001962	No	0.34	0.56	0.47	0.55	Ga0133556_1051186;GAPWK_1099;B6C99_RS11140;Ga0133559_106338;GAPWK_1200;Ga0133559_106408;A9G14_09950;B6D18_RS10730;A9G14_01520	NA	NA
gilli_OG0001964	No	0.31	0.62	0.32	0.62	Ga0133556_105853;Ga0133558_111147;B6D18_RS08140;GAPWK_1241;A9G14_01295;Ga0133557_106376;B6C99_RS00550;A9G17_01600;Ga0133559_106442	K	NA,Transcriptional regulator (AraC family)
gilli_OG0001965	No	0.81	0.38	0.05	0.89	GAPWK_1265;Ga0133558_111128;A9G17_01415;B6D22_RS05445;Ga0133557_106356;Ga0133559_106464;Ga0133556_105879;A9G14_10265;B6C99_RS00475	M	NA,outer membrane protein W
gilli_OG0001968	No	0.13	0.53	0.59	0.35	Ga0133555_105166;A9G16_06170;Ga0133558_110586;A9G14_08500;GAPWK_1406;A9G19_00560;Ga0133557_106174;B6C99_RS11480;Ga0133559_10828	V	(ABC) transporter,NA
gilli_OG0001970	No	0.16	0.41	0.51	0.24	B6D18_RS08455;B6D18_RS03100;A9G14_02445;Ga0133558_10646;A9G16_08955;Ga0133558_114149;Ga0133559_109179;B6C99_RS06215;Ga0133557_10548	S	NA
gilli_OG0001971	No	0.87	0.22	0.02	0.73	Ga0133557_107187;A9G14_13515;Ga0133558_114183;Ga0133559_11073;Ga0133559_11075;B6D22_RS00885;GAPWK_1770;GAPWK_1772;A9G17_12050	S	NA
gilli_OG0001984	No	0.66	0.56	0.18	0.86	Ga0133556_11113;Ga0133558_11717;B6D18_RS05620;Ga0133557_11015;B6D22_RS10230;A9G14_09005;GAPWK_2793;Ga0133559_113188;A9G17_07095	H	Catalyzes the conversion of dethiobiotin (DTB) to biotin by the insertion of a sulfur atom into dethiobiotin via a radical- based mechanism (By similarity),NA
gilli_OG0001985	No	0.04	0.95	0.62	0.53	B6C99_RS06165;A9G15_08790;B6D18_RS03835;A9G19_09190;Ga0133555_10232;Ga0133557_107137;Ga0133556_10232;Ga0133558_114137;A9G16_08120	G	PTS System,NA
gilli_OG0001986	No	0.03	0.94	0.64	0.54	B6D18_RS03830;A9G15_08785;A9G19_09185;B6C99_RS06170;Ga0133557_107138;Ga0133555_10233;Ga0133556_10233;Ga0133558_114138;A9G16_08115	G	NA,PTS system mannose fructose sorbose family IID component
gilli_OG0001987	No	0.03	0.93	0.67	0.52	B6D18_RS03825;B6C99_RS06175;A9G15_08780;A9G19_09180;Ga0133555_10234;Ga0133557_107139;Ga0133556_10234;Ga0133558_114139;A9G16_08110	G	NA,PTS system sorbose subfamily IIB component
gilli_OG0001988	No	0.04	0.91	0.66	0.54	B6C99_RS06180;B6D18_RS03820;Ga0133557_107140;A9G19_09175;A9G15_08775;Ga0133555_10235;A9G16_08105;Ga0133558_114140;Ga0133556_10235	G	pts system,NA
gilli_OG0001989	No	0.02	0.93	0.65	0.52	Ga0133555_10236;Ga0133557_107141;B6D18_RS03815;A9G19_09170;A9G15_08770;A9G16_08100;Ga0133558_114141;Ga0133556_10236;B6C99_RS06185	S	NA
gilli_OG0001990	No	0.13	0.83	0.34	0.58	A9G15_08730;B6D18_RS03760;Ga0133557_107149;A9G19_09130;Ga0133555_10244;Ga0133556_10247;A9G15_00655;Ga0133558_114153;A9G16_08055	G	PTS System,NA
gilli_OG0001991	No	0.08	0.94	0.63	0.56	Ga0133556_1038;Ga0133558_10429;B6C99_RS08540;Ga0133555_102105;B6D18_RS00675;Ga0133557_103107;A9G19_08890;A9G16_07765;A9G15_08450	P	ferritin,NA
gilli_OG0001992	No	0.56	0.54	0.14	0.89	A9G17_08170;A9G15_08135;A9G19_08590;A9G16_07465;B6D18_RS00355;Ga0133555_102165;Ga0133556_10373;Ga0133558_104108;B6D22_RS13125	G	NA,GlcNAc 6-P deacetylase
gilli_OG0001993	No	0.53	0.56	0.17	0.88	Ga0133555_102166;A9G17_08175;A9G16_07460;A9G15_08130;Ga0133558_104109;Ga0133556_10374;B6D22_RS13120;A9G19_08585;B6D18_RS00350	G	pts system,NA
gilli_OG0001994	No	0.55	0.56	0.15	0.88	A9G17_08180;Ga0133555_102167;A9G19_08580;A9G15_08125;A9G16_07455;B6D22_RS13115;Ga0133556_10375;Ga0133558_104110;B6D18_RS00345	G	NA,PTS System
gilli_OG0001995	No	0.56	0.55	0.15	0.9	A9G17_08185;Ga0133555_102168;Ga0133558_104111;A9G15_08120;A9G16_07450;B6D18_RS00340;A9G19_08575;Ga0133556_10376;B6D22_RS13110	G	PTS System,NA
gilli_OG0001997	No	0.56	0.54	0.14	0.89	A9G15_08110;A9G17_08195;A9G16_07440;A9G19_08565;Ga0133555_102170;B6D18_RS00330;Ga0133556_10378;B6D22_RS13100;Ga0133558_104113	M	isomerase,NA
gilli_OG0001999	No	0.4	0.72	0.35	0.81	A9G15_02400;B6C99_RS08035;Ga0133558_10961;A9G16_10930;A9G17_01635;Ga0133555_104354;Ga0133557_105390;B6D18_RS02510;B6D22_RS01755	I	reductase,3-Oxoacyl (Acyl-carrier protein) reductase,NA
gilli_OG0002000	No	0.03	0.93	0.66	0.55	A9G16_00565;Ga0133556_105612;Ga0133558_110137;B6C99_RS11905;B6D18_RS10965;Ga0133555_104527;A9G19_02445;Ga0133557_105616;A9G15_06365	S	Specifically methylates the adenine in position 1618 of 23S rRNA (By similarity),NA
gilli_OG0002001	No	0.56	0.52	0.1	0.86	A9G16_00965;B6C99_RS03450;Ga0133555_104608;B6D18_RS07575;Ga0133556_105704;A9G15_05950;A9G17_02165;A9G19_02040;B6D22_RS07440	E	ABC transporter,NA
gilli_OG0002002	No	0.58	0.51	0.1	0.88	A9G16_00970;B6C99_RS03445;Ga0133555_104609;B6D18_RS07580;Ga0133556_105705;A9G15_05945;A9G17_02160;B6D22_RS07435;A9G19_02035	E	NA,amino acid AbC transporter
gilli_OG0002003	No	0.01	0.94	0.65	0.51	Ga0133555_104619;B6D18_RS07630;A9G19_01985;Ga0133556_105715;A9G15_05895;Ga0133558_110268;Ga0133557_105739;A9G16_01020;B6C99_RS03400	G	carbohydrate kinase, PfkB family,NA
gilli_OG0002004	No	0.04	0.94	0.65	0.56	B6D18_RS09165;Ga0133558_112116;B6C99_RS03275;A9G16_01135;A9G19_01865;Ga0133557_106547;A9G15_05780;Ga0133556_105742;Ga0133555_104642	E	amidohydrolase,NA
gilli_OG0002005	No	0.05	0.94	0.64	0.55	B6C99_RS03270;B6D18_RS09170;Ga0133558_112115;A9G16_01140;A9G19_01860;A9G15_05775;Ga0133557_106546;Ga0133556_105743;Ga0133555_104643	S	Membrane,NA
gilli_OG0002006	No	0.02	0.94	0.64	0.53	B6C99_RS03265;A9G16_01145;Ga0133558_112114;B6D18_RS09175;A9G19_01855;Ga0133555_104644;Ga0133557_106545;A9G15_05770;Ga0133556_105744	S	NA,domain protein
gilli_OG0002007	No	0.56	0.52	0.12	0.88	B6D22_RS08815;A9G16_01315;Ga0133555_104678;A9G17_01795;Ga0133556_105789;A9G19_01685;Ga0133558_11279;B6D18_RS07930;A9G15_05605	S	NA
gilli_OG0002009	No	0.04	0.93	0.67	0.56	B6C99_RS00255;A9G16_05515;A9G15_02845;B6D18_RS09775;Ga0133556_105920;A9G19_01195;Ga0133555_10538;Ga0133558_11169;Ga0133557_106300	K	TRANSCRIPTIONal,NA
gilli_OG0002010	No	0.01	0.93	0.66	0.54	Ga0133558_11165;A9G15_02865;B6C99_RS00235;A9G16_05535;B6D18_RS09795;Ga0133555_10542;Ga0133557_106296;Ga0133556_105924;A9G19_01175	S	NA,Secondary thiamine-phosphate synthase enzyme
gilli_OG0002011	No	0.02	0.94	0.65	0.54	A9G16_05545;Ga0133558_11163;B6C99_RS00225;B6D18_RS09805;A9G15_02875;Ga0133556_105926;Ga0133555_10544;A9G19_01165;Ga0133557_106294	G	NA,6-phospho 3-hexuloisomerase
gilli_OG0002012	No	-0.02	0.95	0.53	0.5	A9G19_01105;Ga0133556_10740;A9G16_05605;A9G15_02935;Ga0133556_105938;A9G15_01165;Ga0133555_10556;B6C99_RS05710;A9G19_05285	NA	NA
gilli_OG0002013	No	0.03	0.93	0.66	0.55	A9G16_05965;Ga0133555_105124;Ga0133557_106213;A9G19_00755;B6C99_RS12760;Ga0133556_1051013;Ga0133558_110636;B6D18_RS10580;A9G15_03295	O	NA,Protease HtpX homolog
gilli_OG0002014	No	0.01	0.92	0.67	0.5	B6C99_RS05400;A9G15_03645;A9G19_00410;Ga0133555_105193;Ga0133558_110559;Ga0133556_1051078;A9G16_06305;Ga0133557_106147;B6D18_RS10810	S	NA
gilli_OG0002015	No	0.03	0.93	0.67	0.55	Ga0133555_105210;A9G16_06390;Ga0133557_106127;Ga0133558_110539;B6C99_RS05300;B6D18_RS10040;Ga0133556_1051098;A9G15_03730;A9G19_00325	P	NA,Chloride channel protein
gilli_OG0002016	No	0.01	0.93	0.64	0.52	A9G19_00170;Ga0133555_105275;Ga0133556_1051163;B6D18_RS11100;B6C99_RS12200;A9G15_04235;A9G16_06705;Ga0133558_110467;Ga0133557_10652	S	NA
gilli_OG0002017	No	0.07	0.93	0.63	0.59	A9G15_04265;Ga0133557_10646;B6C99_RS11200;Ga0133555_105281;A9G19_00140;A9G16_06735;Ga0133556_1051169;B6D18_RS12220;Ga0133558_110461	S	cyclase, family,NA
gilli_OG0002018	No	0.04	0.94	0.66	0.56	B6C99_RS04265;Ga0133557_106634;Ga0133556_107103;A9G15_09110;A9G19_05550;A9G16_04135;Ga0133558_112213;B6D18_RS05395;Ga0133555_10640	G,S	Type III effector Hrp-dependent,NA,type III effector, Hrp-dependent
gilli_OG0002019	No	0.04	0.95	0.65	0.56	B6D18_RS05390;Ga0133557_106635;Ga0133556_107104;A9G15_09120;A9G19_05560;A9G16_04140;Ga0133558_112214;Ga0133555_10641;B6C99_RS04270	H	NA,Catalyzes the NAD(P)-dependent oxidation of 4- (phosphohydroxy)-L-threonine (HTP) into 2-amino-3-oxo-4- (phosphohydroxy)butyric acid which spontaneously decarboxylates to form 3-amino-2-oxopropyl phosphate (AHAP) (By similarity)
gilli_OG0002020	No	0.07	0.96	0.63	0.58	B6D18_RS05385;Ga0133556_107105;Ga0133557_106636;A9G15_09125;Ga0133558_112215;A9G19_05565;A9G16_04145;Ga0133555_10642;B6C99_RS04275	K	NA,Transcriptional regulator
gilli_OG0002021	No	0.04	0.94	0.63	0.55	Ga0133557_106749;A9G16_04605;B6C99_RS12285;A9G19_04395;A9G15_01290;Ga0133556_107206;Ga0133558_11360;B6D18_RS03510;Ga0133555_106137	NA	NA
gilli_OG0002023	No	-0.04	0.69	0.73	0.35	Ga0133557_106852;B6D18_RS06525;Ga0133558_112281;A9G16_04975;A9G16_04980;Ga0133555_106210;A9G19_04065;B6D18_RS07065;A9G15_01655	NA	NA
gilli_OG0002025	No	-0.25	0.53	0.76	0.13	A9G15_00760;A9G15_00755;Ga0133555_106364;A9G16_09020;Ga0133558_114190;A9G16_09015;Ga0133558_114193;Ga0133558_114192;Ga0133558_114191	S	NA
gilli_OG0002026	No	0.05	0.87	0.59	0.54	B6D18_RS01325;Ga0133555_10718;Ga0133558_11526;Ga0133556_10926;A9G16_10340;A9G19_07775;A9G15_11215;Ga0133557_10826;B6C99_RS05070	S	PRD domain protein,NA
gilli_OG0002027	No	0.04	0.91	0.64	0.54	Ga0133556_10952;B6D18_RS01195;Ga0133557_10852;Ga0133555_10744;A9G16_10470;A9G15_11345;Ga0133558_11552;A9G19_07905;B6C99_RS04940	S	NA,Protein of unknown function (DUF2569)
gilli_OG0002028	No	0.02	0.92	0.65	0.53	Ga0133558_10562;B6D18_RS05055;A9G19_10455;B6C99_RS07085;Ga0133555_10342;Ga0133557_10461;A9G15_10915;A9G16_02585;Ga0133556_10444	NA	NA
gilli_OG0002029	No	0.67	0.38	0.09	0.83	Ga0133555_105247;A9G17_00460;B6C99_RS03225;B6D22_RS03455;Ga0133558_110500;A9G16_06570;B6D22_RS03305;Ga0133557_10686;B6C99_RS09930	S	NA,late control
gilli_OG0002030	No	0.07	0.84	0.62	0.57	B6D18_RS07780;A9G16_04645;B6C99_RS10240;Ga0133556_10782;Ga0133555_106145;Ga0133557_106765;Ga0133558_11374;Ga0133558_11373;Ga0133556_107215	M,U	NA,Autotransporter,outer membrane autotransporter barrel
gilli_OG0002031	No	0.74	0.32	0.04	0.83	A9G17_12165;GAPWK_0648;GAPWK_0080;A9G17_07635;B6D22_RS02695;A9G17_07630;B6D18_RS03685;B6D22_RS13680;B6D18_RS11740	S	NA
gilli_OG0002034	No	0.79	0.08	-0.19	0.63	A9G17_02440;B6D22_RS00310;B6D22_RS00610;B6D22_RS01445;B6D22_RS00600;B6D22_RS00265;B6D22_RS01440;B6D22_RS00415;B6D22_RS00420	NA	NA
gilli_OG0002035	No	0.13	0.38	0.37	0.48	B6D22_RS07020;Ga0133558_1426;B6C99_RS09640;B6D18_RS10125;Ga0133557_10610;Ga0133558_102106;Ga0133557_1064;Ga0133558_14282;Ga0133558_14261	S	NA,Protein of unknown function, DUF596
gilli_OG0002048	No	0.08	0.3	0.47	0.35	Ga0133556_105553;GAPWK_0288;Ga0133557_10413;A9G19_10620;Ga0133559_10412;B6C99_RS07320;A9G14_01170;Ga0133558_10513	E,S	Inherit from COG: glyoxalase bleomycin resistance protein dioxygenase,NA,glyoxalase bleomycin resistance protein dioxygenase
gilli_OG0002060	No	0.92	0.25	-0.04	0.83	Ga0133559_10557;A9G17_03060;A9G17_09525;B6D22_RS03875;A9G15_09375;GAPWK_0441;Ga0133558_112272;A9G14_06660	M	NA,surface antigen msp4 family protein
gilli_OG0002066	No	0.88	0.32	-0.02	0.88	Ga0133559_10635;B6D22_RS05130;A9G14_02225;A9G19_02770;A9G17_03420;Ga0133556_105540;GAPWK_0751;B6C99_RS09430	E	NA,gamma-glutamyltransferase (EC 2.3.2.2)
gilli_OG0002070	No	0.93	0.16	-0.06	0.74	Ga0133557_105767;A9G14_00105;B6D22_RS07375;GAPWK_1003;Ga0133558_110303;Ga0133559_106247;A9G17_02100;B6C99_RS05715	P	Receptor,NA
gilli_OG0002075	No	0.59	0.61	0.28	0.9	A9G15_07010;A9G14_10400;Ga0133555_104122;GAPWK_1312;B6D22_RS00655;Ga0133559_106494;Ga0133557_107175;Ga0133556_10545	S	NA,NADP oxidoreductase, coenzyme f420-dependent
gilli_OG0002076	No	0.58	0.59	0.27	0.89	GAPWK_1313;A9G15_07015;Ga0133555_104121;Ga0133557_107176;Ga0133559_106495;B6D22_RS00660;Ga0133556_10546;A9G14_10405	K	NA,LysR family transcriptional Regulator
gilli_OG0002079	No	0.61	0.41	0.08	0.86	B6D18_RS06295;Ga0133556_105965;A9G14_07590;Ga0133558_11111;GAPWK_1511;B6D22_RS01030;Ga0133559_10956;A9G17_00290	E	NA,ec 3.5.1.87,Amidase, hydantoinase carbamoylase family
gilli_OG0002084	No	0.85	0.33	-0.02	0.87	A9G17_12030;Ga0133559_11079;B6C99_RS10215;B6D22_RS10705;B6D18_RS04335;Ga0133556_10615;A9G14_07665;GAPWK_1774	K	NA,transcriptional activator (TenA
gilli_OG0002085	No	0.84	0.33	-0.02	0.86	Ga0133559_110115;A9G14_07840;GAPWK_1811;A9G17_11860;B6D22_RS10530;B6D18_RS04490;B6C99_RS05990;Ga0133556_10647	E	NA,Aminotransferase class I and II
gilli_OG0002086	No	0.86	0.33	-0.03	0.87	A9G14_08020;B6C99_RS10500;A9G17_11680;B6D18_RS11380;B6D22_RS10350;Ga0133559_110152;Ga0133556_10761;GAPWK_1848	NA	NA
gilli_OG0002087	No	0.88	0.35	0.09	0.92	GAPWK_1931;Ga0133557_106762;A9G14_04215;A9G17_11335;B6D18_RS03550;Ga0133559_110216;Ga0133558_11370;B6D22_RS02630	G	NA,oxidoreductase
gilli_OG0002088	No	0.75	0.41	0.16	0.91	GAPWK_1938;Ga0133558_109135;A9G14_03615;A9G17_11310;B6D22_RS02425;B6D18_RS04155;Ga0133558_11014;Ga0133557_105431	S	NA,Bacterial protein of unknown function (DUF879),type VI secretion protein
gilli_OG0002091	No	0.66	0.39	0.13	0.65	A9G14_03130;A9G14_03125;A9G14_03135;GAPWK_2373;A9G14_03110;B6D22_RS07870;Ga0133557_106795;Ga0133559_110644	NA	NA
gilli_OG0002104	No	0.74	0.28	-0.05	0.72	A9G19_06685;Ga0133555_104184;B6D18_RS11675;B6C99_RS01315;B6D22_RS09625;A9G15_09900;A9G17_04490;A9G16_09605	S	(LipO)protein,NA
gilli_OG0002105	No	0.02	0.93	0.65	0.53	A9G16_03265;A9G19_07320;Ga0133556_105323;A9G15_02215;B6D18_RS02705;Ga0133558_108231;Ga0133557_105343;Ga0133555_104315	L	NA,CRISPR-associated helicase, Cas3
gilli_OG0002106	No	-0.1	0.8	0.68	0.39	A9G16_03270;A9G19_07325;Ga0133556_105325;B6D18_RS02695;Ga0133558_108233;A9G15_02220;Ga0133557_105345;Ga0133555_104316	L	CRISPR-associated protein, Csy1 family,NA
gilli_OG0002107	No	-0.12	0.79	0.66	0.35	A9G16_03275;Ga0133556_105326;Ga0133557_105346;A9G19_07330;B6D18_RS02690;A9G15_02225;Ga0133558_108234;Ga0133555_104317	L	NA,CRISPR-associated protein, Csy2 family
gilli_OG0002108	No	-0.15	0.8	0.65	0.32	Ga0133556_105327;A9G16_03280;Ga0133557_105347;A9G19_07335;B6D18_RS02685;Ga0133555_104318;A9G15_02230;Ga0133558_108235	L	NA,Crispr-associated protein, Csy3 family
gilli_OG0002109	No	-0.1	0.81	0.65	0.38	B6D18_RS02680;A9G16_03285;Ga0133557_105348;A9G19_07340;Ga0133556_105328;Ga0133555_104319;Ga0133558_108236;A9G15_02235	L	CRISPR-associated protein (Cas_Csy4),NA
gilli_OG0002110	No	0.04	0.93	0.67	0.56	Ga0133556_105346;A9G16_10860;A9G15_02330;Ga0133558_10931;Ga0133557_105372;Ga0133555_104340;A9G19_07430;B6D18_RS02580	NA	NA
gilli_OG0002111	No	0.39	0.58	0.26	0.69	B6D22_RS05190;A9G15_06630;A9G19_02710;Ga0133555_104478;B6D18_RS12095;Ga0133556_105564;GAPWK_0766;A9G17_03360	M	Catalyzes the formation of dTDP-glucose, from dTTP and glucose 1-phosphate, as well as its pyrophosphorolysis (By similarity),NA
gilli_OG0002112	No	0.46	0.54	0.18	0.69	Ga0133555_104479;B6D22_RS05195;A9G15_06625;A9G19_02705;Ga0133556_105565;A9G17_03355;GAPWK_0767;B6D18_RS12090	M	Dtdp-4-dehydrorhamnose 3,5-epimerase,NA
gilli_OG0002113	No	0.5	0.49	0.1	0.68	GAPWK_0768;B6D22_RS05200;A9G19_02700;Ga0133555_104480;Ga0133556_105566;B6D18_RS12085;A9G17_03350;A9G15_06620	M	Dtdp-4-dehydrorhamnose reductase,NA
gilli_OG0002115	No	0	0.9	0.69	0.49	A9G19_01765;A9G15_05685;Ga0133556_105773;A9G16_01235;Ga0133557_106520;B6D18_RS08010;Ga0133558_11296;Ga0133555_104662	M	Arabinose 5-phosphate isomerase,NA
gilli_OG0002116	No	0.01	0.92	0.67	0.52	A9G19_01760;Ga0133556_105774;A9G16_01240;Ga0133557_106519;B6D18_RS08005;Ga0133558_11295;Ga0133555_104663;A9G15_05680	K	transcriptional regulator DeoR family,NA
gilli_OG0002117	No	0.02	0.92	0.66	0.52	Ga0133556_105775;A9G15_05675;A9G16_01245;B6D18_RS08000;Ga0133558_11294;Ga0133557_106518;Ga0133555_104664;A9G19_01755	S	Type III effector Hrp-dependent,NA
gilli_OG0002118	No	0.02	0.92	0.68	0.52	A9G16_01250;A9G19_01750;A9G15_05670;Ga0133556_105776;B6D18_RS07995;Ga0133555_104665;Ga0133557_106517;Ga0133558_11293	H	Catalyzes the NAD(P)-dependent oxidation of 4- (phosphohydroxy)-L-threonine (HTP) into 2-amino-3-oxo-4- (phosphohydroxy)butyric acid which spontaneously decarboxylates to form 3-amino-2-oxopropyl phosphate (AHAP) (By similarity),NA
gilli_OG0002119	No	0.02	0.93	0.68	0.54	A9G19_01745;A9G15_05665;B6D18_RS07990;Ga0133556_105777;A9G16_01255;Ga0133557_106516;Ga0133555_104666;Ga0133558_11292	E,G	NA,Gluconate
gilli_OG0002120	No	0.04	0.94	0.67	0.56	A9G15_02810;A9G16_05480;B6C99_RS00295;B6D18_RS11520;Ga0133555_10532;Ga0133556_105912;Ga0133558_11185;Ga0133557_106317	S	TIM-barrel signal transduction protein,NA
gilli_OG0002121	No	0.03	0.92	0.67	0.55	Ga0133555_105140;A9G19_00680;A9G16_06040;Ga0133558_110620;B6C99_RS12520;A9G15_03370;Ga0133556_1051029;B6D18_RS09435	S	NA,(LipO)protein
gilli_OG0002122	No	0.76	0.42	0.15	0.91	B6D22_RS06955;A9G19_00515;A9G16_06200;A9G15_03535;Ga0133555_105172;Ga0133559_110415;A9G17_10285;Ga0133558_110602	P	NA,Major Facilitator Superfamily
gilli_OG0002123	No	0.21	0.74	0.32	0.58	A9G15_03590;A9G19_00460;Ga0133556_1051061;A9G17_00355;A9G16_06255;Ga0133555_105183;B6C99_RS05495;B6D18_RS11170	NA	NA
gilli_OG0002124	No	0.56	0.55	0.12	0.89	A9G17_01270;Ga0133555_105212;A9G15_03740;B6D22_RS04065;Ga0133556_1051100;B6D18_RS10050;A9G16_06400;A9G19_00315	S	Enterotoxin,NA
gilli_OG0002125	No	-0.02	0.88	0.62	0.48	Ga0133558_110537;A9G16_06410;Ga0133557_106125;A9G15_03750;B6C99_RS05285;Ga0133555_105214;A9G19_00305;Ga0133556_1051102	NA	NA
gilli_OG0002126	No	0	0.89	0.63	0.5	Ga0133558_110536;A9G16_06415;Ga0133557_106124;B6D18_RS12350;A9G15_03755;B6C99_RS05280;Ga0133555_105215;Ga0133556_1051103	NA	NA
gilli_OG0002127	No	0.03	0.92	0.64	0.53	Ga0133558_110484;B6C99_RS09995;Ga0133557_10669;A9G16_06630;A9G15_03820;Ga0133555_105260;A9G19_00245;Ga0133556_1051145	NA	NA
gilli_OG0002128	No	-0.02	0.88	0.51	0.47	A9G16_06650;B6D18_RS09755;B6C99_RS10030;A9G15_03840;A9G19_00225;Ga0133556_1051152;Ga0133558_11275;Ga0133555_105264	NA	NA
gilli_OG0002130	No	0.07	0.93	0.66	0.59	B6D18_RS06550;B6C99_RS10690;Ga0133557_106860;A9G16_04995;Ga0133555_106213;A9G15_01670;Ga0133558_113161;Ga0133556_107281	P	EmrB QacA subfamily drug resistance transporter,NA
gilli_OG0002132	No	0.03	0.94	0.64	0.55	B6C99_RS04155;A9G16_08460;Ga0133556_1089;Ga0133557_10715;Ga0133555_106256;A9G15_00105;B6D18_RS01790;Ga0133558_11414	NA	NA
gilli_OG0002133	No	0.17	0.65	0.42	0.53	Ga0133557_107193;A9G15_00750;Ga0133558_114189;Ga0133556_108129;Ga0133555_106363;A9G19_03310;A9G16_09010;B6D22_RS01175	S	NA,Resistance protein
gilli_OG0002134	No	0.11	0.75	0.59	0.59	B6C99_RS05105;Ga0133558_117162;Ga0133556_10919;Ga0133558_11519;B6D18_RS01360;Ga0133557_110129;A9G15_11180;Ga0133557_10819	S	NA,4-hydroxy-2-oxoglutarate aldolase
gilli_OG0002135	No	0.08	0.77	0.6	0.54	A9G15_11185;B6C99_RS05100;Ga0133556_10920;Ga0133558_11520;B6D18_RS01355;Ga0133558_117163;Ga0133557_110130;Ga0133557_10820	E	Pyridoxal phosphate-dependent enzyme,NA
gilli_OG0002136	No	0.02	0.92	0.63	0.55	A9G16_10595;Ga0133558_11574;A9G15_11470;B6D18_RS01095;B6C99_RS04835;Ga0133557_10874;Ga0133555_10769;Ga0133556_10973	S	NA,succinylglutamate desuccinylase aspartoacylase
gilli_OG0002137	No	0.69	0.36	0.09	0.84	A9G17_00585;A9G16_06515;B6D22_RS03540;B6C99_RS03165;Ga0133557_106101;Ga0133555_105236;B6C99_RS09860;Ga0133558_110515	S	NA,Baseplate Assembly protein
gilli_OG0002138	No	0.71	0.34	0.08	0.85	B6D22_RS03550;B6C99_RS03175;A9G17_00575;A9G16_06525;B6C99_RS09870;Ga0133558_110513;Ga0133555_105238;Ga0133557_10699	S	Baseplate assembly protein,NA
gilli_OG0002139	No	0.68	0.33	0.08	0.83	B6D22_RS03425;A9G17_00485;Ga0133555_105242;A9G16_06545;Ga0133558_110505;B6C99_RS03195;Ga0133557_10691;B6C99_RS09900	S	Tail Sheath protein,NA
gilli_OG0002140	No	0.67	0.33	0.07	0.81	B6D22_RS03430;A9G16_06550;A9G17_00480;B6C99_RS03200;Ga0133555_105243;Ga0133558_110504;B6C99_RS09905;Ga0133557_10690	S	Tail tube protein,NA
gilli_OG0002141	No	0.66	0.36	0.06	0.83	B6C99_RS03215;B6D22_RS03445;Ga0133558_110502;A9G17_00470;Ga0133555_105245;A9G16_06560;B6C99_RS09920;Ga0133557_10688	S	NA,tail tape measure protein
gilli_OG0002143	No	0.69	0.32	0.09	0.82	GAPWK_0079;B6D22_RS02700;A9G17_12160;GAPWK_0649;A9G17_07625;B6D18_RS03690;B6D22_RS13685;B6D18_RS11745	S	NA
gilli_OG0002144	No	0.63	0.15	0.12	0.52	A9G17_09535;Ga0133559_10565;B6C99_RS06745;Ga0133558_114187;Ga0133557_107191;B6D18_RS02230;B6D22_RS01190;Ga0133559_1092	L,S	DNA helicase,NA,Protein of unknown function (DUF2726)
gilli_OG0002145	No	0.58	0.47	0.12	0.86	A9G17_00030;B6D22_RS08300;Ga0133557_106321;B6D18_RS11535;B6C99_RS00320;Ga0133555_10529;Ga0133558_11188;Ga0133556_105909	C	NA,alcohol dehydrogenase
gilli_OG0002147	No	0.43	0.48	0.21	0.73	Ga0133558_111145;Ga0133559_106444;B6D18_RS08150;GAPWK_1244;Ga0133556_105855;B6C99_RS00540;A9G17_01590;Ga0133557_106374	L	DNA alkylation repair enzyme,NA
gilli_OG0002148	No	0.28	0.57	0.31	0.6	Ga0133559_106443;Ga0133558_111146;GAPWK_1243;B6D18_RS08145;Ga0133556_105854;B6C99_RS00545;Ga0133557_106375;A9G17_01595	S	NA,Domain of unknown function (DUF1848)
gilli_OG0002150	No	0.79	0.3	0.04	0.87	B6D22_RS05815;B6D18_RS09005;GAPWK_0401;Ga0133558_114236;Ga0133556_108170;Ga0133559_10518;Ga0133557_107236;B6C99_RS06535	S	NA
gilli_OG0002151	No	0.05	0.75	0.65	0.5	Ga0133559_105264;Ga0133557_10914;Ga0133556_11014;Ga0133558_10975;Ga0133558_11613;B6C99_RS07905;Ga0133557_105448;B6D18_RS04130	G	PTS System,NA
gilli_OG0002155	No	0.72	0.43	0.05	0.81	Ga0133557_105568;Ga0133556_105571;A9G14_10715;B6D22_RS02145;GAPWK_0038;A9G17_07380;GAPWK_0773	S	Sulfatase,YhbX YhjW YijP YjdB family protein,NA
gilli_OG0002160	No	0.93	0.16	-0.05	0.72	A9G17_09170;Ga0133558_105101;GAPWK_0375;Ga0133557_10499;Ga0133559_104100;A9G14_00715;B6D22_RS04985	G	PTS System,NA
gilli_OG0002162	No	0.94	0.16	-0.05	0.73	A9G17_09180;B6D22_RS04995;Ga0133558_105103;Ga0133557_104101;GAPWK_0377;A9G14_00705;Ga0133559_104102	G	PTS system, galactitol-specific IIc component,NA
gilli_OG0002163	No	0.94	0.17	-0.07	0.72	B6D22_RS05005;A9G17_09190;Ga0133557_104103;GAPWK_0379;A9G14_00695;Ga0133558_105105;Ga0133559_104104	G	Class II aldolase adducin family protein,NA
gilli_OG0002164	No	0.93	0.18	-0.07	0.73	Ga0133558_105106;Ga0133557_104104;B6D22_RS05010;A9G17_09195;GAPWK_0380;A9G14_00690;Ga0133559_104105	G	NA,Dihydroxyacetone kinase
gilli_OG0002165	No	0.94	0.17	-0.06	0.73	GAPWK_0381;Ga0133557_104105;B6D22_RS05015;Ga0133558_105107;A9G14_00685;Ga0133559_104106;A9G17_09200	G	Dihydroxyacetone kinase,NA
gilli_OG0002166	No	0.97	0.1	-0.15	0.68	Ga0133558_10870;A9G14_06350;A9G14_06345;B6D22_RS09650;GAPWK_0504;A9G17_04535;Ga0133559_105146	NA	NA
gilli_OG0002169	No	0.85	0.36	0.07	0.92	A9G14_06280;Ga0133559_105155;B6D22_RS09590;GAPWK_0515;A9G17_04455;Ga0133557_105211;Ga0133558_10875	G	NA,PTS System
gilli_OG0002171	No	0.71	0.36	0.13	0.8	B6D22_RS10825;B6D22_RS10815;A9G14_05915;GAPWK_0584;B6D18_RS06575;B6C99_RS10665;GAPWK_0587	NA	NA
gilli_OG0002172	No	0.43	0.59	0.29	0.73	A9G14_01565;B6D22_RS00930;B6D18_RS11850;Ga0133558_1221;A9G16_02845;GAPWK_0862;A9G15_06990	K	HTH_ARAC,NA
gilli_OG0002173	No	0.46	0.58	0.26	0.74	A9G14_01570;A9G16_02840;Ga0133558_1222;B6D18_RS11845;GAPWK_0863;A9G15_06985;B6D22_RS00935	K	Transcriptional regulator,NA
gilli_OG0002174	No	0.46	0.56	0.27	0.75	A9G14_01585;Ga0133558_1225;B6D18_RS11830;A9G16_02825;A9G15_06970;B6D22_RS00950;GAPWK_0866	K	arsR family transcriptional regulator,NA
gilli_OG0002175	No	0.43	0.59	0.29	0.74	A9G14_01590;Ga0133558_1226;GAPWK_0867;B6D18_RS11825;A9G15_06965;A9G16_02820;B6D22_RS00955	S	NA
gilli_OG0002176	No	0.43	0.59	0.28	0.74	Ga0133558_1227;B6D18_RS11820;GAPWK_0869;A9G15_06960;A9G16_02815;B6D22_RS00960;A9G14_01595	S	Antibiotic biosynthesis monooxygenase,NA
gilli_OG0002177	No	0.43	0.6	0.27	0.73	Ga0133558_1228;GAPWK_0870;A9G16_02810;A9G15_06955;B6D22_RS00965;A9G14_01600;B6D18_RS11815	E	NA,Sodium Glutamate Symporter
gilli_OG0002179	No	0.74	0.32	0.2	0.87	B6C99_RS03475;GAPWK_1695;Ga0133557_105724;Ga0133559_109217;A9G14_01620;B6D22_RS08130;Ga0133558_110254	L	ATPase associated with various cellular activities aaa_5,NA
gilli_OG0002180	No	0.92	0.16	-0.04	0.74	Ga0133557_106510;GAPWK_1050;A9G17_01830;B6D22_RS08780;Ga0133559_106298;A9G14_04465;Ga0133558_11286	NA	NA
gilli_OG0002181	No	0.35	0.56	0.35	0.67	Ga0133556_1051035;B6C99_RS02875;A9G14_04760;B6D18_RS09410;Ga0133557_106465;Ga0133556_105414;B6C99_RS12490	L	endonuclease I,NA
gilli_OG0002182	No	0.08	0.35	0.41	0.4	A9G15_04070;Ga0133556_105442;A9G15_03915;B6C99_RS02880;Ga0133557_106438;B6C99_RS00980;A9G14_04880	K,S	NA,Anti-repressor protein,Antirepressor
gilli_OG0002184	No	-0.02	0.53	0.29	0.31	Ga0133556_105446;Ga0133556_105805;A9G15_03870;B6D18_RS11245;A9G14_04900;Ga0133556_1051115;Ga0133558_11249	S	Minor tail protein,NA,phage minor tail protein L
gilli_OG0002191	No	0.46	0.16	0.21	0.31	A9G14_04255;A9G14_04250;GAPWK_1186;GAPWK_1185;GAPWK_1187;Ga0133559_106397;Ga0133559_106396	NA	NA
gilli_OG0002192	No	0.7	0.48	0.16	0.85	Ga0133558_110587;GAPWK_1217;Ga0133559_106426;B6D22_RS00725;B6D18_RS12070;B6C99_RS11475;A9G14_01440	G	NA,Major Facilitator
gilli_OG0002193	No	0.74	0.27	0.19	0.85	B6D22_RS01105;Ga0133558_111159;GAPWK_1230;B6C99_RS00595;Ga0133559_106432;A9G14_01410;Ga0133557_106386	G	NA,Xylose isomerase domain protein TIM barrel
gilli_OG0002195	No	0.65	0.51	0.14	0.9	GAPWK_1317;A9G14_10415;A9G15_07030;B6D22_RS01005;Ga0133556_10549;Ga0133559_106497;Ga0133557_107181	C	NA,Inherit from COG: Low-potential electron donor to a number of redox enzymes (By similarity)
gilli_OG0002196	No	0.64	0.52	0.15	0.89	A9G14_10420;GAPWK_1318;A9G15_07035;B6D22_RS01000;Ga0133556_10550;Ga0133557_107182;Ga0133559_106498	I	NA,alpha beta hydrolase fold-3 domain protein
gilli_OG0002197	No	0.64	0.51	0.15	0.89	A9G14_10425;GAPWK_1319;A9G15_07040;Ga0133559_106499;Ga0133557_107183;Ga0133556_10551;B6D22_RS00995	G	NA,Major Facilitator superfamily
gilli_OG0002198	No	0.63	0.52	0.15	0.88	Ga0133557_107184;A9G14_10430;A9G15_07045;GAPWK_1320;Ga0133559_106500;Ga0133556_10552;B6D22_RS00990	K	transcriptional regulator, lysR family,NA
gilli_OG0002199	No	0.8	0.37	0	0.85	B6D22_RS04515;A9G17_01140;B6C99_RS00260;Ga0133556_105919;Ga0133559_106528;GAPWK_1348;A9G14_03690	K	NA,AraC family transcriptional regulator
gilli_OG0002200	No	0.09	0.59	0.63	0.41	B6D18_RS08465;A9G14_08465;Ga0133558_110339;Ga0133556_1072;Ga0133559_10822;GAPWK_1398;Ga0133557_105801	NA	NA
gilli_OG0002201	No	0.77	0.4	0.04	0.89	A9G17_00665;A9G14_01700;Ga0133556_1051190;B6D18_RS12160;GAPWK_1487;B6D22_RS04395;Ga0133559_10941	NA	NA
gilli_OG0002202	No	0.38	0.36	0.3	0.33	A9G17_01070;A9G14_01690;Ga0133558_110583;GAPWK_1491;Ga0133557_106171;Ga0133559_10945;B6C99_RS11495	S	Carboxymuconolactone decarboxylase family,NA
gilli_OG0002203	No	0.69	0.27	-0.11	0.77	Ga0133556_105964;B6D18_RS06300;A9G14_07585;GAPWK_1512;B6D22_RS01035;Ga0133559_10957;A9G17_00285	S	NA,L-2-amino-thiazoline-4-carboxylic acid hydrolase
gilli_OG0002204	No	0.69	0.32	-0.1	0.79	B6D18_RS06305;A9G14_07580;B6D22_RS01040;Ga0133556_105963;A9G17_00280;Ga0133559_10958;GAPWK_1513	E	polar amino acid ABC transporter, inner membrane subunit,abc transporter atp-binding protein,NA
gilli_OG0002205	No	0.78	0.33	0.04	0.69	B6C99_RS00130;GAPWK_1543;A9G14_07435;Ga0133558_11144;B6D22_RS03240;Ga0133559_10993;A9G17_00145	G	NA,Dihydroxyacetone kinase
gilli_OG0002206	No	0.76	0.34	0.04	0.67	A9G17_00140;GAPWK_1544;B6C99_RS00135;Ga0133558_11145;A9G14_07430;B6D22_RS03235;Ga0133559_10994	G	Dihydroxyacetone kinase,NA
gilli_OG0002208	No	0.94	0.15	-0.07	0.74	Ga0133558_110578;A9G17_12595;A9G14_07200;B6D22_RS08160;Ga0133557_106166;GAPWK_1599;Ga0133559_109148	G	virion core protein (Lumpy skin disease,NA
gilli_OG0002209	No	0.95	0.17	-0.08	0.75	Ga0133558_110577;A9G14_07195;A9G17_12590;B6D22_RS08155;GAPWK_1600;Ga0133557_106165;Ga0133559_109149	S	NA
gilli_OG0002210	No	0.82	0.34	0	0.85	A9G14_07190;A9G17_12585;Ga0133556_105360;B6D22_RS08150;GAPWK_1601;Ga0133559_109150;B6D18_RS09635	H	4'-phosphopantetheinyl transferase,NA
gilli_OG0002211	No	0.58	0.45	0.25	0.72	Ga0133557_106573;A9G14_02490;B6D22_RS05720;A9G17_12420;Ga0133558_112141;Ga0133559_109189;GAPWK_1666	G	Pts system, glucitol sorbitol-specific,NA
gilli_OG0002212	No	0.61	0.44	0.24	0.74	Ga0133557_106574;A9G14_02495;GAPWK_1667;A9G17_12415;Ga0133558_112142;Ga0133559_109190;B6D22_RS05715	G	Pts system, glucitol sorbitol-specific,NA
gilli_OG0002213	No	0.58	0.43	0.25	0.73	A9G17_12410;B6D22_RS05710;A9G14_02500;Ga0133557_106575;GAPWK_1668;Ga0133558_112143;Ga0133559_109191	NA	NA
gilli_OG0002214	No	0.61	0.45	0.23	0.75	Ga0133557_106578;A9G17_12400;B6D22_RS05700;GAPWK_1670;A9G14_02510;Ga0133559_109193;Ga0133558_112145	K	regulatoR,NA
gilli_OG0002217	No	0.73	0.42	0.17	0.91	GAPWK_1935;A9G14_03630;B6D18_RS04140;A9G17_11325;B6D22_RS02440;Ga0133557_105428;Ga0133558_11013	S	type VI secretion system, lysozyme-related protein,NA,Type VI secretion system
gilli_OG0002218	No	0.77	0.41	0.14	0.9	GAPWK_1936;A9G14_03625;Ga0133558_11017;Ga0133557_105429;A9G17_11320;B6D22_RS02435;B6D18_RS04145	S	Type VI secretion,NA
gilli_OG0002219	No	0.77	0.39	0.14	0.9	GAPWK_1937;A9G14_03620;B6D18_RS04150;A9G17_11315;B6D22_RS02430;Ga0133558_11015;Ga0133557_105430	S	type VI secretion protein, VC_A0111 family,NA
gilli_OG0002220	No	0.77	0.4	0.14	0.9	GAPWK_1939;B6D22_RS02420;A9G17_11305;B6D18_RS04160;A9G14_03610;Ga0133557_105432;Ga0133558_11022	S	NA,type VI secretion-associated protein, VC_A0119 family
gilli_OG0002221	No	0.78	0.39	0.13	0.9	GAPWK_1940;B6D22_RS02415;A9G14_03605;A9G17_11300;Ga0133558_11023;Ga0133557_105433;B6D18_RS04165	M,S	ImcF domain-containing protein,Type VI secretion protein IcmF,NA
gilli_OG0002222	No	0.77	0.4	0.14	0.9	B6D22_RS02400;GAPWK_1943;B6D18_RS04190;A9G17_11285;A9G14_03590;Ga0133558_11020;Ga0133557_105438	O	Type VI secretion ATPase, ClpV1 family,NA
gilli_OG0002223	No	0.79	0.38	0.11	0.88	B6D22_RS02395;B6D18_RS04195;GAPWK_1944;A9G17_11280;A9G14_03585;Ga0133558_11024;Ga0133557_105439	S	type VI secretion system effector, hcp1 family,NA
gilli_OG0002224	No	0.77	0.41	0.13	0.9	B6D18_RS04205;GAPWK_1946;B6D22_RS02385;A9G17_11270;A9G14_03575;Ga0133557_105441;Ga0133558_11019	N,S	Type IV VI secretion system protein, DotU family,NA
gilli_OG0002225	No	0.78	0.38	0.12	0.89	GAPWK_1947;B6D18_RS04210;B6D22_RS02380;A9G14_03570;Ga0133558_11018;A9G17_11265;Ga0133557_105442	S,U	type VI secretion protein,type VI secretion protein, VC_A0114 family,NA
gilli_OG0002226	No	0.8	0.4	0.13	0.92	B6D18_RS04215;Ga0133558_11012;GAPWK_1948;B6D22_RS02375;A9G14_03565;A9G17_11260;Ga0133557_105443	S	NA,type VI secretion protein, EvpB VC_A0108 family
gilli_OG0002227	No	0.78	0.39	0.13	0.9	B6D18_RS04220;GAPWK_1949;B6D22_RS02370;A9G14_03560;Ga0133557_105444;A9G17_11255;Ga0133558_11011	S	type VI secretion protein,NA
gilli_OG0002228	No	0.91	0.18	-0.03	0.74	A9G14_03460;B6D22_RS06630;Ga0133556_107236;Ga0133559_110237;A9G17_11155;Ga0133558_11394;GAPWK_1968	S	Inherit from COG: repeat-containing protein,NA
gilli_OG0002229	No	0.91	0.24	0.01	0.81	Ga0133559_110281;B6D22_RS05245;A9G14_03240;Ga0133558_113197;GAPWK_2011;A9G17_10935;Ga0133558_10943	G	NA,)-transporter
gilli_OG0002231	No	0.84	0.26	0.05	0.68	B6D22_RS02020;GAPWK_2101;Ga0133559_110382;A9G14_12460;Ga0133558_108167;Ga0133555_104246;Ga0133557_105279	S	NA,NADP oxidoreductase, coenzyme f420-dependent
gilli_OG0002232	No	0.04	0.71	0.49	0.45	Ga0133555_106310;Ga0133559_110490;A9G14_13000;A9G16_08730;A9G19_03565;A9G15_00420;GAPWK_2204	G	hydrolase, family 31
gilli_OG0002239	No	0.82	0.36	-0.01	0.88	GAPWK_2299;A9G14_02745;Ga0133559_110570;B6D22_RS01065;Ga0133556_105132;A9G17_04855;B6D18_RS04820	V	NA,ABC transporter
gilli_OG0002240	No	0.81	0.36	-0.02	0.88	A9G14_02750;GAPWK_2300;Ga0133559_110571;B6D22_RS01060;Ga0133556_105131;B6D18_RS04815;A9G17_04860	U	NA,Secretion Protein
gilli_OG0002241	No	0.12	0.29	0.41	0.07	Ga0133559_11160;A9G16_10565;A9G15_11440;A9G19_08000;A9G14_13865;Ga0133555_10763;GAPWK_2484	G	dehydratase
gilli_OG0002242	No	0.58	0.19	0.02	0.64	Ga0133559_109108;Ga0133559_109109;A9G17_05965;B6D22_RS12085;A9G17_05955;A9G14_14000;Ga0133558_114146	NA	NA
gilli_OG0002244	No	0.06	0.94	0.5	0.58	Ga0133557_103103;Ga0133556_1034;A9G15_08470;B6D18_RS00695;B6C99_RS08560;A9G16_07785;A9G19_08910	V	Beta-lactamase,NA
gilli_OG0002245	No	-0.02	0.83	0.33	0.47	A9G15_07385;B6C99_RS08960;B6D18_RS03235;A9G16_03645;A9G19_06075;Ga0133556_10576;Ga0133557_10578	S	NA
gilli_OG0002247	No	0.04	0.97	0.54	0.57	B6D18_RS04230;B6C99_RS07925;A9G16_11035;A9G15_02505;Ga0133556_105370;Ga0133555_104380;Ga0133557_105411	S	NA,Zinc finger, swim domain protein
gilli_OG0002248	No	0.05	0.96	0.54	0.59	B6D18_RS04225;B6C99_RS07920;A9G16_11040;A9G15_02510;Ga0133555_104381;Ga0133556_105371;Ga0133557_105412	S	NA
gilli_OG0002249	gilli_2	0.08	0.98	0.48	0.59	A9G16_07025;B6C99_RS09605;Ga0133555_104425;A9G15_06870;Ga0133556_105493;A9G19_02945;B6D18_RS11920	S	Sel1 domain protein repeat-containing protein,NA
gilli_OG0002250	gilli_2	0.03	0.94	0.56	0.54	B6D18_RS09105;B6C99_RS03325;A9G16_01085;Ga0133556_105729;Ga0133555_104631;A9G19_01915;A9G15_05830	NA	NA
gilli_OG0002251	No	0.07	0.9	0.6	0.54	B6D18_RS08110;Ga0133558_111169;A9G16_01470;Ga0133555_104708;Ga0133556_105848;A9G15_09510;Ga0133557_11035	G	NA,aldolase,2-dehydro-3-deoxyphosphogluconate aldolase 4-hydroxy-2-oxoglutarate aldolase
gilli_OG0002252	No	0.07	0.59	0.65	0.27	A9G15_02795;Ga0133557_106324;A9G16_05460;A9G19_01235;B6C99_RS00325;Ga0133555_10527;Ga0133558_11190	NA	NA
gilli_OG0002253	No	0.09	0.64	0.6	0.3	Ga0133557_106915;A9G15_03060;B6D18_RS01875;A9G19_00975;Ga0133555_10581;A9G16_05735;Ga0133558_102146	NA	NA
gilli_OG0002254	No	0.12	0.46	0.4	0.31	Ga0133555_105173;A9G19_00510;A9G15_03540;A9G16_06205;Ga0133558_110598;A9G17_10290;Ga0133559_110414	K	LysR family transcriptional Regulator
gilli_OG0002255	No	0.1	0.44	0.39	0.26	Ga0133555_105174;A9G19_00505;A9G15_03545;Ga0133559_110413;A9G16_06210;Ga0133558_110596;A9G17_10295	S	Beta-lactamase domain protein
gilli_OG0002256	No	0.13	0.44	0.4	0.3	A9G19_00500;Ga0133555_105175;Ga0133559_110412;A9G16_06215;A9G15_03550;Ga0133558_110595;A9G17_10300	S	NA
gilli_OG0002259	gilli_2	0.06	0.95	0.5	0.57	B6C99_RS04505;Ga0133556_107151;A9G19_04695;A9G16_04370;Ga0133555_10690;A9G15_01155;B6D18_RS05165	NA	NA
gilli_OG0002260	No	-0.04	0.7	0.72	0.31	Ga0133557_1103;A9G19_10285;Ga0133558_1172;B6C99_RS02065;A9G16_02410;Ga0133555_1092;A9G15_05565	P	NA,tonB-dependent Receptor
gilli_OG0002261	No	0.84	0.18	-0.15	0.7	A9G19_06690;B6D18_RS11680;B6D22_RS09620;B6C99_RS01320;Ga0133555_104185;A9G17_04485;A9G16_09600	S	NA,(LipO)protein
gilli_OG0002262	No	0.82	0.22	-0.12	0.71	A9G19_06695;B6D18_RS11685;B6D22_RS09615;Ga0133555_104186;B6C99_RS01325;A9G16_09595;A9G17_04480	M	NA,Curli production assembly transport component CsgG
gilli_OG0002264	No	0.17	0.8	0.36	0.6	B6C99_RS01550;A9G16_09375;Ga0133557_105263;Ga0133556_105239;A9G19_06920;B6D18_RS07140;Ga0133555_104230	NA	NA
gilli_OG0002265	No	0.67	0.35	0.11	0.84	A9G17_00580;B6D22_RS03545;A9G16_06520;Ga0133557_106100;Ga0133558_110514;B6C99_RS09865;Ga0133555_105237	S	NA,Baseplate Assembly protein
gilli_OG0002266	No	0.67	0.34	0.06	0.83	B6D22_RS03435;A9G17_00475;Ga0133558_110503;A9G16_06555;Ga0133555_105244;B6C99_RS09910;Ga0133557_10689	S	tail protein,NA
gilli_OG0002267	No	0.68	0.35	0.07	0.85	A9G17_00465;B6D22_RS03450;Ga0133558_110501;Ga0133555_105246;A9G16_06565;B6C99_RS09925;Ga0133557_10687	S	P2 GpU Family Protein,NA
gilli_OG0002268	No	0.04	0.77	0.66	0.54	B6D18_RS11065;Ga0133556_107101;Ga0133557_106632;Ga0133555_10638;B6C99_RS04255;A9G16_04125;Ga0133558_112211	E	dihydrodipicolinate,NA
gilli_OG0002269	No	0.04	0.72	0.65	0.54	B6D18_RS11070;Ga0133557_106633;Ga0133555_10639;B6C99_RS04260;Ga0133556_107102;A9G16_04130;Ga0133558_112212	C	alcohol dehydrogenase,NA
gilli_OG0002270	No	0.17	0.77	0.3	0.57	Ga0133557_106687;A9G19_04685;Ga0133556_107150;A9G16_04360;Ga0133555_10688;B6C99_RS04495;B6D18_RS05170	NA	NA
gilli_OG0002271	No	0.56	0.41	0.25	0.79	A9G17_03465;Ga0133558_11067;B6C99_RS09455;Ga0133559_10626;GAPWK_0742;Ga0133557_105535;B6D18_RS08950	K	NA,RNA Polymerase
gilli_OG0002272	No	0.17	0.36	0.28	0.38	A9G17_06590;GAPWK_2646;B6D22_RS11225;GAPWK_2630;B6C99_RS02520;Ga0133556_11183;B6C99_RS03085	L	cytosine-specific methyltransferase,Cytosine-specific methyltransferase,Cytosine-specific DNA,Methyltransferase,NA
gilli_OG0002273	No	0.01	0.71	0.75	0.44	B6D18_RS01835;Ga0133557_10399;Ga0133558_108130;Ga0133559_10832;B6C99_RS12525;Ga0133558_1141;Ga0133557_105898	U	NA,Hemolysin activator protein
gilli_OG0002274	No	0.64	0.39	0.1	0.84	Ga0133557_106892;B6D22_RS00350;B6D18_RS06710;GAPWK_2510;B6C99_RS12720;Ga0133556_107313;Ga0133558_113210	NA	NA
gilli_OG0002275	No	0.08	0.43	0.67	0.33	B6D18_RS01905;Ga0133558_113213;Ga0133557_106934;Ga0133558_14238;Ga0133558_14269;B6C99_RS12790;Ga0133557_106895	NA	NA
gilli_OG0002277	No	0.38	0.48	0.43	0.54	A9G17_07190;Ga0133559_1014;Ga0133558_1014;GAPWK_0004;Ga0133557_1024;A9G14_03785	S	oligogalacturonate-specific porin
gilli_OG0002279	No	0.14	0.23	0.43	0.32	GAPWK_0289;Ga0133557_10414;B6C99_RS07315;Ga0133558_10514;A9G14_01165;Ga0133559_10413	G	permease,NA
gilli_OG0002281	No	0.17	0.32	0.44	0.35	Ga0133559_10486;A9G17_09100;Ga0133557_11076;A9G14_00785;B6C99_RS02400;Ga0133558_11774	P	major facilitator superfamily,NA
gilli_OG0002282	No	0.4	0.19	0.22	0.31	Ga0133559_10487;A9G17_09105;Ga0133557_11077;B6C99_RS02405;A9G14_00780;Ga0133558_11775	K	Transcriptional regulator, ARAC family,NA
gilli_OG0002283	No	0.14	0.38	0.4	0.37	Ga0133559_10488;A9G17_09110;Ga0133557_11078;Ga0133558_11776;B6C99_RS02410;A9G14_00775	P	NA,Receptor
gilli_OG0002284	No	0.16	0.36	0.38	0.37	Ga0133557_11079;A9G17_09115;Ga0133559_10489;Ga0133558_11777;B6C99_RS02415;A9G14_00770	V	NA,ABC transporter
gilli_OG0002285	No	0.17	0.33	0.38	0.34	Ga0133557_11080;Ga0133559_10490;A9G17_09120;Ga0133558_11778;B6C99_RS02420;A9G14_00765	V	NA,(ABC) transporter
gilli_OG0002287	No	0.65	0.37	0.16	0.76	B6D18_RS06570;B6D22_RS10810;B6D22_RS10820;A9G14_05910;GAPWK_0588;B6C99_RS10670	NA	NA
gilli_OG0002289	No	0.68	0.51	0.14	0.82	Ga0133558_10992;A9G17_03885;A9G14_00380;GAPWK_0657;Ga0133559_105275;Ga0133557_105457	S	NA
gilli_OG0002293	No	0.01	0.55	0.4	0.33	Ga0133556_105447;A9G15_03865;A9G14_04905;Ga0133556_1051114;B6D18_RS11240;Ga0133558_11248	M	NA,Tail assembly protein
gilli_OG0002294	No	0.04	0.57	0.31	0.37	Ga0133558_11247;A9G14_04910;Ga0133556_105448;A9G15_03860;Ga0133556_1051113;B6D18_RS11235	M,S	Tail assembly protein,tail assembly,NA
gilli_OG0002295	No	0.02	0.57	0.34	0.39	Ga0133556_105449;A9G14_04915;Ga0133558_11246;A9G15_03855;B6D18_RS11230;Ga0133556_1051112	S	Host specificity protein,NA
gilli_OG0002297	No	0.39	0.46	0.31	0.57	A9G14_09925;Ga0133559_10575;A9G15_04025;B6C99_RS06810;Ga0133556_105420;Ga0133557_106434	K,S	anti-repressor protein,NA,KilA-N domain,domain protein
gilli_OG0002299	No	0.45	0.18	0.12	0.37	A9G14_10095;GAPWK_1170;A9G14_10105;GAPWK_1172;Ga0133559_106386;Ga0133559_106388	NA	NA
gilli_OG0002300	No	0.29	0.44	0.23	0.51	Ga0133556_1051187;B6C99_RS11130;Ga0133559_106421;GAPWK_1211;A9G14_01465;B6D18_RS10720	NA	NA
gilli_OG0002301	No	0.76	0.26	0.16	0.85	Ga0133559_106429;B6D22_RS00055;Ga0133557_106389;A9G14_01425;Ga0133558_111163;GAPWK_1227	E	Catalyzes the specific phosphorylation of the 3-hydroxyl group of shikimic acid using ATP as a cosubstrate (By similarity),NA
gilli_OG0002302	No	0.76	0.27	0.16	0.85	B6D22_RS01090;Ga0133559_106435;Ga0133558_111156;Ga0133557_106383;GAPWK_1233;A9G14_01395	S	NA,Short-chain dehydrogenase reductase Sdr
gilli_OG0002303	No	0.77	0.26	0.15	0.86	B6D22_RS01085;GAPWK_1234;A9G14_01335;Ga0133559_106436;Ga0133557_106382;Ga0133558_111155	C	NADH flavin oxidoreductase NADH oxidase,NA
gilli_OG0002304	No	0.92	0.13	-0.08	0.67	GAPWK_1287;Ga0133557_106532;A9G14_10285;B6D22_RS05470;Ga0133559_106469;B6C99_RS00900	S	NA
gilli_OG0002306	No	0.99	0.1	-0.17	0.68	B6D22_RS01915;GAPWK_1440;A9G17_00880;B6C99_RS12025;A9G14_00285;Ga0133559_10866	M	NA,polysaccharide export
gilli_OG0002307	No	0.98	0.12	-0.17	0.69	B6D22_RS01920;GAPWK_1441;A9G17_00875;B6C99_RS12030;A9G14_00290;Ga0133559_10867	M	NA,polysaccharide export
gilli_OG0002308	No	0.99	0.12	-0.16	0.7	B6D22_RS01925;GAPWK_1442;A9G17_00870;A9G14_00295;B6C99_RS12035;Ga0133559_10868	G,M	capsule polysaccharide export inner-membrane protein,NA
gilli_OG0002309	No	0.99	0.11	-0.15	0.69	B6D22_RS01930;Ga0133559_10869;A9G17_00865;A9G14_00300;B6C99_RS12040;GAPWK_1443	G,M	NA,ATP-binding protein
gilli_OG0002310	No	0.98	0.12	-0.15	0.7	B6D22_RS01935;Ga0133559_10870;A9G17_00860;B6C99_RS12045;A9G14_00305;GAPWK_1444	M	NA,capsule polysaccharide
gilli_OG0002311	No	0.98	0.12	-0.15	0.71	B6C99_RS12450;GAPWK_1445;A9G17_00855;A9G14_00310;Ga0133559_10871;B6D22_RS01940	M	capsule polysaccharide,NA
gilli_OG0002312	No	0.96	0.13	-0.13	0.7	A9G17_00850;GAPWK_1446;A9G14_00315;Ga0133559_10872;B6C99_RS12440;B6D22_RS00205	S	NA,capsular polysaccharide phosphotransferase
gilli_OG0002315	No	0.77	0.3	0.16	0.87	B6D22_RS00805;A9G14_07610;Ga0133558_1114;Ga0133557_106254;GAPWK_1506;Ga0133559_10952	K	GntR family transcriptional regulator,NA
gilli_OG0002316	No	0.76	0.28	0.15	0.86	A9G14_07605;Ga0133558_1115;Ga0133557_106255;GAPWK_1507;B6D22_RS00810;Ga0133559_10953	G	glycoside hydrolase family 4,NA
gilli_OG0002317	No	0.75	0.28	0.17	0.85	Ga0133558_1116;A9G14_07600;GAPWK_1508;B6D22_RS00815;Ga0133557_106256;Ga0133559_10954	G	PTS System,NA
gilli_OG0002318	No	0.9	0.33	0.04	0.84	Ga0133558_1117;A9G14_07595;GAPWK_1509;Ga0133557_106257;Ga0133559_10955;A9G17_00295	NA	NA
gilli_OG0002319	No	0.7	0.25	-0.15	0.75	B6D18_RS10355;A9G14_07575;B6C99_RS03040;B6D22_RS01045;A9G17_00275;Ga0133556_105760	NA	NA
gilli_OG0002320	No	0.89	0.17	-0.05	0.75	Ga0133558_11116;A9G14_07560;GAPWK_1518;Ga0133559_10965;A9G17_00260;B6D22_RS03320	S	esterase,NA
gilli_OG0002323	No	0.59	0.43	0.21	0.71	B6D22_RS05705;A9G17_12405;A9G14_02505;GAPWK_1669;Ga0133558_112144;Ga0133559_109192	E	NA,saf domain-containing protein
gilli_OG0002324	No	0.56	0.36	0.13	0.68	A9G17_12055;A9G14_13525;Ga0133559_11065;GAPWK_1762;Ga0133556_105882;B6C99_RS00990	NA	NA
gilli_OG0002326	No	0.87	0.22	-0.02	0.74	A9G14_03600;GAPWK_1941;Ga0133557_105434;A9G17_11295;B6D18_RS04170;B6D22_RS02410	NA	NA
gilli_OG0002327	No	0.87	0.22	-0.02	0.74	B6D18_RS04200;GAPWK_1945;B6D22_RS02390;A9G17_11275;A9G14_03580;Ga0133557_105440	M	OmpA MotB domain-containing protein,NA
gilli_OG0002329	No	1	0.08	-0.17	0.69	B6D22_RS06650;Ga0133559_110241;Ga0133558_111125;A9G14_03440;GAPWK_1972;A9G17_11135	C	Dehydrogenase,NA
gilli_OG0002330	No	0.94	0.12	-0.09	0.71	Ga0133559_110278;A9G17_10950;A9G14_03255;B6D22_RS05230;Ga0133558_10946;GAPWK_2008	K	NA,transcriptional regulator (AraC
gilli_OG0002331	No	0.93	0.18	-0.04	0.78	Ga0133559_110279;B6D22_RS05235;A9G14_03250;A9G17_10945;Ga0133558_10945;GAPWK_2009	C	NA,ribulokinase
gilli_OG0002332	No	0.94	0.13	-0.07	0.72	B6D22_RS05240;A9G14_03245;A9G17_10940;Ga0133559_110280;GAPWK_2010;Ga0133558_10944	G	NA,Catalyzes the conversion of L-arabinose to L-ribulose (By similarity)
gilli_OG0002333	No	0.94	0.14	-0.08	0.72	A9G14_03235;Ga0133559_110282;B6D22_RS05250;A9G17_10930;Ga0133558_10942;GAPWK_2012	G	NA,L-ribulose-5-phosphate 4-epimerase
gilli_OG0002334	gilli_1	0.97	0.12	-0.11	0.69	A9G17_10390;Ga0133559_110393;B6D22_RS06865;A9G14_12515;A9G14_12530;GAPWK_2112	NA	NA
gilli_OG0002336	No	0.63	0.38	0.16	0.69	A9G14_02730;GAPWK_2296;Ga0133558_10799;B6D22_RS01080;Ga0133557_105147;Ga0133559_110567	S	NA,LemA family
gilli_OG0002337	No	0.75	0.44	0.11	0.87	Ga0133559_11225;B6D22_RS06575;A9G14_08110;A9G17_06195;Ga0133558_11628;GAPWK_2561	G	NA,)-transporter
gilli_OG0002338	No	0.9	0.14	-0.06	0.71	Ga0133558_117151;B6D22_RS11220;A9G17_06605;GAPWK_2647;A9G14_09555;Ga0133559_11379	P	Sulfate adenylate transferase,NA
gilli_OG0002339	No	0.94	0.12	-0.09	0.71	B6D22_RS11215;Ga0133558_117150;GAPWK_2648;A9G17_06610;A9G14_09550;Ga0133559_11380	E,H	(phospho)adenosine phosphosulfate reductase,NA
gilli_OG0002340	No	0.94	0.12	-0.09	0.71	B6D22_RS11210;Ga0133558_117149;A9G17_06615;GAPWK_2649;A9G14_09545;Ga0133559_11381	P	NA,Component of the sulfite reductase complex that catalyzes the 6-electron reduction of sulfite to sulfide. This is one of several activities required for the biosynthesis of L- cysteine from sulfate. The flavoprotein component catalyzes the electron flow from NADPH - FAD - FMN to the hemoprotein component (By similarity)
gilli_OG0002341	No	0.94	0.13	-0.09	0.71	B6D22_RS11205;Ga0133558_117148;GAPWK_2650;A9G17_06620;A9G14_09540;Ga0133559_11382	C	Sulfite reductase,NA
gilli_OG0002342	No	0.93	0.17	-0.07	0.74	B6D22_RS11200;Ga0133558_117147;A9G14_09535;A9G17_06625;GAPWK_2651;Ga0133559_11383	K	Transcriptional regulator,NA
gilli_OG0002343	No	0.94	0.13	-0.09	0.72	Ga0133558_117146;B6D22_RS11195;A9G14_09530;GAPWK_2652;A9G17_06630;Ga0133559_11384	E	Part of the ABC transporter complex PotABCD involved in spermidine putrescine import. Responsible for energy coupling to the transport system (By similarity),NA
gilli_OG0002344	No	0.89	0.17	-0.05	0.71	B6D22_RS11190;Ga0133558_117145;A9G14_09525;A9G17_06635;GAPWK_2653;Ga0133559_11385	P	sulfate abc transporter,NA
gilli_OG0002345	No	0.86	0.17	-0.05	0.69	Ga0133558_117144;B6D22_RS11185;A9G14_09520;GAPWK_2654;A9G17_06640;Ga0133559_11386	P	NA,sulfate abc transporter
gilli_OG0002346	No	0.9	0.16	-0.04	0.72	Ga0133558_117143;B6D22_RS11180;Ga0133559_11388;A9G17_06645;GAPWK_2655;A9G14_09515	P	Sulfate ABC transporter periplasmic sulfate-binding protein,NA
gilli_OG0002347	No	0.77	0.37	0.09	0.9	Ga0133559_113101;A9G14_09450;GAPWK_2716;Ga0133558_117111;B6D22_RS02950;A9G17_06730	G	glycoside hydrolase family protein,NA
gilli_OG0002349	No	0.05	0.98	0.51	0.56	A9G15_08795;B6D18_RS03840;A9G19_09195;Ga0133555_10231;A9G16_08125;Ga0133556_10231	C	2-hydroxyacid dehydrogenase,NA
gilli_OG0002350	No	0.1	0.93	0.48	0.62	A9G15_08735;A9G19_09135;B6D18_RS03765;Ga0133555_10243;Ga0133556_10246;A9G16_08060	G	NA,PTS System
gilli_OG0002351	No	0.1	0.98	0.49	0.6	B6D18_RS03755;A9G19_09125;Ga0133556_10248;Ga0133555_10245;A9G16_08050;A9G15_08725	G	PTS system, cellobiose-specific IIC component,NA
gilli_OG0002352	No	0.09	0.98	0.49	0.59	Ga0133555_10246;A9G19_09120;Ga0133556_10249;A9G16_08045;A9G15_08720;B6D18_RS03750	T	protein tyrosine serine phosphatase,NA
gilli_OG0002353	No	0.05	0.8	0.57	0.54	B6D18_RS03115;A9G15_07500;Ga0133557_10556;B6C99_RS09065;Ga0133558_10654;Ga0133556_10554	K,O	NA,Facilitates the functional incorporation of the urease nickel metallocenter. This process requires GTP hydrolysis, probably effectuated by UreG (By similarity)
gilli_OG0002354	No	0.03	0.78	0.55	0.53	B6C99_RS09060;A9G15_07495;B6D18_RS03120;Ga0133558_10655;Ga0133557_10557;Ga0133556_10555	O	Required for maturation of urease via the functional incorporation of the urease nickel metallocenter (By similarity),NA
gilli_OG0002355	No	0.06	0.8	0.58	0.57	B6C99_RS09055;B6D18_RS03125;A9G15_07490;Ga0133558_10656;Ga0133557_10558;Ga0133556_10556	O	NA,Involved in urease metallocenter assembly. Binds nickel. Probably functions as a nickel donor during metallocenter assembly (By similarity)
gilli_OG0002356	No	0.04	0.8	0.61	0.53	Ga0133557_10559;B6C99_RS09050;Ga0133558_10657;A9G15_07485;B6D18_RS03130;Ga0133556_10557	E	NA,Urea amidohydrolase subunit alpha
gilli_OG0002357	No	0.04	0.8	0.58	0.53	Ga0133557_10560;B6C99_RS09045;Ga0133558_10658;B6D18_RS03135;A9G15_07480;Ga0133556_10558	E	NA,Urea amidohydrolase subunit beta
gilli_OG0002358	No	0.08	0.76	0.5	0.56	B6C99_RS09040;B6D18_RS03140;Ga0133558_10659;A9G15_07475;Ga0133557_10561;Ga0133556_10559	E	NA,Urea amidohydrolase subunit gamma
gilli_OG0002359	No	0.04	0.8	0.56	0.54	B6C99_RS09035;Ga0133558_10660;B6D18_RS03145;A9G15_07470;Ga0133557_10562;Ga0133556_10560	O	NA,Required for maturation of urease via the functional incorporation of the urease nickel metallocenter (By similarity)
gilli_OG0002360	No	0.07	0.79	0.61	0.57	Ga0133557_10563;B6D18_RS03150;A9G15_07465;B6C99_RS09030;Ga0133558_10661;Ga0133556_10561	E	NA,ABC transporter
gilli_OG0002361	No	0.05	0.81	0.59	0.54	Ga0133557_10564;B6D18_RS03155;A9G15_07460;B6C99_RS09025;Ga0133556_10562;Ga0133558_10662	E	abc transporter atp-binding protein,NA
gilli_OG0002362	No	0.04	0.81	0.62	0.53	Ga0133557_10565;B6D18_RS03160;B6C99_RS09020;A9G15_07455;Ga0133556_10563;Ga0133558_10663	E	NA,abc transporter permease protein
gilli_OG0002363	No	0.02	0.79	0.58	0.5	Ga0133557_10566;B6D18_RS03165;B6C99_RS09015;A9G15_07450;Ga0133558_10664;Ga0133556_10564	E	NA,abc transporter permease protein
gilli_OG0002364	No	0.06	0.81	0.58	0.56	B6D18_RS03170;Ga0133557_10567;A9G15_07445;B6C99_RS09010;Ga0133558_10665;Ga0133556_10565	E	NA,ABC, transporter
gilli_OG0002366	No	-0.09	0.77	0.67	0.37	A9G15_02395;B6D18_RS02515;A9G16_10925;B6C99_RS08040;Ga0133555_104353;Ga0133557_105389	I	NA,synthase
gilli_OG0002367	No	-0.11	0.74	0.68	0.35	A9G15_02405;B6C99_RS08030;A9G16_10935;Ga0133555_104355;Ga0133557_105391;B6D18_RS02505	I	NA,dehydratase
gilli_OG0002368	No	-0.05	0.77	0.68	0.43	A9G15_02410;B6C99_RS08025;A9G16_10940;Ga0133557_105392;B6D18_RS02500;Ga0133555_104356	I	synthase,NA
gilli_OG0002369	No	-0.04	0.79	0.67	0.4	A9G15_02415;A9G16_10945;Ga0133557_105393;B6C99_RS08020;B6D18_RS02495;Ga0133555_104357	S	NA,(LipO)protein
gilli_OG0002370	No	-0.08	0.77	0.68	0.4	A9G15_02420;A9G16_10950;B6C99_RS08015;Ga0133557_105394;B6D18_RS02490;Ga0133555_104358	S	membrAne,NA
gilli_OG0002371	No	-0.1	0.75	0.68	0.37	A9G15_02425;A9G16_10955;Ga0133557_105395;B6D18_RS02485;B6C99_RS08010;Ga0133555_104359	S	outer membrane lipoprotein carrier protein LolA,NA
gilli_OG0002372	No	-0.09	0.73	0.68	0.37	A9G15_02430;A9G16_10960;B6C99_RS08005;Ga0133557_105396;Ga0133555_104360;B6D18_RS02480	S	NA,Thioesterase
gilli_OG0002373	No	-0.07	0.77	0.69	0.4	A9G16_10965;A9G15_02435;B6C99_RS08000;Ga0133557_105397;Ga0133555_104361;B6D18_RS02475	M	Bacterial lipid A biosynthesis acyltransferase,NA
gilli_OG0002374	No	-0.07	0.76	0.7	0.42	B6D18_RS02470;A9G16_10970;A9G15_02440;B6C99_RS07995;Ga0133557_105398;Ga0133555_104362	I	NA,carrier protein) dehydratase
gilli_OG0002375	No	-0.1	0.8	0.67	0.39	B6D18_RS02465;B6C99_RS07990;A9G16_10975;Ga0133557_105399;A9G15_02445;Ga0133555_104363	Q	NA,amp-dependent synthetase and ligase
gilli_OG0002376	No	-0.09	0.81	0.68	0.38	B6C99_RS07985;B6D18_RS02460;A9G16_10980;Ga0133555_104364;Ga0133557_105400;A9G15_02450	S	Membrane,NA
gilli_OG0002379	No	-0.11	0.79	0.69	0.38	B6C99_RS07970;B6D18_RS02445;Ga0133555_104367;A9G16_10995;Ga0133557_105403;A9G15_02465	I	NA,Acyl-transferase
gilli_OG0002380	No	-0.13	0.76	0.69	0.35	B6D18_RS02440;B6C99_RS07965;Ga0133555_104368;Ga0133557_105404;A9G16_11000;A9G15_02470	S	NA
gilli_OG0002381	No	-0.06	0.81	0.67	0.43	B6D18_RS02435;B6C99_RS07960;Ga0133555_104369;A9G16_11005;Ga0133557_105405;A9G15_02475	Q	O-Methyltransferase,NA
gilli_OG0002382	No	-0.06	0.82	0.63	0.41	B6C99_RS07955;B6D18_RS02430;A9G16_11010;Ga0133557_105406;Ga0133555_104370;A9G15_02480	S	(LipO)protein,NA
gilli_OG0002383	No	0.17	0.65	0.25	0.55	Ga0133556_105369;A9G16_11030;A9G17_04840;A9G15_02500;Ga0133555_104379;A9G19_07535	NA	NA
gilli_OG0002384	No	0.19	0.77	0.22	0.5	Ga0133556_1051216;A9G16_00715;Ga0133555_104557;A9G15_06215;Ga0133556_105641;A9G19_02290	NA	NA
gilli_OG0002385	No	0.04	0.91	0.66	0.53	B6D18_RS08085;Ga0133556_105843;Ga0133555_104703;A9G16_01445;Ga0133558_111175;A9G15_09485	G	IIa component,NA
gilli_OG0002387	No	0.1	0.85	0.6	0.58	B6D18_RS08095;Ga0133555_104705;Ga0133556_105845;Ga0133558_111173;A9G16_01455;A9G15_09495	G	NA,PTS system ascorbate-specific transporter subunit IIC
gilli_OG0002388	No	0.05	0.87	0.65	0.54	B6D18_RS08100;Ga0133555_104706;Ga0133556_105846;Ga0133558_111171;A9G15_09500;A9G16_01460	M	NA,Arabinose 5-phosphate isomerase
gilli_OG0002389	No	0.06	0.87	0.64	0.54	B6D18_RS08105;A9G16_01465;Ga0133555_104707;Ga0133556_105847;Ga0133558_111170;A9G15_09505	E	dihydrodipicolinate,NA
gilli_OG0002390	No	0.2	0.82	0.42	0.57	Ga0133555_104740;A9G16_05310;A9G19_01370;Ga0133556_105881;A9G15_01810;B6C99_RS00465	S	NA
gilli_OG0002391	No	0.01	0.95	0.53	0.52	A9G15_03080;A9G19_00965;Ga0133555_10583;Ga0133556_105968;A9G16_05750;B6C99_RS11530	C	NA,FAD binding domain
gilli_OG0002392	No	0.07	0.93	0.46	0.58	A9G16_06065;A9G19_00655;Ga0133556_1051034;B6C99_RS12495;A9G15_03395;Ga0133555_105145	NA	NA
gilli_OG0002393	No	0.03	0.95	0.55	0.54	A9G15_03575;A9G19_00475;Ga0133555_105180;Ga0133556_1051058;A9G16_06240;B6D18_RS11185	P	NA,ABC transporter
gilli_OG0002394	No	-0.16	0.6	0.83	0.23	Ga0133558_10971;Ga0133558_110425;A9G15_03845;Ga0133557_105414;Ga0133558_11243;Ga0133557_105889	NA	NA
gilli_OG0002396	No	0.1	0.6	0.62	0.29	A9G16_03960;A9G15_08955;Ga0133555_1062;Ga0133558_112170;B6D18_RS12250;A9G19_05395	NA	NA
gilli_OG0002398	No	-0.24	0.57	0.77	0.14	A9G15_00315;A9G15_00320;Ga0133558_11458;Ga0133558_11459;Ga0133558_11460;Ga0133558_11461	NA	NA
gilli_OG0002399	No	0.02	0.82	0.62	0.53	B6C99_RS05095;B6D18_RS01350;Ga0133558_11521;A9G15_11190;Ga0133557_10821;Ga0133556_10921	S	dihydroorotase EC 3.5.2.3,NA
gilli_OG0002400	No	0.04	0.84	0.6	0.54	B6C99_RS05090;B6D18_RS01345;Ga0133558_11522;A9G15_11195;Ga0133557_10822;Ga0133556_10922	S	Membrane,NA
gilli_OG0002401	No	0.01	0.82	0.63	0.51	B6C99_RS05085;B6D18_RS01340;Ga0133558_11523;Ga0133556_10923;A9G15_11200;Ga0133557_10823	S	NA,Membrane
gilli_OG0002402	No	0.02	0.81	0.62	0.51	B6D18_RS01330;Ga0133558_11525;Ga0133556_10925;B6C99_RS05075;A9G15_11210;Ga0133557_10825	S	NA,Transcriptional regulator
gilli_OG0002404	No	0.52	0.42	0.15	0.68	B6D22_RS00760;Ga0133555_104482;A9G16_00340;Ga0133556_105568;GAPWK_0770;A9G17_03340	M	NA,Glycosyl Transferase
gilli_OG0002406	No	0.78	0.34	0.03	0.72	A9G17_00130;B6C99_RS00145;Ga0133559_10996;Ga0133558_11147;B6D22_RS03225;GAPWK_1546	K	transcriptional regulator,NA
gilli_OG0002407	No	0.5	0.21	0.09	0.51	Ga0133556_1051050;Ga0133558_110584;B6D22_RS01690;A9G17_01525;Ga0133557_106172;GAPWK_1224	S	NA
gilli_OG0002408	No	0.55	0.5	0.09	0.76	Ga0133558_10989;GAPWK_0655;Ga0133556_105378;A9G17_03890;B6D22_RS03950;B6D18_RS04095	S	NA,Beta-lactamase domain protein
gilli_OG0002409	No	0.27	0.41	0.47	0.38	Ga0133558_110454;A9G19_01505;B6D18_RS09490;Ga0133558_11045;A9G17_03910;A9G19_09855	L	dna repair protein,DNA repair protein (RadC,NA
gilli_OG0002410	No	0.58	0.39	0.13	0.84	A9G17_04305;Ga0133558_110534;Ga0133557_106122;Ga0133557_105244;Ga0133556_1051107;B6D22_RS11040	P	NA,Transporter
gilli_OG0002411	No	0	0.83	0.58	0.56	Ga0133558_110163;Ga0133556_105630;B6D18_RS06960;B6C99_RS08690;A9G19_02345;Ga0133557_105642	S	membrane,NA
gilli_OG0002412	No	0.36	0.63	0.47	0.64	Ga0133556_105136;B6D18_RS04840;Ga0133559_113109;Ga0133558_117198;B6C99_RS06280;B6D22_RS11425	V	NA,ATPase associated with various cellular activities aaa_5
gilli_OG0002413	No	0.51	0.15	0.19	0.41	Ga0133557_107192;Ga0133559_10564;B6C99_RS06740;Ga0133558_114188;B6D18_RS02235;B6D22_RS01185	S	NA
gilli_OG0002414	No	0.22	0.6	0.43	0.6	Ga0133559_106413;Ga0133556_10290;Ga0133558_14254;Ga0133557_10393;B6C99_RS11070;GAPWK_1204	S	cell wall assembly cell proliferation coordinating protein, knr4-like protein,NA
gilli_OG0002415	No	0.25	0.58	0.39	0.6	Ga0133557_110154;Ga0133556_111122;B6D18_RS05910;Ga0133558_117192;B6D22_RS04225;B6C99_RS02575	S	nucleotidyltransferase,NA
gilli_OG0002416	No	0.26	0.57	0.38	0.61	B6D22_RS04230;Ga0133557_110155;Ga0133556_111123;Ga0133558_117193;B6C99_RS02580;B6D18_RS05915	S	NA,Nucleotidyltransferase
gilli_OG0002417	No	0.22	0.61	0.54	0.52	Ga0133557_107108;B6D18_RS02050;Ga0133558_114108;B6C99_RS03700;GAPWK_2238;Ga0133558_10797	G	6-phospho 3-hexuloisomerase,NA
gilli_OG0002420	No	0.76	0.13	-0.05	0.64	Ga0133557_10795;Ga0133559_110507;Ga0133556_10887;GAPWK_2221;Ga0133558_11495;B6D22_RS12320	S	NA,Alpha beta hydrolase fold protein
gilli_OG0002421	No	0.11	0.64	0.61	0.45	Ga0133559_1034;Ga0133557_1034;Ga0133556_1023;Ga0133555_1023;GAPWK_0028;Ga0133558_1023	U	Involved in targeting and insertion of nascent membrane proteins into the cytoplasmic membrane. Acts as a receptor for the complex formed by the signal recognition particle (SRP) and the ribosome-nascent chain (RNC). Interaction with SRP-RNC leads to the transfer of the RNC complex to the Sec translocase for insertion into the membrane, the hydrolysis of GTP by both Ffh and FtsY, and the dissocia…
gilli_OG0002422	No	0.13	0.17	0.36	0.05	GAPWK_0353;Ga0133559_10473;GAPWK_0351;A9G14_00860;A9G14_00855	NA	NA
gilli_OG0002423	gilli_1	0.99	0.09	-0.19	0.67	Ga0133559_104107;A9G17_09205;GAPWK_0382;A9G14_00680;B6D22_RS05020	NA	NA
gilli_OG0002424	gilli_1	0.98	0.14	-0.14	0.75	Ga0133559_10536;B6D22_RS03770;A9G17_09420;A9G14_06765;GAPWK_0421	I	NA,Carboxylesterase family
gilli_OG0002425	gilli_1	0.99	0.09	-0.17	0.69	GAPWK_0458;A9G17_04755;A9G14_06570;B6D22_RS09870;Ga0133559_105100	NA	NA
gilli_OG0002426	gilli_1	0.96	0.16	-0.09	0.76	GAPWK_0575;B6D22_RS10865;A9G17_04130;A9G14_05950;Ga0133559_105219	K	NA,gCN5-related N-acetyltransferase
gilli_OG0002427	gilli_1	0.97	0.13	-0.15	0.71	A9G17_04020;B6D22_RS10745;A9G14_05830;Ga0133559_105241;GAPWK_0602	NA	NA
gilli_OG0002429	gilli_1	0.99	0.09	-0.18	0.69	A9G17_03695;GAPWK_0698;A9G14_00565;B6D22_RS06215;Ga0133559_105314	S	Sel1 domain protein repeat-containing protein,NA
gilli_OG0002430	gilli_1	1	0.07	-0.19	0.67	A9G17_03585;A9G14_02370;GAPWK_0716;Ga0133559_1062;B6D22_RS02290	U	NA,type ii secretion system protein e
gilli_OG0002431	gilli_1	0.99	0.13	-0.15	0.72	Ga0133559_1063;A9G14_02365;A9G17_03580;GAPWK_0717;B6D22_RS02295	U	NA,type ii secretion system
gilli_OG0002432	gilli_1	0.99	0.09	-0.17	0.7	A9G17_03575;A9G14_02360;B6D22_RS02300;Ga0133559_1064;GAPWK_0718	U	type II secretion system protein,NA
gilli_OG0002433	gilli_1	0.99	0.1	-0.17	0.69	B6D22_RS02305;A9G17_03570;A9G14_02355;GAPWK_0719;Ga0133559_1065	U	tight adherence protein D,NA
gilli_OG0002434	gilli_1	0.98	0.1	-0.16	0.69	A9G17_03565;Ga0133559_1066;A9G14_02350;GAPWK_0720;B6D22_RS02310	U	flp operon protein C,NA
gilli_OG0002435	gilli_1	0.98	0.12	-0.17	0.71	GAPWK_0721;Ga0133559_1067;A9G17_03560;B6D22_RS02315;A9G14_02345	U	Type II and III secretion system protein,NA
gilli_OG0002436	gilli_1	0.99	0.09	-0.17	0.7	Ga0133559_1068;B6D22_RS02320;GAPWK_0722;A9G17_03555;A9G14_02340	U	NA,flp operon protein D
gilli_OG0002437	gilli_1	0.98	0.1	-0.14	0.7	A9G14_02335;B6D22_RS02325;Ga0133559_1069;A9G17_03550;GAPWK_0723	U	tight adherence protein,NA
gilli_OG0002438	gilli_1	0.98	0.12	-0.17	0.71	GAPWK_0724;A9G14_02330;B6D22_RS02330;Ga0133559_10610;A9G17_03545	NA	NA
gilli_OG0002439	gilli_1	0.98	0.14	-0.14	0.73	A9G17_03540;Ga0133559_10611;B6D22_RS02335;GAPWK_0725;A9G14_02325	U	Inherit from COG: TadE family,NA
gilli_OG0002440	gilli_1	0.98	0.14	-0.16	0.71	A9G17_03535;GAPWK_0726;Ga0133559_10612;B6D22_RS02340;A9G14_02320	D,Z	NA,regulator of chromosome condensation, RCC1
gilli_OG0002441	gilli_1	0.97	0.13	-0.17	0.72	Ga0133559_10613;A9G17_03530;B6D22_RS02345;A9G14_02315;GAPWK_0727	O,U	operon protein,NA
gilli_OG0002442	No	0.82	0.32	0.1	0.91	Ga0133558_110133;A9G17_03095;A9G14_01925;B6D22_RS09455;GAPWK_0815	S	Bacterial alpha-L-rhamnosidase,NA
gilli_OG0002443	No	0.85	0.19	0	0.64	GAPWK_0901;A9G14_05090;B6D22_RS07740;A9G17_02695;B6D18_RS12200	S	NA,Peptidase family M23
gilli_OG0002444	gilli_1	0.99	0.1	-0.19	0.69	Ga0133559_106134;A9G17_02845;A9G14_05275;B6D22_RS08465;GAPWK_0858	S	NA,Membrane
gilli_OG0002445	gilli_1	0.91	0.2	-0.07	0.75	B6D22_RS07675;GAPWK_0913;A9G17_02625;Ga0133559_106175;A9G14_05470	S	NA
gilli_OG0002447	No	0.76	0.06	-0.28	0.62	A9G14_04685;B6D22_RS01225;Ga0133556_105401;A9G15_04120;B6C99_RS02935	K	repressor,NA
gilli_OG0002449	No	-0.03	0.65	0.48	0.3	Ga0133557_106457;A9G15_04010;A9G14_04800;Ga0133556_105422;Ga0133556_105815	S	Terminase, large subunit,Terminase-like family
gilli_OG0002450	No	0	0.42	0.04	0.24	Ga0133556_105430;Ga0133556_1051120;A9G15_03970;A9G14_04840;B6D18_RS12040	S	phage protein,NA
gilli_OG0002451	No	0	0.46	0.1	0.27	B6D18_RS12045;Ga0133556_1051119;Ga0133556_105431;A9G14_04845;A9G15_03965	S	tail protein,NA
gilli_OG0002452	No	0	0.41	0.07	0.24	Ga0133556_1051118;B6D18_RS12050;Ga0133556_105432;A9G15_03960;A9G14_04850	S	NA,Domain of unknown function (DUF1789)
gilli_OG0002453	No	0.01	0.48	0.16	0.3	A9G14_04890;B6D18_RS12105;Ga0133556_105444;A9G15_03880;Ga0133556_1051117	M	tail length tape measure,NA
gilli_OG0002454	No	0.15	0.56	0.45	0.48	A9G14_04930;Ga0133556_105450;Ga0133556_1051111;Ga0133558_11245;B6D18_RS11225	S	phage protein,NA,tail fiber protein
gilli_OG0002456	No	0.29	0.49	0.46	0.44	A9G14_09975;Ga0133559_106343;GAPWK_1104;Ga0133556_1051193;B6D18_RS12115	S	NA
gilli_OG0002457	No	0.45	0.32	0.27	0.43	A9G14_10000;Ga0133559_106349;GAPWK_1147;B6C99_RS12075;GAPWK_1108	NA	NA
gilli_OG0002458	No	0.52	0.27	0.12	0.5	GAPWK_1161;B6C99_RS11065;Ga0133559_106380;B6D18_RS12125;A9G14_10060	S	SMI1 KNR4 family protein,NA
gilli_OG0002459	No	0.31	0.55	0.34	0.57	Ga0133559_106402;A9G14_01545;B6D18_RS10715;GAPWK_1193;B6C99_RS11120	NA	NA
gilli_OG0002462	No	0.25	0.58	0.35	0.5	Ga0133556_105513;GAPWK_1212;A9G14_01460;Ga0133559_106422;A9G17_01035	K	LysR family Transcriptional regulator
gilli_OG0002464	No	0.22	0.68	0.52	0.44	Ga0133555_104711;Ga0133558_111151;A9G15_09525;A9G14_01315;A9G16_01485	NA	NA
gilli_OG0002465	No	0.95	0.21	-0.07	0.75	A9G14_10280;Ga0133559_106468;GAPWK_1286;A9G17_01400;B6C99_RS12825	NA	NA
gilli_OG0002466	gilli_1	1	0.08	-0.19	0.68	Ga0133559_106479;B6D22_RS05520;GAPWK_1297;A9G17_01350;A9G14_10335	C	FAD linked oxidase domain protein,NA
gilli_OG0002467	gilli_1	1	0.06	-0.19	0.68	Ga0133559_106531;GAPWK_1352;B6D22_RS04500;A9G17_01125;A9G14_03705	S	NA,Auxin Efflux Carrier
gilli_OG0002468	No	0.54	0.32	0.16	0.4	A9G14_00320;A9G17_00845;Ga0133559_10873;GAPWK_1447;B6C99_RS12430	S	NA,capsular polysaccharide phosphotransferase
gilli_OG0002469	No	0.15	0.36	0.51	0.25	Ga0133559_10916;Ga0133557_106440;A9G14_01820;Ga0133558_11021;GAPWK_1461	S	type VI secretion-associated protein, VC_A0118 family,NA
gilli_OG0002470	gilli_1	0.98	0.11	-0.17	0.71	A9G14_01705;A9G17_00670;Ga0133559_10940;GAPWK_1486;B6D22_RS04390	S	SMI1 / KNR4 family (SUKH-1),NA
gilli_OG0002471	No	0.77	0.15	-0.06	0.6	A9G14_01670;B6D22_RS00295;GAPWK_1496;GAPWK_1495;GAPWK_1497	NA	NA
gilli_OG0002472	gilli_1	1	0.1	-0.18	0.69	Ga0133559_10972;A9G14_07525;A9G17_00225;GAPWK_1525;B6D22_RS03355	E	ABC-type amino acid transport signal transduction systems periplasmic component,NA
gilli_OG0002473	gilli_1	0.99	0.11	-0.19	0.7	B6D22_RS03270;Ga0133559_10986;A9G14_07470;A9G17_00170;GAPWK_1536	NA	NA
gilli_OG0002474	No	0.01	0.37	0.59	0.16	A9G14_07335;Ga0133559_109116;Ga0133558_11182;GAPWK_1564;Ga0133557_106314	I,Q	KR domain
gilli_OG0002477	gilli_1	0.99	0.05	-0.19	0.66	B6D22_RS10630;GAPWK_1791;A9G17_11955;Ga0133559_11095;A9G14_07740	H	3-octaprenyl-4-hydroxybenzoate carboxy-lyase,NA
gilli_OG0002479	gilli_1	0.99	0.1	-0.18	0.7	A9G14_04180;GAPWK_1924;B6D22_RS02595;A9G17_11375;Ga0133559_110209	NA	NA
gilli_OG0002480	gilli_1	1	0.05	-0.19	0.65	Ga0133559_110388;GAPWK_2107;B6D22_RS06840;A9G17_10415;A9G14_12490	O	Has antioxidant activity. Could remove peroxides or H(2)O(2) (By similarity),NA
gilli_OG0002481	gilli_1	0.98	0.12	-0.14	0.71	GAPWK_2113;A9G17_10385;A9G14_12520;B6D22_RS06870;Ga0133559_110394	NA	NA
gilli_OG0002482	gilli_1	0.98	0.11	-0.16	0.69	B6D22_RS06875;Ga0133559_110395;GAPWK_2114;A9G14_12525;A9G17_10380	NA	NA
gilli_OG0002483	gilli_1	1	0.08	-0.18	0.68	B6D22_RS06950;A9G17_10305;A9G14_12610;GAPWK_2129;Ga0133559_110411	NA	NA
gilli_OG0002484	No	0.21	0.3	0.46	0.26	Ga0133558_114123;Ga0133557_107123;GAPWK_2253;Ga0133559_110529;A9G14_13190	K	Transcriptional regulator
gilli_OG0002485	No	0.19	0.29	0.48	0.24	A9G14_13195;Ga0133558_114124;GAPWK_2254;Ga0133559_110530;Ga0133557_107124	G	Altronate oxidoreductase
gilli_OG0002486	gilli_1	0.99	0.06	-0.19	0.66	Ga0133559_110643;A9G17_05210;B6D22_RS07865;GAPWK_2371;A9G14_03105	NA	NA
gilli_OG0002487	No	0.5	0.05	0.23	0.39	A9G14_13965;Ga0133559_11180;GAPWK_2504;Ga0133558_11598;B6D22_RS12055	NA	NA
gilli_OG0002490	No	0.07	0.92	0.58	0.57	B6D18_RS03960;B6C99_RS12580;A9G19_09315;A9G15_08915;A9G16_08245	NA	NA
gilli_OG0002491	No	0.09	0.5	0.44	0.28	A9G15_08505;Ga0133555_10288;A9G16_07825;B6C99_RS06065;Ga0133558_14277	S	NA
gilli_OG0002492	No	0.12	0.76	0.53	0.5	A9G15_06555;A9G19_02635;A9G16_00360;B6D18_RS08340;Ga0133555_104486	M	NA,glycosyl transferase
gilli_OG0002493	No	0.21	0.75	0.28	0.54	A9G16_00710;A9G15_06220;Ga0133556_105640;Ga0133555_104556;A9G19_02295	NA	NA
gilli_OG0002494	No	-0.14	0.65	0.78	0.24	A9G19_02075;Ga0133558_110232;A9G15_06010;A9G16_00930;Ga0133555_104600	NA	NA
gilli_OG0002496	No	0.11	0.68	0.42	0.43	A9G16_05270;A9G19_01410;Ga0133555_104732;A9G15_01850;B6D18_RS11405	NA	NA
gilli_OG0002497	No	0.09	0.83	0.61	0.56	Ga0133555_10579;B6D18_RS10120;A9G19_00985;A9G16_05725;A9G15_03050	NA	NA
gilli_OG0002498	No	0.12	0.62	0.59	0.5	Ga0133558_110591;Ga0133558_110592;A9G17_03980;A9G15_03475;A9G15_03485	S	Domain of unknown function (DUF1910)
gilli_OG0002499	No	0.24	0.51	0.18	0.43	A9G15_03935;Ga0133556_105433;Ga0133558_110386;B6D22_RS11350;GAPWK_2644	S	NA,SMC domain protein,Protein of unknown function (DUF3696)
gilli_OG0002500	No	0	0.57	0.66	0.19	Ga0133558_110446;A9G16_06800;A9G19_00100;A9G15_04315;Ga0133555_105291	S	Autotransporter
gilli_OG0002502	No	0.03	0.92	0.44	0.54	A9G15_01605;Ga0133556_10715;A9G16_04925;B6C99_RS05825;Ga0133555_106200	NA	NA
gilli_OG0002503	No	0	0.63	0.75	0.39	B6C99_RS06660;Ga0133558_114210;B6D18_RS02315;Ga0133557_107210;A9G15_00840	NA	NA
gilli_OG0002504	No	0.4	0.28	0.19	0.33	GAPWK_1220;A9G17_01545;B6C99_RS02490;A9G15_05165;B6D18_RS10925	G	Major Facilitator Superfamily,NA
gilli_OG0002505	No	0.44	0.27	0.17	0.36	B6C99_RS02500;A9G15_05150;B6D18_RS10930;GAPWK_1223;A9G17_01530	K	Tetr family transcriptional regulator,NA
gilli_OG0002506	No	0.04	0.46	0.53	0.22	Ga0133555_109109;Ga0133559_11362;A9G15_05095;A9G19_09735;GAPWK_2635	S	NA
gilli_OG0002507	No	-0.03	0.42	0.52	0.14	GAPWK_2634;Ga0133555_109110;A9G19_09730;A9G15_05090;Ga0133559_11361	NA	NA
gilli_OG0002509	No	0.12	0.52	0.71	0.33	Ga0133558_11189;Ga0133555_10528;A9G16_05465;Ga0133557_106322;B6D18_RS11540	S	NA
gilli_OG0002510	No	0.09	0.4	0.53	0.36	Ga0133559_10830;Ga0133555_105164;Ga0133558_11794;Ga0133557_106176;A9G16_06160	G,M	Nad-dependent epimerase dehydratase,3-beta hydroxysteroid dehydrogenase isomerase
gilli_OG0002511	No	0.12	0.35	0.41	0.25	Ga0133555_105165;GAPWK_1407;A9G16_06165;Ga0133559_10829;Ga0133557_106175	K	Tetr family transcriptional regulator
gilli_OG0002513	No	0.81	0.15	-0.08	0.73	Ga0133559_11045;A9G17_12115;Ga0133558_110415;Ga0133557_105878;B6D22_RS02845	E	NA,extracellular solute-binding protein
gilli_OG0002514	No	0.82	0.16	-0.08	0.73	A9G17_12120;B6D22_RS02840;Ga0133559_11044;Ga0133557_105879;Ga0133558_110416	E	amino acid AbC transporter,NA
gilli_OG0002515	No	0.75	0.24	0	0.8	A9G17_12125;Ga0133558_110417;Ga0133557_105880;B6D22_RS02835;Ga0133559_11043	E	(ABC) transporter,NA
gilli_OG0002518	No	0.5	0.43	0.13	0.67	Ga0133556_105567;A9G17_03345;GAPWK_0769;B6D22_RS05205;Ga0133555_104481	S	NA,lipopolysaccharide core region biosynthetic process
gilli_OG0002519	No	0.48	0.39	0	0.46	Ga0133555_104476;Ga0133555_104473;GAPWK_0764;B6D22_RS05180;A9G17_03370	M	Hydrolase,NA,Glycosyl transferase, family 2
gilli_OG0002520	No	0.7	0.3	0.09	0.83	Ga0133558_113165;A9G17_04120;B6D18_RS06560;B6D22_RS10855;B6C99_RS10680	E	Glyoxalase Bleomycin resistance protein (Dioxygenase,NA
gilli_OG0002521	No	0.26	0.03	0.08	0.31	B6D18_RS10440;GAPWK_1272;B6C99_RS11710;A9G17_05255;B6C99_RS06805	NA	NA
gilli_OG0002522	No	0.03	0.83	0.6	0.54	B6D18_RS02710;Ga0133558_108230;A9G19_07315;Ga0133557_105342;Ga0133556_105322	L	CRISPR (clustered regularly interspaced short palindromic repeat), is an adaptive immune system that provides protection against mobile genetic elements (viruses, transposable elements and conjugative plasmids). CRISPR clusters contain sequences complementary to antecedent mobile elements and target invading nucleic acids. CRISPR clusters are transcribed and processed into CRISPR RNA (crRNA). Act…
gilli_OG0002524	No	0.2	0.37	0.62	0.33	Ga0133557_105449;Ga0133559_105265;B6D18_RS04125;Ga0133558_10976;B6C99_RS07900	E	Aminotransferase class I and II,NA
gilli_OG0002525	No	0.21	0.36	0.64	0.35	B6C99_RS07910;B6D18_RS04135;Ga0133557_105447;Ga0133558_10974;Ga0133559_105263	K	NA,Transcriptional regulator
gilli_OG0002526	No	-0.15	0.52	0.85	0.27	B6C99_RS08065;Ga0133557_106583;Ga0133558_112161;Ga0133558_10948;Ga0133557_105384	G	Major Facilitator,NA
gilli_OG0002527	No	0.04	0.82	0.61	0.54	Ga0133557_105872;B6C99_RS10155;Ga0133556_1063;B6D18_RS04275;Ga0133558_110409	G	NA,Major Facilitator
gilli_OG0002528	No	0.05	0.8	0.62	0.55	Ga0133558_112191;Ga0133556_10780;B6C99_RS10405;B6D18_RS07770;Ga0133557_106612	K	NA,Bacterial extracellular solute-binding protein
gilli_OG0002529	No	0.08	0.8	0.59	0.58	Ga0133558_112190;B6C99_RS10410;B6D18_RS07765;Ga0133556_10779;Ga0133557_106611	G	NA,nucleoside
gilli_OG0002530	No	0.07	0.81	0.61	0.58	B6C99_RS10415;B6D18_RS07760;Ga0133557_106610;Ga0133556_10778;Ga0133558_112189	S	Inherit from COG: domain protein,NA
gilli_OG0002531	No	0.16	0.5	0.24	0.49	Ga0133556_1051195;B6D18_RS12120;B6C99_RS11085;B6C99_RS11080;Ga0133556_1051194	S	NA
gilli_OG0002532	No	0.32	0.54	0.3	0.62	Ga0133556_111121;B6C99_RS02570;Ga0133557_110153;B6D18_RS05905;B6D22_RS04220	S	NA
gilli_OG0002534	No	0.23	0.61	0.47	0.52	Ga0133558_114105;GAPWK_2231;Ga0133557_107105;B6C99_RS03715;B6D18_RS02035	G	PTS system, galactitol-specific IIc component,NA
gilli_OG0002535	No	0.23	0.62	0.51	0.55	GAPWK_2229;B6D18_RS02025;Ga0133557_107103;Ga0133558_114103;B6C99_RS03725	K	NA,transcriptional regulator DeoR family
gilli_OG0002536	No	0	0.68	0.55	0.46	Ga0133558_112276;Ga0133557_106688;B6C99_RS04510;B6D18_RS05160;Ga0133556_107152	S	NA
gilli_OG0002537	No	0.09	0.81	0.57	0.61	Ga0133556_10972;Ga0133557_10873;B6C99_RS04840;B6D18_RS01100;Ga0133558_11573	E	Dihydroxy-acid dehydratase,NA
gilli_OG0002538	No	0.08	0.82	0.57	0.6	Ga0133558_11572;B6D18_RS01105;Ga0133557_10872;Ga0133556_10971;B6C99_RS04845	G	Major Facilitator Superfamily,NA
gilli_OG0002539	No	0.04	0.8	0.62	0.55	Ga0133558_110549;B6C99_RS05350;Ga0133557_106137;B6D18_RS09990;Ga0133556_1051088	NA	NA
gilli_OG0002540	No	0	0.78	0.62	0.51	B6D18_RS10850;Ga0133557_106154;Ga0133556_1051071;Ga0133558_110567;B6C99_RS05435	L	NA,RtcB Protein
gilli_OG0002541	No	0.04	0.8	0.59	0.56	Ga0133557_106155;Ga0133558_110568;Ga0133556_1051070;B6C99_RS05440;B6D18_RS11145	J	peptide Chain Release factor,NA
gilli_OG0002542	No	0.56	0.45	0.23	0.76	B6D22_RS08100;B6D18_RS05685;GAPWK_1715;Ga0133557_105718;Ga0133558_110243	S	alpha-2-macroglobulin domain protein,NA
gilli_OG0002543	No	0.57	0.43	0.22	0.76	B6D22_RS08095;Ga0133558_110242;GAPWK_1716;Ga0133557_105717;B6D18_RS05690	M	NA,penicillin-binding protein 1C
gilli_OG0002544	No	-0.32	0.54	0.58	0.17	Ga0133558_14285;Ga0133558_14279;Ga0133557_1062;B6D18_RS06330;Ga0133557_10613	S	NA,Protein of unknown function (DUF1436)
gilli_OG0002545	No	-0.06	0.86	0.67	0.45	B6D18_RS07785;Ga0133556_10783;Ga0133555_10621;Ga0133557_106614;Ga0133558_112193	NA	NA
gilli_OG0002546	No	0.66	0.1	0.03	0.63	Ga0133557_10643;B6D22_RS00140;Ga0133558_114145;B6D18_RS09510;Ga0133558_11042	NA	NA
gilli_OG0002547	No	0.79	0.27	0.03	0.8	Ga0133558_117169;Ga0133559_11369;Ga0133557_110137;GAPWK_2642;B6D22_RS11280	S	NA
gilli_OG0002548	No	0.13	0.58	0.56	0.53	Ga0133557_10917;GAPWK_2548;Ga0133556_11017;Ga0133558_11616;Ga0133557_105518	K	transcriptional regulator, RpiR
gilli_OG0002549	gilli_3	0.14	0.35	0.58	0.49	Ga0133557_106279;Ga0133557_106278;Ga0133557_106277;Ga0133558_11134;Ga0133558_11135	NA	NA
gilli_OG0002551	No	0.96	0.08	-0.16	0.69	B6D22_RS07265;Ga0133559_10343;A9G17_07580;A9G14_10860	S	NA,membrAne
gilli_OG0002554	No	0.55	0.48	0.37	0.83	Ga0133557_105216;Ga0133559_105160;A9G14_06255;Ga0133558_10880	NA	NA
gilli_OG0002555	No	0.82	0.27	0.05	0.72	B6D22_RS10840;A9G17_00350;GAPWK_0579;A9G14_05930	S	NA
gilli_OG0002556	No	0.61	0.2	0.01	0.49	GAPWK_0609;A9G17_00320;A9G14_10630;B6D18_RS10145	NA	NA
gilli_OG0002557	No	0.6	0.21	0.02	0.49	GAPWK_0610;B6D18_RS10140;A9G14_10625;A9G17_00325	S	NA
gilli_OG0002559	No	0.31	0.23	0.36	0.18	Ga0133559_10652;A9G14_02140;B6D22_RS00680;A9G17_03320	M	NA,Capsular polysaccharide synthesis protein
gilli_OG0002560	No	0.55	0.55	0.25	0.78	Ga0133557_105611;Ga0133558_117103;A9G14_01900;A9G14_01895	S	NA
gilli_OG0002561	No	0.97	0.09	-0.13	0.67	A9G17_02670;Ga0133559_106166;A9G14_05425;B6D22_RS07720	S	NA
gilli_OG0002562	No	0.98	0.1	-0.14	0.71	A9G17_02665;B6D22_RS07715;Ga0133559_106167;A9G14_05430	K	Transcriptional regulator,NA
gilli_OG0002563	No	0.48	0.13	0.16	0.37	A9G14_05475;B6D22_RS07670;GAPWK_0914;Ga0133559_106176	M	Glycosyl transferase, family 2,NA
gilli_OG0002564	No	0.47	0.12	0.15	0.36	B6D22_RS07665;A9G14_05480;GAPWK_0915;Ga0133559_106177	NA	NA
gilli_OG0002565	No	0.46	0.11	0.15	0.35	B6D22_RS07660;A9G14_05485;Ga0133559_106178;GAPWK_0916	NA	NA
gilli_OG0002567	No	0.66	0.39	0.17	0.82	GAPWK_0977;A9G17_02235;A9G14_05780;B6D22_RS07495	S	NA
gilli_OG0002568	No	0.64	0.4	0.21	0.81	A9G14_00025;B6D22_RS07465;A9G17_02190;GAPWK_0985	S	NA
gilli_OG0002570	No	0.11	0.62	0.46	0.49	B6D18_RS11795;Ga0133558_11268;Ga0133556_1051127;A9G14_04700	S	NA
gilli_OG0002571	No	0.39	0.37	0.24	0.35	A9G14_04810;Ga0133556_105424;A9G15_04000;Ga0133557_106455	S	head morphogenesis protein,Phage Mu protein F like protein
gilli_OG0002573	No	0.46	0.31	0.29	0.44	Ga0133559_106339;GAPWK_1100;A9G14_09955;B6C99_RS12745	S	NA
gilli_OG0002574	No	0.45	0.21	0.27	0.42	GAPWK_1102;A9G14_09965;B6C99_RS12150;Ga0133559_106341	NA	NA
gilli_OG0002575	No	0.39	0.33	0.34	0.35	A9G14_09970;GAPWK_1103;Ga0133559_106342;B6C99_RS12615	NA	NA
gilli_OG0002576	No	0.48	0.14	0.22	0.43	Ga0133559_106347;B6C99_RS12835;B6D18_RS10225;A9G14_09990	S	NA
gilli_OG0002578	No	0.42	0.31	0.13	0.46	A9G14_10075;B6C99_RS12845;Ga0133559_106382;GAPWK_1165	S	NA,Pentapeptide repeat protein
gilli_OG0002580	No	0.49	0.02	0.04	0.37	A9G14_10120;Ga0133559_106391;B6C99_RS11125;GAPWK_1176	NA	NA
gilli_OG0002581	No	0.36	0.16	0.25	0.26	A9G14_01550;Ga0133559_106401;GAPWK_1192;B6C99_RS11115	S	NA
gilli_OG0002582	No	0.6	0.35	0.2	0.57	GAPWK_1198;A9G14_01530;B6C99_RS02980;Ga0133559_106406	S	Leucine-rich repeat protein,NA
gilli_OG0002584	No	-0.13	0.64	0.74	0.27	A9G19_00565;A9G14_01330;Ga0133558_111154;A9G15_03500	NA	NA
gilli_OG0002585	No	0.4	0.11	0.25	0.37	A9G14_08245;Ga0133557_105420;GAPWK_1355;B6D22_RS01475	S	NA
gilli_OG0002586	No	0.41	0.09	0.24	0.36	A9G14_08250;B6D22_RS01480;Ga0133557_105421;GAPWK_1356	S	NA
gilli_OG0002587	No	0.52	0.27	0.17	0.37	Ga0133559_10874;A9G14_00325;A9G17_00840;GAPWK_1448	S	-acetyltransferase
gilli_OG0002588	No	0.46	0.23	0.2	0.28	A9G14_02410;A9G17_12465;GAPWK_1628;Ga0133559_109174	NA	NA
gilli_OG0002589	No	0.29	0.38	0.34	0.29	A9G14_13375;B6D22_RS04210;Ga0133557_110109;GAPWK_1728	V	type I restriction-modification system,Restriction modification system DNA (Specificity,NA
gilli_OG0002590	No	0.14	0.19	0.14	0.15	A9G14_13380;Ga0133559_11370;GAPWK_1729;A9G16_02000	V	Type I site-specific deoxyribonuclease,Type I Restriction
gilli_OG0002591	No	0.93	0.14	-0.23	0.65	Ga0133559_11064;B6D22_RS00900;GAPWK_1761;A9G14_13520	S	NA
gilli_OG0002592	No	0.51	0.06	-0.1	0.28	GAPWK_1809;B6D22_RS10545;A9G14_07830;Ga0133559_110113	S	repeat-containing protein,Sel1 domain protein repeat-containing protein,NA
gilli_OG0002595	No	0.93	0.15	-0.06	0.72	A9G14_03270;Ga0133559_110275;A9G17_10965;B6D22_RS05215	NA	NA
gilli_OG0002596	No	0.28	0.19	0.04	0.23	A9G14_08650;Ga0133557_10551;Ga0133558_10649;GAPWK_2377	S	NA
gilli_OG0002597	No	0.7	0.31	0.08	0.56	A9G17_05405;Ga0133559_110670;GAPWK_2399;A9G14_08770	NA	NA
gilli_OG0002598	No	0.78	0.42	0.11	0.89	B6D22_RS06590;Ga0133559_11228;A9G14_08095;GAPWK_2564	G	NA,Xylan 1,4-beta-xylosidase (EC 3.2.1.37)
gilli_OG0002599	No	0.8	0.4	0.09	0.9	B6D22_RS06595;Ga0133559_11229;A9G14_08090;GAPWK_2565	G	Major Facilitator superfamily,NA
gilli_OG0002600	No	0.62	0.4	-0.02	0.83	B6D22_RS11340;Ga0133557_110148;Ga0133559_11360;A9G14_09600	S	NA
gilli_OG0002601	No	0.17	0.24	0.46	0.1	Ga0133558_117139;GAPWK_2660;Ga0133559_11390;A9G14_09500	G	PTS system, galactitol-specific IIc component
gilli_OG0002602	No	0.16	0.22	0.46	0.09	A9G14_09495;Ga0133558_117138;GAPWK_2661;Ga0133559_11391	G	pts system
gilli_OG0002603	No	0.16	0.25	0.5	0.13	Ga0133559_11394;GAPWK_2664;Ga0133558_117135;A9G14_09480	K	Activates expression of the rhaBAD and rhaT operons (By similarity)
gilli_OG0002605	No	0.07	0.61	0.39	0.35	A9G19_09860;Ga0133555_10986;A9G14_09360;Ga0133557_11099	S	NA
gilli_OG0002606	No	0.15	0.58	0.29	0.37	Ga0133557_11096;A9G19_09875;Ga0133555_10983;A9G14_09355	S	Protein of unknown function (DUF3296)
gilli_OG0002608	No	0.37	0.35	0.16	0.41	A9G16_09925;A9G15_10225;Ga0133558_1087;Ga0133557_107169	S	NA
gilli_OG0002609	No	0.39	0.45	0.37	0.51	Ga0133555_1052;A9G19_01355;A9G16_05340;A9G15_02675	NA	NA
gilli_OG0002610	No	0.59	0.37	0.1	0.64	Ga0133558_102132;A9G15_03070;Ga0133558_102104;B6D22_RS07050	NA	NA
gilli_OG0002611	No	0.16	0.6	0.49	0.47	A9G16_06140;A9G15_03470;A9G15_03480;A9G17_04100	S	NA
gilli_OG0002612	No	0.1	0.52	0.46	0.23	A9G19_01665;Ga0133558_112110;A9G16_01335;A9G15_04400	NA	NA
gilli_OG0002613	No	0.1	0.56	0.44	0.37	A9G17_04110;Ga0133558_11462;Ga0133558_10419;A9G15_00335	NA	NA
gilli_OG0002614	No	0.27	0.38	0.23	0.27	A9G15_05155;GAPWK_1222;B6C99_RS02495;A9G17_01535	G	glyceraldehyde-3-phosphate dehydrogenase,NA
gilli_OG0002616	No	0.24	0.47	0.34	0.3	A9G16_02920;A9G19_04870;B6C99_RS03580;Ga0133555_105323	NA	NA
gilli_OG0002617	No	-0.07	0.21	0.58	0.1	Ga0133558_14266;Ga0133558_14237;A9G16_00185;Ga0133557_10623	S	NA
gilli_OG0002618	No	0.71	0.32	0.01	0.84	A9G17_07425;Ga0133557_10320;B6D22_RS07105;Ga0133558_10220	K	NA,Transcriptional regulator
gilli_OG0002619	No	0.7	0.3	0.02	0.83	A9G17_07435;B6D22_RS07115;Ga0133557_10322;Ga0133558_10222	G	YhcH YjgK YiaL family protein,NA
gilli_OG0002620	No	0.7	0.28	0.01	0.81	A9G17_07440;B6D22_RS07120;Ga0133558_10223;Ga0133557_10323	S	NA,2-deoxy-d-gluconate 3-dehydrogenase
gilli_OG0002621	No	0.7	0.32	0.02	0.83	A9G17_07460;Ga0133558_10227;B6D22_RS07140;Ga0133557_10327	S	NA
gilli_OG0002622	No	0.64	0.33	0.09	0.82	Ga0133558_10256;A9G17_07560;Ga0133557_10350;B6D22_RS07245	P	NA,Transporter
gilli_OG0002623	No	0.76	0.19	-0.04	0.72	Ga0133558_104174;Ga0133557_103239;B6D22_RS12805;A9G17_08490	G	Major Facilitator,NA
gilli_OG0002624	No	0.46	0.1	0.17	0.36	A9G17_09600;A9G17_05260;GAPWK_2283;Ga0133557_106443	S	Phage regulatory protein Rha (Phage_pRha),phage protein
gilli_OG0002628	No	0.64	0.36	0.11	0.83	Ga0133557_106560;Ga0133558_112129;A9G17_01970;B6D22_RS08640	G	NA,Triose-phosphate isomerase
gilli_OG0002629	No	0.59	0.41	0.13	0.77	Ga0133558_112130;A9G17_01980;B6D22_RS08635;Ga0133557_106561	G	Dihydroxyacetone kinase,NA
gilli_OG0002630	No	0.59	0.44	0.13	0.77	A9G17_01985;B6D22_RS08630;Ga0133557_106562;Ga0133558_112131	G	Dihydroxyacetone kinase,NA
gilli_OG0002631	No	0.59	0.42	0.12	0.77	B6D22_RS08625;Ga0133558_112132;Ga0133557_106563;A9G17_01990	S	NA
gilli_OG0002632	No	0.58	0.42	0.14	0.78	B6D22_RS08620;Ga0133558_112133;Ga0133557_106564;A9G17_01995	S	NA
gilli_OG0002633	No	0.75	0.17	-0.02	0.72	A9G17_02260;B6D22_RS04595;Ga0133557_105685;Ga0133558_110207	S	NA,Inner membrane protein YmfA
gilli_OG0002634	No	0.35	0.49	0.26	0.46	B6C99_RS06770;Ga0133558_10650;A9G17_04830;Ga0133557_10552	S	NA
gilli_OG0002635	No	0.3	0.52	0.26	0.48	B6C99_RS06765;Ga0133558_10651;Ga0133557_10553;A9G17_04835	K	Transcriptional regulator,NA
gilli_OG0002638	No	0.79	0.24	-0.09	0.77	Ga0133559_109110;GAPWK_2511;A9G17_05970;B6D22_RS12090	NA	NA
gilli_OG0002641	No	0.32	0.22	0.34	0.31	Ga0133558_117153;A9G19_09775;A9G19_09825;Ga0133559_11377	V	NA
gilli_OG0002642	No	0.36	0.53	0.31	0.52	Ga0133557_106503;B6D22_RS09475;B6C99_RS00780;B6C99_RS00785	S	NA
gilli_OG0002643	No	0.23	0.07	0.28	0.19	B6D18_RS10445;B6C99_RS00920;Ga0133557_106538;GAPWK_1270	K	Antirepressor,NA
gilli_OG0002646	No	0.02	0.75	0.67	0.51	Ga0133558_10952;Ga0133557_105388;B6C99_RS08045;Ga0133556_1051218	NA	NA
gilli_OG0002647	No	0.03	0.85	0.62	0.54	Ga0133558_104122;Ga0133557_103187;B6C99_RS08155;Ga0133556_10387	S	NA
gilli_OG0002648	No	-0.08	0.5	0.67	0.29	Ga0133559_105228;Ga0133557_106849;Ga0133558_113152;B6C99_RS09185	G	NA,Inner membrane metabolite transport protein ydjE
gilli_OG0002649	No	-0.07	0.48	0.67	0.3	Ga0133559_105229;Ga0133558_113151;Ga0133557_106848;B6C99_RS09190	G	NA,transport protein
gilli_OG0002650	No	-0.08	0.52	0.68	0.3	B6C99_RS09200;Ga0133559_105231;Ga0133558_113149;Ga0133557_106845	G	NA,aldolase,Aldolase
gilli_OG0002651	No	-0.08	0.53	0.66	0.31	Ga0133559_105232;B6C99_RS09205;Ga0133558_113148;Ga0133557_106844	K	NA,Transcriptional regulator
gilli_OG0002652	No	-0.03	0.54	0.67	0.36	B6C99_RS09210;Ga0133559_105233;Ga0133557_106843;Ga0133558_113147	C	Oxidoreductase, aldo keto reductase family protein,NA
gilli_OG0002653	No	-0.06	0.5	0.66	0.31	Ga0133557_106842;Ga0133559_105234;Ga0133558_113146;B6C99_RS09215	G	NA,sugar kinase
gilli_OG0002654	No	0.02	0.81	0.61	0.53	B6C99_RS10010;Ga0133558_110481;Ga0133556_1051148;Ga0133557_10666	E,G	gntp family,NA
gilli_OG0002655	No	0.48	0.07	0.15	0.32	B6D22_RS08835;GAPWK_1284;B6C99_RS11645;B6D18_RS10380	L	Terminase, large subunit,NA
gilli_OG0002657	No	-0.09	0.54	0.82	0.34	Ga0133558_11359;Ga0133557_106748;B6C99_RS12290;B6D18_RS03505	NA	NA
gilli_OG0002658	No	0.12	0.15	0.45	0.14	B6D18_RS01900;B6C99_RS12705;Ga0133557_106896;Ga0133558_14270	NA	NA
gilli_OG0002660	No	-0.12	0.59	0.83	0.34	B6D18_RS09560;Ga0133558_11321;Ga0133557_106712;B6C99_RS04620	G	IIa component,NA
gilli_OG0002661	No	-0.12	0.55	0.82	0.3	Ga0133558_11322;B6D18_RS09555;B6C99_RS04625;Ga0133557_106713	G	Transketolase, C-terminal domain,NA
gilli_OG0002662	No	-0.09	0.55	0.81	0.34	B6C99_RS04630;Ga0133558_11323;Ga0133557_106714;B6D18_RS09550	G	K00615 transketolase EC 2.2.1.1,NA
gilli_OG0002663	No	-0.09	0.59	0.82	0.36	B6D18_RS09545;B6C99_RS04635;Ga0133558_11324;Ga0133557_106715	E	Dehydrogenase,NA
gilli_OG0002664	No	-0.08	0.56	0.82	0.35	Ga0133557_106717;B6C99_RS04645;B6D18_RS03340;Ga0133558_11326	K	NA,GntR Family Transcriptional Regulator
gilli_OG0002666	No	-0.03	0.86	0.68	0.48	Ga0133558_110573;B6C99_RS05465;Ga0133556_1051065;Ga0133557_106160	G	NA,PTS system ascorbate-specific transporter subunit IIC
gilli_OG0002667	No	0.02	0.83	0.65	0.54	B6C99_RS05470;Ga0133556_1051064;Ga0133557_106161;Ga0133558_110574	G	NA,carbohydrate kinase, PfkB family
gilli_OG0002668	No	-0.01	0.84	0.67	0.5	Ga0133556_1051063;Ga0133557_106162;Ga0133558_110575;B6C99_RS05475	G	NA,Aldolase
gilli_OG0002669	No	0.02	0.79	0.62	0.54	Ga0133558_10574;Ga0133557_10473;Ga0133556_10455;B6D18_RS05110	E	Pyrroline-5-carboxylate reductase (EC 1.5.1.2),NA
gilli_OG0002670	No	0.02	0.78	0.59	0.5	B6D18_RS05115;Ga0133556_10456;Ga0133557_10474;Ga0133558_10575	S	NA
gilli_OG0002671	No	0.04	0.77	0.62	0.54	B6D18_RS05120;Ga0133558_10576;Ga0133557_10475;Ga0133556_10457	S	NA,ABC transporter
gilli_OG0002672	No	0.04	0.78	0.61	0.53	Ga0133556_10458;Ga0133558_10577;B6D18_RS05125;Ga0133557_10476	P	NA,ABC transporter permease protein
gilli_OG0002673	No	0.01	0.79	0.62	0.52	Ga0133556_10459;B6D18_RS05130;Ga0133558_10578;Ga0133557_10477	P	Binding-protein-dependent transport systems inner membrane component,NA
gilli_OG0002674	No	0.05	0.79	0.62	0.54	Ga0133558_10579;Ga0133557_10478;B6D18_RS05135;Ga0133556_10460	E	Extracellular solute-binding protein, family 5,NA
gilli_OG0002675	No	0.48	0.35	0.19	0.69	Ga0133557_106304;B6D22_RS06970;B6D18_RS06335;Ga0133558_11173	S	NA
gilli_OG0002676	No	0.06	0.78	0.61	0.56	Ga0133558_11576;Ga0133557_10876;B6D18_RS01085;Ga0133556_10975	E	NA,Catalyzes the dehydration of L-rhamnonate to 2-keto-3- deoxy-L-rhamnonate (KDR) (By similarity)
gilli_OG0002677	No	0	0.77	0.63	0.5	Ga0133557_10875;B6D18_RS01090;Ga0133558_11575;Ga0133556_10974	K	Transcriptional regulator,NA
gilli_OG0002678	No	0.29	0.38	0.2	0.52	B6D22_RS07010;B6D18_RS01845;Ga0133557_1291;Ga0133558_14251	NA	NA
gilli_OG0002679	No	0.04	0.77	0.6	0.54	Ga0133558_117129;Ga0133556_111103;Ga0133557_110120;B6D18_RS09230	K	NA,transcriptional regulator DeoR family
gilli_OG0002680	No	0.15	0.61	0.54	0.61	Ga0133556_111104;Ga0133557_110121;B6D18_RS09235;Ga0133558_117130	G	Fructose-bisphosphate aldolase class-II,fructose-bisphosphate aldolase,NA
gilli_OG0002681	No	0.03	0.78	0.61	0.52	Ga0133557_110124;B6D18_RS09250;Ga0133556_111107;Ga0133558_117133	G	PTS System,NA
gilli_OG0002682	No	0.03	0.75	0.61	0.53	Ga0133557_110125;Ga0133558_117134;Ga0133556_111108;B6D18_RS09255	S	d-lyxose ketol-isomerase,NA
gilli_OG0002683	No	-0.17	0.69	0.53	0.35	Ga0133558_108232;B6D18_RS02700;Ga0133557_105344;Ga0133556_105324	NA	NA
gilli_OG0002684	No	-0.03	0.75	0.7	0.52	Ga0133556_10798;Ga0133558_112208;Ga0133557_106629;B6D18_RS11050	G	NA,Domain of unknown function (DUF386)
gilli_OG0002685	No	0.03	0.74	0.68	0.57	Ga0133558_112209;Ga0133557_106630;Ga0133556_10799;B6D18_RS11055	G	NA,BNR Asp-box repeat protein
gilli_OG0002686	No	0.01	0.73	0.68	0.54	Ga0133557_106631;Ga0133558_112210;Ga0133556_107100;B6D18_RS11060	E	symporter,NA
gilli_OG0002688	No	0.05	0.77	0.62	0.55	Ga0133556_10243;Ga0133558_10252;Ga0133557_10346;B6D18_RS03780	M	NA,mandelate racemase muconate lactonizing
gilli_OG0002689	No	0.05	0.79	0.63	0.56	Ga0133556_10242;Ga0133557_10345;B6D18_RS03785;Ga0133558_10251	K	NA,Transcriptional regulator
gilli_OG0002690	No	0.41	0.38	0.26	0.67	Ga0133557_106903;Ga0133558_113217;B6D22_RS07070;B6D22_RS07075	NA	NA
gilli_OG0002691	No	0.45	0.31	0.17	0.64	Ga0133557_106926;Ga0133557_106894;B6D22_RS07080;Ga0133558_102117	S	NA
gilli_OG0002693	No	0.26	0.05	0.37	0.2	Ga0133558_114185;Ga0133559_10566;B6D22_RS01195;Ga0133557_106902	NA	NA
gilli_OG0002694	No	0.03	0.38	0.61	0.2	Ga0133558_11181;Ga0133557_106313;GAPWK_1563;Ga0133559_109115	Q	AMP-dependent synthetase and ligase
gilli_OG0002696	gilli_3	-0.22	0.5	0.92	0.19	Ga0133558_1109;Ga0133558_1107;Ga0133558_1268;Ga0133557_106693	S	NA
gilli_OG0002697	No	0.68	0.36	0	0.59	GAPWK_0404;A9G17_09335;A9G14_06850	E	Spermidine synthase
gilli_OG0002698	No	0.68	0.37	-0.01	0.59	GAPWK_0405;A9G14_06845;A9G17_09340	S	NA
gilli_OG0002699	No	0.34	0.29	-0.15	0.3	A9G17_04505;A9G14_06315;B6C99_RS01300	P	ABC transporter,NA
gilli_OG0002700	No	0.35	0.32	-0.17	0.32	B6C99_RS01310;A9G14_06305;A9G17_04495	P	periplasmic binding protein,NA
gilli_OG0002701	No	0.78	0.25	0.1	0.7	B6D22_RS10835;A9G14_05925;GAPWK_0580	NA	NA
gilli_OG0002702	No	0.72	0.29	0.12	0.67	A9G14_05885;GAPWK_0590;B6D22_RS10800	NA	NA
gilli_OG0002706	No	0.38	0.03	0.25	0.2	B6C99_RS09380;A9G14_02175;Ga0133559_10645	M	NA,Polysaccharide biosynthesis protein
gilli_OG0002707	No	0.44	0.56	0.28	0.72	GAPWK_0861;A9G14_01610;GAPWK_0872	L	Transposase
gilli_OG0002708	No	0.75	0.2	0.01	0.63	A9G14_05655;GAPWK_0950;B6D22_RS04710	S	NA
gilli_OG0002709	No	0.55	0.15	0	0.37	A9G14_04590;Ga0133556_105386;B6C99_RS03010	S	NA
gilli_OG0002710	No	0.17	0.06	0.07	0.15	A9G14_04605;A9G15_03910;Ga0133558_110335	NA	NA
gilli_OG0002711	No	0.34	0.18	0.11	0.28	A9G14_04630;Ga0133557_106489;B6C99_RS02975	L	NA,Exonuclease
gilli_OG0002712	No	0.25	0.12	0.08	0.19	Ga0133557_106488;A9G14_04635;B6C99_RS02970	L	recombination protein,NA
gilli_OG0002715	No	0.14	0.29	0.17	0.16	Ga0133556_105423;A9G15_04005;A9G14_04805	S	NA
gilli_OG0002716	No	0.13	0.28	0.2	0.14	Ga0133556_105425;A9G14_04815;A9G15_03995	S	phage protein
gilli_OG0002717	No	0.18	0.29	0.17	0.2	A9G14_04820;Ga0133556_105426;A9G15_03990	N	phage protein
gilli_OG0002718	No	0.17	0.31	0.2	0.21	A9G14_04825;A9G15_03985;Ga0133556_105427	S	NA
gilli_OG0002719	No	0.21	0.26	0	0.2	A9G15_03980;A9G14_04830;Ga0133556_105428	S	phage protein
gilli_OG0002720	No	0.2	0.24	-0.04	0.18	Ga0133556_105429;A9G15_03975;A9G14_04835	S	NA
gilli_OG0002721	No	0.49	-0.04	0.04	0.4	A9G17_05270;GAPWK_2281;A9G14_09915	S	NA
gilli_OG0002724	No	0.39	0.22	0.28	0.36	Ga0133559_106373;A9G14_10025;GAPWK_1151	NA	NA
gilli_OG0002725	No	0.41	0.33	0.14	0.42	A9G14_10045;GAPWK_1157;Ga0133559_106377	NA	NA
gilli_OG0002727	No	0.39	0.25	0.15	0.38	A9G14_10080;Ga0133559_106383;GAPWK_1166	NA	NA
gilli_OG0002728	No	0.37	0.22	0.19	0.35	GAPWK_1168;Ga0133559_106384;A9G14_10085	NA	NA
gilli_OG0002729	No	0.4	0.15	0.15	0.28	A9G14_10090;Ga0133559_106385;GAPWK_1169	NA	NA
gilli_OG0002730	No	0.4	0.2	0.21	0.36	Ga0133559_106387;GAPWK_1171;A9G14_10100	NA	NA
gilli_OG0002731	No	0.48	0.33	0.22	0.52	GAPWK_1179;A9G14_10125;Ga0133559_106392	NA	NA
gilli_OG0002732	No	0.53	0.38	0.2	0.57	GAPWK_1180;Ga0133559_106393;A9G14_10130	NA	NA
gilli_OG0002734	No	0.46	0.29	0.15	0.49	B6C99_RS11105;Ga0133559_106400;A9G14_04275	NA	NA
gilli_OG0002735	No	0.48	0.33	0.23	0.5	A9G14_01535;Ga0133559_106405;GAPWK_1195	S	Protein of unknown function (DUF2750)
gilli_OG0002736	No	0.48	0.32	0.23	0.56	GAPWK_1199;Ga0133559_106407;A9G14_01525	NA	NA
gilli_OG0002739	No	0.31	0.09	0.21	0.16	GAPWK_1207;A9G14_01490;Ga0133559_106416	NA	NA
gilli_OG0002740	No	0.43	0.21	0.21	0.35	Ga0133559_106417;GAPWK_1208;A9G14_01485	NA	NA
gilli_OG0002741	No	0.82	0.22	-0.08	0.8	A9G17_01500;B6D22_RS00750;A9G14_10180	S	NA,Protein of unknown function (DUF1470)
gilli_OG0002742	No	0.81	0.28	-0.1	0.83	B6D22_RS00745;A9G14_10185;A9G17_01495	S	Alpha beta hydrolase,NA
gilli_OG0002743	No	0.31	0.14	0.28	0.14	A9G14_08490;Ga0133559_10826;GAPWK_1404	NA	NA
gilli_OG0002746	No	0.26	0.41	0.15	0.43	A9G14_07165;A9G17_03020;A9G16_06780	L	Inherit from COG: ATP-dependent endonuclease of the OLD,ATP-dependent endonuclease of the OLD
gilli_OG0002748	No	0.3	0.24	0.45	0.24	GAPWK_1768;Ga0133559_11069;A9G14_13545	NA	NA
gilli_OG0002749	No	0.62	0.25	0.1	0.46	B6D22_RS10540;A9G14_01360;GAPWK_1856	S	NA
gilli_OG0002751	No	0.12	0.27	0.5	0.23	A9G14_12640;B6D22_RS12755;Ga0133557_1077	S	NA
gilli_OG0002753	No	0.23	0.15	0.04	0.19	A9G19_07550;A9G14_09595;A9G17_06525	S	NA
gilli_OG0002756	No	0.35	0.43	0.01	0.37	Ga0133557_11095;Ga0133555_10982;A9G14_09350	NA	NA
gilli_OG0002757	No	0.19	0.21	0.28	0.23	A9G17_03940;A9G14_00180;Ga0133558_114162	K	LysR family Transcriptional regulator
gilli_OG0002758	No	0.23	0.29	0.3	0.29	A9G17_03935;A9G14_00185;Ga0133558_114163	S	hydrolase, CocE NonD family protein
gilli_OG0002759	No	0.18	0.27	0.29	0.24	A9G17_03930;A9G14_00190;Ga0133558_114164	S	NA
gilli_OG0002761	No	0.4	0.41	0.15	0.39	A9G14_12010;B6C99_RS03055;B6D22_RS03300	NA	NA
gilli_OG0002762	No	0.43	0.35	0.13	0.42	B6C99_RS03045;A9G14_12020;B6D22_RS03295	K	NA,CI repressor
gilli_OG0002763	No	-0.12	0.72	0.62	0.28	A9G16_03330;A9G15_07075;A9G19_06345	G	Aldolase
gilli_OG0002764	No	-0.13	0.7	0.62	0.27	A9G16_03325;A9G15_07070;A9G19_06350	G	PTS system fructose IIA component
gilli_OG0002765	No	-0.11	0.74	0.62	0.29	A9G15_07065;A9G19_06355;A9G16_03320	G	PTS system sorbose subfamily IIB component
gilli_OG0002766	No	-0.11	0.73	0.62	0.29	A9G15_07060;A9G19_06360;A9G16_03315	G	PTS system sorbose-specific iic component
gilli_OG0002767	No	-0.11	0.72	0.62	0.3	A9G16_03310;A9G19_06365;A9G15_07055	G	PTS system mannose fructose sorbose family IID component
gilli_OG0002769	No	0.11	0.49	0.31	0.22	A9G19_02720;A9G15_06640;B6D18_RS12280	M	Glycosyl transferase,NA
gilli_OG0002770	No	0.2	0.34	0.22	0.16	A9G19_02690;A9G15_06610;B6D18_RS11590	M	NA,Nad-dependent epimerase dehydratase
gilli_OG0002771	No	0.17	0.3	0.23	0.14	B6D18_RS11585;A9G19_02685;A9G15_06605	M	NA,Udp-glucose 6-dehydrogenase
gilli_OG0002772	No	-0.07	0.37	0.4	0.23	A9G19_02675;A9G15_06595;A9G16_00330	M	udp-galactopyranose mutase
gilli_OG0002773	No	-0.17	0.26	0.36	0.1	A9G19_02670;A9G15_06590;A9G16_00335	M	family 8
gilli_OG0002774	No	0.04	0.62	0.37	0.27	B6D18_RS11565;A9G19_02655;A9G15_06575	S	NA,Glycosyl Transferase
gilli_OG0002776	No	-0.05	0.43	0.72	0.15	Ga0133558_110424;Ga0133557_105888;A9G15_03850	S	NA,phage protein
gilli_OG0002777	No	0.22	0.44	0.28	0.33	Ga0133556_105434;A9G15_03930;Ga0133558_110387	V	NA
gilli_OG0002779	No	0.23	0.26	0.33	0.15	A9G15_04080;B6C99_RS02890;Ga0133557_106468	S	NA,lambda NinG
gilli_OG0002780	No	0.38	0.16	0.12	0.27	A9G15_04110;Ga0133556_105403;Ga0133557_106478	S	NA
gilli_OG0002782	No	-0.1	0.62	0.66	0.31	Ga0133555_105284;A9G15_04280;A9G16_06750	M	glycosyl transferase, family 25
gilli_OG0002783	No	0.06	0.37	0.53	0.22	A9G15_04300;A9G16_06785;Ga0133555_105288	K	Transcriptional regulator
gilli_OG0002784	No	0.05	0.39	0.53	0.22	A9G15_04305;A9G16_06790;Ga0133555_105289	S	HipA domain protein
gilli_OG0002785	No	0.15	0.7	0.55	0.37	A9G15_04390;A9G19_10615;Ga0133558_110597	I	acyltransferase 3,Acyl-transferase
gilli_OG0002787	No	0.26	0.06	-0.25	0.21	Ga0133558_114152;A9G15_00650;Ga0133557_107148	G	pts system
gilli_OG0002788	No	0.27	0.09	-0.22	0.21	A9G15_00660;Ga0133557_107150;Ga0133558_114154	G	PTS System
gilli_OG0002789	No	0.26	0.07	-0.23	0.2	A9G15_00665;Ga0133557_107151;Ga0133558_114155	K	Transcriptional regulator
gilli_OG0002790	No	0.24	0.09	-0.21	0.2	A9G15_00670;Ga0133557_107152;Ga0133558_114156	G	Phosphotransferase system, EIIC
gilli_OG0002791	No	0.27	0.08	-0.26	0.22	A9G15_00675;Ga0133558_114157;Ga0133557_107153	G	Glucokinase
gilli_OG0002793	No	0.23	0.26	0.39	0.19	A9G15_11445;A9G16_10570;Ga0133555_10764	S	Iron-sulfur cluster binding protein
gilli_OG0002794	No	0.17	0.26	0.39	0.12	A9G15_11455;Ga0133555_10766;A9G16_10580	S	UPF0272 protein
gilli_OG0002795	No	0.19	0.27	0.41	0.16	Ga0133555_10767;A9G16_10585;A9G15_11460	L	PP-loop domain protein
gilli_OG0002796	No	0.18	0.34	0.44	0.16	Ga0133555_10768;A9G16_10590;A9G15_11465	S	1-(5-phosphoribosyl)-5-amino-4-imidazole-carboxylate (air) carboxylase
gilli_OG0002799	No	-0.24	0.42	0.28	0.05	Ga0133555_104649;A9G16_01170;A9G19_01830	NA	NA
gilli_OG0002800	No	-0.17	0.44	0.25	0.1	A9G19_01825;A9G16_01175;Ga0133555_104650	S	NA
gilli_OG0002801	No	-0.13	0.48	0.26	0.12	Ga0133555_104651;A9G16_01180;A9G19_01820	NA	NA
gilli_OG0002804	No	0.49	0.42	0.15	0.41	Ga0133557_106107;Ga0133555_105228;A9G16_06475	S	Predicted membrane protein (DUF2335)
gilli_OG0002805	No	0.21	0.5	0.3	0.3	A9G16_04365;Ga0133555_10689;B6C99_RS04500	S	Pfam:DUF2081,NA
gilli_OG0002809	No	0.55	-0.03	-0.28	0.33	A9G17_01250;B6D22_RS04085;Ga0133559_106505	Q	decarboxylase,NA
gilli_OG0002810	No	0.8	0.22	-0.13	0.69	B6D22_RS01715;A9G17_01560;GAPWK_1218	NA	NA
gilli_OG0002812	No	0.64	0.34	0.1	0.66	A9G17_01615;Ga0133558_10967;B6D22_RS01735	S	NA,Acyl-protein synthetase, LuxE
gilli_OG0002814	No	0.64	0.34	0.08	0.66	B6D22_RS01745;Ga0133558_10963;A9G17_01625	I	NA,3-oxoacyl- acyl-carrier-protein synthase
gilli_OG0002815	No	0.63	0.34	0.09	0.65	B6D22_RS01750;Ga0133558_10962;A9G17_01630	S	NA
gilli_OG0002816	No	0.42	0.43	0.01	0.42	B6D22_RS05175;GAPWK_0763;A9G17_03375	S	NA
gilli_OG0002817	No	0.37	-0.02	-0.15	0.25	A9G17_05275;B6C99_RS01005;B6C99_RS06825	S	NA
gilli_OG0002818	No	0.82	0.04	-0.19	0.64	A9G17_06660;A9G17_06655;B6D22_RS02905	NA	NA
gilli_OG0002819	No	0.62	0.26	-0.05	0.65	Ga0133557_110107;B6D22_RS02920;A9G17_06675	S	NA,Protein of unknown function (DUF1524)
gilli_OG0002821	No	0.19	0.71	0.29	0.53	A9G19_07520;B6D18_RS04245;Ga0133556_105366	P	NA,Periplasmic binding protein
gilli_OG0002822	No	0.17	0.77	0.31	0.55	A9G19_07525;B6D18_RS04240;Ga0133556_105367	P	NA,Iron-hydroxamate transporter permease subunit
gilli_OG0002823	No	0.22	0.76	0.3	0.59	Ga0133556_105368;B6D18_RS04235;A9G19_07530	P	tonb-dependent siderophore receptor,receptor,NA
gilli_OG0002824	No	0.09	0.23	0.28	0.35	B6D22_RS01135;A9G19_00590;Ga0133555_105159	V	Type I restriction modification DNA specificity domain,NA,restriction
gilli_OG0002825	No	0.37	-0.03	-0.1	0.25	Ga0133555_105161;A9G19_00580;B6D22_RS01125	V	type I restriction enzyme,NA
gilli_OG0002826	No	0.09	0.64	0.3	0.38	A9G19_09850;Ga0133555_10990;Ga0133557_110100	NA	NA
gilli_OG0002828	No	0.19	0.36	0.17	0.4	B6D22_RS02980;Ga0133559_113107;A9G19_09785	K	Gcn5-related n-acetyltransferase,NA
gilli_OG0002829	No	0.32	0.15	0.27	0.27	Ga0133559_11376;A9G19_09770;Ga0133558_117154	L	mutator MutT protein
gilli_OG0002831	No	0.21	0.1	-0.11	0.14	B6C99_RS01085;B6D22_RS01240;GAPWK_2378	S	NA
gilli_OG0002832	No	0.25	0.54	0.19	0.54	B6C99_RS06285;Ga0133556_105135;B6D18_RS04835	V	NA,5-methylcytosine restriction system component-like protein
gilli_OG0002833	No	0.41	0.39	-0.01	0.45	B6D18_RS02225;B6C99_RS06755;Ga0133557_107189	NA	NA
gilli_OG0002834	No	0.27	0.33	0.27	0.3	GAPWK_2645;B6C99_RS07520;Ga0133557_110146	S	Protein of unknown function DUF262,NA
gilli_OG0002835	No	0.05	0.39	0.74	0.22	B6C99_RS08070;Ga0133558_10947;Ga0133557_105383	K	NA,Transcriptional regulator
gilli_OG0002837	No	-0.06	0.5	0.58	0.31	B6C99_RS09195;Ga0133558_113150;Ga0133559_105230	C	NA,oxidoreductase,Oxidoreductase
gilli_OG0002839	No	0.06	0.37	0.82	0.26	Ga0133557_105877;Ga0133558_110414;B6C99_RS10130	K	laci family,NA
gilli_OG0002840	No	0.04	0.37	0.81	0.23	Ga0133557_105876;Ga0133558_110413;B6C99_RS10135	G	Tripartite ATP-independent periplasmic transporters, DctQ component,NA
gilli_OG0002841	No	0.06	0.38	0.82	0.26	Ga0133557_105875;Ga0133558_110412;B6C99_RS10140	Q	NA,Bacterial extracellular solute-binding protein, family 7
gilli_OG0002842	No	0.08	0.39	0.8	0.27	Ga0133558_110411;Ga0133557_105874;B6C99_RS10145	I	NA,Short-chain dehydrogenase reductase Sdr
gilli_OG0002843	No	0.08	0.4	0.79	0.27	Ga0133558_110410;B6C99_RS10150;Ga0133557_105873	G	RbsD or FucU transport,NA
gilli_OG0002845	No	0.55	0.16	0.05	0.41	B6C99_RS11015;Ga0133559_1074;GAPWK_1144	NA	NA
gilli_OG0002846	No	0.4	0.08	0.08	0.25	GAPWK_1133;B6C99_RS11030;Ga0133559_106359	S	NA
gilli_OG0002848	No	0.38	0.01	0.04	0.21	B6D18_RS10415;GAPWK_1277;B6C99_RS11630	S	Phage major capsid protein,NA
gilli_OG0002849	No	0.39	0.02	0.03	0.22	B6D18_RS10405;B6C99_RS11640;GAPWK_1279	O	NA,phage portal protein HK97 family
gilli_OG0002850	No	0.32	0.03	0.12	0.18	GAPWK_1282;B6C99_RS11655;B6D18_RS10390	V	HNH endonuclease,NA
gilli_OG0002851	No	0.23	0.58	0.41	0.63	Ga0133559_106357;B6C99_RS12110;GAPWK_1129	NA	NA
gilli_OG0002852	No	0.39	0.18	0.02	0.4	Ga0133559_106355;GAPWK_1127;B6C99_RS12140	NA	NA
gilli_OG0002853	No	0.22	0.07	0.1	0.18	GAPWK_1639;Ga0133556_105415;B6C99_RS02870	NA	NA
gilli_OG0002854	No	0.32	0.26	-0.1	0.27	Ga0133556_105406;B6C99_RS02915;Ga0133557_106475	L	Replication Protein,NA
gilli_OG0002855	No	0.26	0.26	-0.05	0.23	B6C99_RS02920;Ga0133557_106476;Ga0133556_105405	L	NA,Replication protein
gilli_OG0002856	No	0.48	0.32	0.16	0.44	B6C99_RS03000;Ga0133556_105390;Ga0133557_106493	L	NA,single-stranded DNA-binding protein
gilli_OG0002857	No	0.74	-0.01	-0.24	0.59	B6C99_RS12445;B6D22_RS01790;B6C99_RS12425	NA	NA
gilli_OG0002858	No	0.12	0.67	0.19	0.5	B6D18_RS09405;B6C99_RS12485;Ga0133556_1051036	NA	NA
gilli_OG0002859	No	-0.09	0.76	0.62	0.43	B6C99_RS12770;B6D18_RS09335;Ga0133558_11049	NA	NA
gilli_OG0002860	No	0.33	0.25	0.2	0.41	B6C99_RS12860;Ga0133559_106363;GAPWK_1137	NA	NA
gilli_OG0002861	No	0.41	0.33	0.14	0.51	B6C99_RS12930;GAPWK_1111;Ga0133559_106351	NA	NA
gilli_OG0002862	No	0.26	0.08	0.11	0.15	B6C99_RS05270;Ga0133559_10820;Ga0133555_105216	S	NA
gilli_OG0002863	No	-0.12	0.52	0.86	0.3	B6C99_RS06140;Ga0133557_105852;Ga0133558_110393	E	NA,dihydrodipicolinate synthetase
gilli_OG0002864	No	0.03	0.59	0.77	0.45	Ga0133557_106831;B6D18_RS06485;Ga0133558_113136	NA	NA
gilli_OG0002865	No	0.09	0.39	0.8	0.28	Ga0133558_115100;Ga0133557_10898;B6D18_RS00970	M	Sel1 domain protein repeat-containing protein,NA
gilli_OG0002866	No	0.13	0.58	0.57	0.46	Ga0133556_105701;Ga0133557_105729;B6D18_RS07565	NA	NA
gilli_OG0002868	No	0.16	0.38	0.24	0.3	Ga0133558_102138;Ga0133557_1066;B6D18_RS01920	S	NA
gilli_OG0002869	No	0.06	0.35	0.46	0.2	GAPWK_2669;Ga0133558_10957;B6D18_RS10935	S	NA,Ubiquinol-cytochrome C chaperone
gilli_OG0002871	No	-0.07	0.59	0.84	0.36	Ga0133558_11371;Ga0133557_106763;B6D18_RS03555	NA	NA
gilli_OG0002872	No	0.59	0.27	0.16	0.78	Ga0133557_103242;Ga0133558_104177;B6D22_RS12785	S	Membrane,NA
gilli_OG0002873	No	0.61	0.28	0.14	0.79	Ga0133557_103241;B6D22_RS12790;Ga0133558_104176	S	NA
gilli_OG0002874	No	0.38	0.13	0.2	0.25	B6D22_RS00550;GAPWK_0973;Ga0133559_106230	S	NA
gilli_OG0002875	No	0.53	0.17	0.11	0.69	B6D22_RS08415;Ga0133558_112225;Ga0133557_106646	S	NA,associated with various cellular activities
gilli_OG0002876	No	0.52	0.19	0.15	0.71	Ga0133558_112224;Ga0133557_106645;B6D22_RS08420	S	NA
gilli_OG0002877	No	0.54	0.18	0.11	0.71	Ga0133558_112223;Ga0133557_106644;B6D22_RS08425	S	NA
gilli_OG0002878	No	0.53	0.17	0.12	0.7	Ga0133558_112222;Ga0133557_106643;B6D22_RS08430	S	NA
gilli_OG0002879	No	0.78	0.17	0.07	0.56	B6D22_RS07510;Ga0133559_106231;GAPWK_0974	S	NA
gilli_OG0002880	No	0.18	0.24	0.16	0.23	GAPWK_1691;B6D22_RS05595;Ga0133557_105728	S	NA
gilli_OG0002882	No	0.12	0.29	0.4	0.35	B6D22_RS11235;Ga0133556_11185;Ga0133558_117156	K	NA,Transcriptional regulator
gilli_OG0002883	No	0.11	0.31	0.42	0.35	Ga0133558_117157;Ga0133556_11186;B6D22_RS11240	K	NA,Transcriptional regulator, GntR family
gilli_OG0002884	No	0.12	0.3	0.43	0.37	Ga0133556_11187;Ga0133558_117158;B6D22_RS11245	Q	NA,fumarylacetoacetate (FAA) hydrolase
gilli_OG0002885	No	0.1	0.31	0.43	0.34	B6D22_RS11255;Ga0133556_11189;Ga0133558_117160	C	NA,fumarate
gilli_OG0002886	No	0.13	0.3	0.43	0.36	B6D22_RS11260;Ga0133558_117161;Ga0133556_11190	C	NA,Tartrate dehydratase subunit alpha
gilli_OG0002887	No	0.65	0.15	0.02	0.62	Ga0133557_110141;Ga0133558_117173;B6D22_RS11300	NA	NA
gilli_OG0002888	No	0.65	0.13	0.01	0.6	B6D22_RS11305;Ga0133558_117174;Ga0133557_110142	NA	NA
gilli_OG0002889	No	0.67	0.21	-0.12	0.56	GAPWK_2733;B6D22_RS09945;Ga0133559_113132	S	NA
gilli_OG0002890	No	0.74	0.16	-0.02	0.7	Ga0133557_106422;Ga0133558_11260;B6D22_RS01210	NA	NA
gilli_OG0002892	No	0.73	0.18	-0.03	0.62	GAPWK_1315;B6D22_RS01020;Ga0133557_107178	S	NA,hydrolase of the alpha beta superfamily
gilli_OG0002893	No	0.8	0.17	-0.03	0.64	Ga0133559_11074;B6D22_RS00875;GAPWK_1771	NA	NA
gilli_OG0002894	No	0.6	0.34	-0.08	0.7	Ga0133559_10559;B6D22_RS00615;Ga0133557_107195	S	NA
gilli_OG0002895	No	0.72	0.2	-0.03	0.59	Ga0133559_105255;GAPWK_0638;Ga0133558_114165	O	ATPase aaa-2 domain protein
gilli_OG0002896	No	0.7	0.2	-0.04	0.59	GAPWK_0639;Ga0133558_114166;Ga0133559_105256	O	Activation of anaerobic ribonucleoside-triphosphate reductase under anaerobic conditions by generation of an organic free radical, using S-adenosylmethionine and reduced flavodoxin as cosubstrates to produce 5'-deoxy-adenosine (By similarity)
gilli_OG0002897	No	0.69	0.21	-0.04	0.59	Ga0133559_105257;Ga0133558_114167;GAPWK_0640	L	DNA helicase
gilli_OG0002898	No	0.67	0.22	-0.01	0.59	Ga0133558_114168;Ga0133559_105258;GAPWK_0641	S	NA
gilli_OG0002900	No	0.2	0.34	0.45	0.25	Ga0133558_10792;Ga0133557_105145;GAPWK_2234	G	pts system,PTS system, lactose cellobiose specific IIB subunit
gilli_OG0002902	No	0.07	0.58	0.51	0.32	Ga0133558_14236;Ga0133555_10296;Ga0133557_10624	NA	NA
gilli_OG0002904	No	-0.02	0.77	0.64	0.47	Ga0133556_105654;Ga0133558_110187;Ga0133557_105665	G	PTS system, lactose cellobiose family IIC
gilli_OG0002905	No	-0.05	0.76	0.65	0.44	Ga0133558_110188;Ga0133557_105666;Ga0133556_105655	G	beta-glucosidase
gilli_OG0002906	No	-0.03	0.77	0.65	0.48	Ga0133557_105667;Ga0133558_110189;Ga0133556_105656	G	PTS System
gilli_OG0002907	No	-0.04	0.74	0.65	0.45	Ga0133557_105668;Ga0133558_110190;Ga0133556_105657	K	GntR Family Transcriptional Regulator
gilli_OG0002908	No	0.05	0.7	0.65	0.59	Ga0133558_110535;Ga0133557_106123;Ga0133556_1051106	G	hydrolase, family 38
gilli_OG0002909	No	-0.18	0.66	0.74	0.31	Ga0133556_1051109;Ga0133557_105417;Ga0133558_10973	L	Integrase
gilli_OG0002910	gilli_3	0.25	0.3	0.38	0.48	Ga0133557_106932;Ga0133558_10968;Ga0133557_1012	NA	NA
gilli_OG0002911	gilli_3	0.01	0.58	0.75	0.39	Ga0133558_11253;Ga0133557_106442;Ga0133557_10547	S	Inherit from COG: Tape measure protein,Tape measure protein
gilli_OG0002912	gilli_3	0.37	0.12	0.06	0.26	Ga0133557_105557;Ga0133558_11087;Ga0133557_105554	M	Nucleotidyl transferase
gilli_OG0002913	gilli_3	0.05	0.45	0.67	0.35	Ga0133558_14235;Ga0133557_1194;Ga0133557_10625	S	Uncharacterized protein conserved in bacteria (DUF2247)
gilli_OG0002916	No	0.19	0.19	0.36	0.08	GAPWK_0354;A9G14_00850	S	Uncharacterized alpha/beta hydrolase domain (DUF2235)
gilli_OG0002917	No	0.25	0.13	0.07	0.13	GAPWK_0443;A9G14_06650	NA	NA
gilli_OG0002918	No	0.33	0.3	0.33	0.37	A9G14_06015;Ga0133558_107102	NA	NA
gilli_OG0002919	No	0.71	0.33	0.12	0.57	GAPWK_0636;A9G14_10570	NA	NA
gilli_OG0002920	No	0.12	0.03	0.01	0.03	A9G14_04525;A9G14_04790	S	NA
gilli_OG0002922	No	0.26	0.06	-0.24	0.14	Ga0133556_105383;A9G14_04580	S	Phage-related protein
gilli_OG0002925	No	0.18	0.05	-0.07	0.1	A9G14_04640;Ga0133557_106487	S	NA
gilli_OG0002926	No	0.23	0.21	0.25	0.16	Ga0133557_106482;A9G14_04670	NA	NA
gilli_OG0002928	No	0.29	0.34	0.41	0.4	Ga0133558_11267;A9G14_04705	L	DnaB-like helicase N terminal domain
gilli_OG0002931	No	0.47	0.4	0	0.51	B6D18_RS11205;A9G14_04780	NA	NA
gilli_OG0002932	No	0.41	-0.19	-0.08	0.23	A9G14_04785;B6C99_RS13005	K	phage regulatory protein, rha family,NA
gilli_OG0002933	No	0.2	0.11	-0.01	0.19	A9G15_03950;A9G14_04860	S	Hypothetical protein (DUF2513)
gilli_OG0002934	No	-0.11	0.04	0.05	-0.1	A9G14_04865;A9G15_03945	S	NA
gilli_OG0002935	No	0.72	0.14	-0.21	0.61	B6D22_RS00285;A9G14_04870	NA	NA
gilli_OG0002939	No	0.29	0.16	0.23	0.18	A9G14_10035;Ga0133559_106375	NA	NA
gilli_OG0002941	No	0.41	0.37	0.08	0.47	A9G14_10070;GAPWK_1163	S	NA
gilli_OG0002945	No	0.44	0.3	0.21	0.46	A9G14_01475;GAPWK_1210	NA	NA
gilli_OG0002946	No	0.38	0.11	0.18	0.24	A9G14_01470;Ga0133559_106420	NA	NA
gilli_OG0002947	No	-0.17	0.49	0.78	0.26	A9G14_01325;Ga0133558_111153	NA	NA
gilli_OG0002948	No	0.54	0.14	0.22	0.43	GAPWK_1325;A9G14_10455	F	5'-nucleotidase (EC 3.1.3.5)
gilli_OG0002949	No	0.49	0.34	0.01	0.46	A9G14_07170;A9G16_06775	L	DNA helicase
gilli_OG0002950	No	0.31	0.25	-0.05	0.28	A9G14_07050;Ga0133558_110449	L	Integrase
gilli_OG0002951	No	0.3	0.24	0.3	0.2	Ga0133559_109180;A9G14_02450	S	NA
gilli_OG0002955	No	0.02	0.22	0.41	0.18	Ga0133558_117101;A9G14_09605	S	NA
gilli_OG0002956	No	0.09	0.29	0.31	0.16	A9G17_06700;A9G14_09420	NA	NA
gilli_OG0002957	No	0.09	-0.02	-0.14	0.02	A9G14_09410;A9G17_09550	S	NA
gilli_OG0002958	No	0.1	0	-0.13	0.04	A9G14_09405;A9G17_09555	S	NA
gilli_OG0002959	No	0.09	0	-0.13	0.03	A9G14_09400;A9G17_09560	S	KAP P-loop
gilli_OG0002960	No	0.03	0.61	0.32	0.32	A9G14_09380;Ga0133555_10988	NA	NA
gilli_OG0002961	No	0.02	0.61	0.35	0.31	A9G14_09375;Ga0133555_10987	NA	NA
gilli_OG0002962	No	0.19	0.27	0.46	0.15	A9G14_10555;GAPWK_0637	NA	NA
gilli_OG0002963	No	0.18	0.44	0.39	0.28	B6C99_RS03125;A9G14_11940	S	NA,head Completion protein
gilli_OG0002964	No	0.23	0.46	0.39	0.33	A9G14_11945;B6C99_RS03120	S	NA,Terminase Subunit
gilli_OG0002965	No	0.24	0.33	0.36	0.24	B6C99_RS03115;A9G14_11950	S	Major capsid protein,NA
gilli_OG0002966	No	0.16	0.44	0.33	0.32	B6C99_RS03110;A9G14_11955	S	NA,Capsid scaffolding
gilli_OG0002967	No	0.23	0.42	0.39	0.33	A9G14_11960;B6C99_RS03105	S	Terminase ATPase subunit,NA
gilli_OG0002968	No	0.28	0.5	0.45	0.38	B6C99_RS03080;A9G14_11990	L	Dna adenine methylase,NA
gilli_OG0002969	No	0.19	0.27	0.13	0.2	B6C99_RS03070;A9G14_11995	NA	NA
gilli_OG0002973	No	-0.21	0.62	0.81	0.19	Ga0133558_108148;A9G15_09685	NA	NA
gilli_OG0002974	No	0	0.51	0.37	0.12	A9G19_02695;A9G15_06615	M	Glycosyl transferase
gilli_OG0002975	No	0.24	0.5	0.41	0.28	A9G15_05745;Ga0133556_105750	NA	NA
gilli_OG0002976	No	0.28	0.52	0.42	0.33	A9G15_05740;Ga0133556_105751	NA	NA
gilli_OG0002977	No	0.07	0.6	0.54	0.31	Ga0133558_14245;A9G15_03065	S	NA
gilli_OG0002978	No	-0.18	0.72	0.49	0.27	A9G15_03760;A9G16_07990	NA	NA
gilli_OG0002979	No	0.09	0.29	0.31	0.12	A9G15_03885;Ga0133557_106431	K	addiction module antidote protein
gilli_OG0002981	No	0.16	0.07	0.09	0.1	Ga0133558_110337;A9G15_03905	NA	NA
gilli_OG0002982	No	-0.04	0.5	0.76	0.27	Ga0133558_11252;A9G15_03925	NA	NA
gilli_OG0002983	No	0.14	0.17	0.06	0.16	Ga0133559_10582;A9G15_03940	V	Abortive infection bacteriophage resistance protein
gilli_OG0002985	No	0.41	0.44	0.4	0.37	A9G15_04085;Ga0133557_106471	NA	NA
gilli_OG0002986	No	0.3	0.19	0.15	0.17	Ga0133556_105408;A9G15_04090	S	NinB protein
gilli_OG0002988	No	0.28	0.05	-0.09	0.22	Ga0133556_105394;A9G15_04150	S	aaa ATPase
gilli_OG0002989	No	0.26	0.1	-0.03	0.18	A9G15_04155;Ga0133556_105393	L	Pfam:Exon_PolB
gilli_OG0002992	No	0.02	0.58	0.37	0.23	A9G15_04395;Ga0133557_105887	E	Colanic acid biosynthesis acetyltransferase wcaB
gilli_OG0002993	No	0.25	0.2	-0.04	0.24	A9G15_09340;Ga0133558_112266	S	NA
gilli_OG0002997	No	0.19	0.58	0.46	0.46	A9G16_00355;Ga0133555_104485	M	glycosyl transferase
gilli_OG0002998	No	0.2	0.36	0.36	0.21	A9G16_06420;Ga0133559_10821	S	NA
gilli_OG0002999	No	0.17	0.19	0.1	0.18	A9G16_02005;Ga0133559_11371	V	Type I restriction modification DNA specificity domain,specificity
gilli_OG0003003	No	0.84	0.1	-0.25	0.66	A9G17_08165;B6D22_RS13130	S	NA,Endonuclease Exonuclease phosphatase
gilli_OG0003005	No	0.6	0.39	0.15	0.73	Ga0133557_105610;A9G17_09025	NA	NA
gilli_OG0003007	No	0.16	0.13	0.34	0.15	A9G17_10270;Ga0133558_1145	K	Transcriptional regulator
gilli_OG0003008	No	0.13	0.09	0.32	0.07	Ga0133558_1144;A9G17_10275	F	Catalyzes a reversible aldol reaction between acetaldehyde and D-glyceraldehyde 3-phosphate to generate 2-deoxy- D-ribose 5-phosphate (By similarity)
gilli_OG0003009	No	0.77	0.13	-0.3	0.62	B6D22_RS00895;A9G17_12045	S	NA
gilli_OG0003010	No	0.14	-0.15	-0.24	0.03	A9G17_12555;Ga0133559_109157	S	NA
gilli_OG0003011	No	0.22	-0.09	-0.26	0.15	A9G17_12560;Ga0133559_109156	S	NA
gilli_OG0003013	No	0.84	0.15	-0.22	0.7	A9G17_01075;B6D22_RS00840	Q	NA,AMP-binding enzyme
gilli_OG0003014	No	0.8	0.23	-0.17	0.68	A9G17_01090;B6D22_RS01675	Q	NA,Thioesterase
gilli_OG0003015	No	0.8	0.24	-0.15	0.69	A9G17_01100;B6D22_RS01665	S	Saccharopine dehydrogenase,NA
gilli_OG0003016	No	0.8	0.21	-0.16	0.67	A9G17_01105;B6D22_RS01660	E	saccharopine dehydrogenase,NA
gilli_OG0003017	No	0.81	0.09	-0.25	0.65	A9G17_01275;B6D22_RS04060	P	Bile acid sodium symporter,NA
gilli_OG0003018	No	0.43	0.41	0.05	0.53	B6D22_RS00755;A9G17_01505	S	NA
gilli_OG0003019	No	0.83	0.09	-0.21	0.67	B6D22_RS01455;A9G17_02370	NA	NA
gilli_OG0003020	No	0.83	0.11	-0.23	0.67	A9G17_02475;B6D22_RS07515	S	NA
gilli_OG0003024	No	0.52	0.27	0	0.46	GAPWK_0662;A9G17_03875	L	DNA polymerase iii, epsilon subunit,Incises the DNA at the 3' side of a lesion during nucleotide excision repair. Incises the DNA farther away from the lesion than UvrC. Not able to incise the 5' site of a lesion. When a lesion remains because UvrC is not able to induce the 3' incision, Cho incises the DNA. Then UvrC makes the 5' incision. The combined action of Cho and UvrC broadens the substrat…
gilli_OG0003026	No	0.69	0.27	0.02	0.8	B6D22_RS11045;A9G17_04310	C	Catalyzes the reduction of 2,3-diketo-L-gulonate in the presence of NADH, to form 3-keto-L-gulonate (By similarity),NA
gilli_OG0003027	No	0.37	0.33	-0.15	0.35	A9G17_04500;B6C99_RS01305	P	NA,Permease protein
gilli_OG0003029	No	0.37	0.01	-0.11	0.31	B6C99_RS06830;A9G17_05280	S	NA
gilli_OG0003032	No	0.84	0.11	-0.22	0.67	A9G17_06530;B6D22_RS11335	K	AraC family transcriptional regulator,NA
gilli_OG0003033	No	0.28	0.31	0.01	0.29	A9G17_06535;Ga0133558_117178	S	NA
gilli_OG0003034	No	0.27	0.39	0.24	0.38	Ga0133557_106481;A9G17_06580	S	AIPR protein,abortive phage infection
gilli_OG0003035	No	0.84	0.07	-0.24	0.66	B6D22_RS02915;A9G17_06670	S	NA
gilli_OG0003036	No	0.29	0.26	0.02	0.39	A9G17_06680;B6D22_RS02925	NA	NA
gilli_OG0003037	No	-0.03	0.66	0.45	0.32	Ga0133557_106853;A9G19_04060	NA	NA
gilli_OG0003038	No	-0.25	0.14	0.08	0.14	Ga0133556_11194;A9G19_09820	T	Histidine kinase
gilli_OG0003039	No	-0.24	0.12	0.06	0.13	A9G19_09810;Ga0133556_11196	V	Hnh endonuclease
gilli_OG0003040	No	-0.25	0.16	0.12	0.11	A9G19_09805;Ga0133556_11197	L	N-6 DNA Methylase
gilli_OG0003041	No	-0.01	0.37	0.6	0.19	B6C99_RS00115;Ga0133558_11141	G	NA,Major Facilitator superfamily
gilli_OG0003042	No	-0.03	0.37	0.6	0.2	B6C99_RS00120;Ga0133558_11142	G	N-acylglucosamine 2-epimerase,NA
gilli_OG0003043	No	-0.06	0.36	0.58	0.16	B6C99_RS00160;Ga0133558_11150	G	Aldolase,NA
gilli_OG0003044	No	0	0.4	0.58	0.22	B6C99_RS00165;Ga0133558_11151	G	NA,alpha-glucosidase EC 3.2.1.20
gilli_OG0003045	No	-0.21	0.56	0.73	0.29	Ga0133558_11152;B6C99_RS00170	G	aldose 1-epimerase,NA
gilli_OG0003046	No	0.72	0.17	-0.02	0.73	B6C99_RS00310;B6D22_RS08310	NA	NA
gilli_OG0003048	No	0.42	0.37	0.23	0.37	Ga0133558_111123;B6C99_RS00455	NA	NA
gilli_OG0003051	No	0.11	0.68	0.21	0.52	B6C99_RS09470;Ga0133556_105528	NA	NA
gilli_OG0003053	No	0.53	0.05	-0.04	0.45	B6C99_RS10585;B6D22_RS06175	NA	NA
gilli_OG0003054	No	0.51	-0.02	-0.05	0.39	B6C99_RS10590;B6D22_RS06180	NA	NA
gilli_OG0003055	No	0.17	0.34	0.23	0.36	Ga0133556_11182;B6C99_RS02515	NA	NA
gilli_OG0003056	No	0.1	0.34	0.21	0.34	B6C99_RS02525;Ga0133556_11184	S	NA
gilli_OG0003057	No	0.52	0.26	0.12	0.52	GAPWK_1123;B6C99_RS12050	S	SMI1_KNR4,NA
gilli_OG0003061	No	0.43	0.34	0.26	0.47	B6C99_RS12130;GAPWK_1115	S	NA
gilli_OG0003062	No	0.2	0.66	0.16	0.53	Ga0133556_107212;B6C99_RS12255	S	NA,bacteriocin immunity
gilli_OG0003063	No	0.4	0.42	0.33	0.38	B6C99_RS02895;Ga0133557_106472	L	protein ybcN in lambdoid DLP12 prophage regi,NA
gilli_OG0003064	No	0.3	0.46	0.08	0.41	Ga0133556_105382;B6C99_RS03025	K,T	NA,MT-A70 family
gilli_OG0003065	No	0.09	0.27	0.05	0.09	B6C99_RS03240;Ga0133556_105454	NA	NA
gilli_OG0003066	No	0.13	0.23	0.07	0.11	B6C99_RS03245;Ga0133556_105453	NA	NA
gilli_OG0003067	No	0.04	0.14	0.01	0.03	B6C99_RS12550;Ga0133557_106460	NA	NA
gilli_OG0003069	No	0.21	0.3	0.06	0.27	Ga0133557_106464;B6C99_RS12570	S	NA
gilli_OG0003070	No	0.39	0.18	-0.03	0.48	B6D18_RS10235;B6C99_RS12630	NA	NA
gilli_OG0003071	No	0.37	0.25	0	0.49	B6C99_RS12635;B6D18_RS10240	NA	NA
gilli_OG0003072	No	0.29	0.17	0.19	0.35	GAPWK_1113;B6C99_RS12815	NA	NA
gilli_OG0003074	No	0.17	0.66	0.14	0.55	Ga0133556_10716;B6C99_RS05820	NA	NA
gilli_OG0003075	No	-0.07	0.4	0.16	0.24	Ga0133556_10364;B6D18_RS00400	P	NA,Receptor
gilli_OG0003076	No	-0.06	0.4	0.13	0.25	B6D18_RS00410;Ga0133556_10362	O	NA,Peptidase, M16
gilli_OG0003077	No	0.48	0.4	0.44	0.74	B6D18_RS06120;GAPWK_2291	L	NA,transposase
gilli_OG0003079	No	0.03	0.31	0.75	0.22	B6D18_RS06825;Ga0133558_117250	P	NA,Receptor
gilli_OG0003080	No	0.07	0.32	0.78	0.25	Ga0133558_117249;B6D18_RS06830	O	Peptidase, M16,NA
gilli_OG0003082	No	0.12	0.41	0.67	0.3	B6D18_RS01880;Ga0133557_106913	NA	NA
gilli_OG0003084	No	0.07	0.36	0.43	0.23	B6D18_RS01935;Ga0133558_11174	NA	NA
gilli_OG0003085	No	0.19	0.63	0.14	0.55	Ga0133556_111102;B6D18_RS09225	S	NA
gilli_OG0003086	No	0.16	0.24	0.39	0.19	B6D18_RS09495;Ga0133558_11044	S	NA
gilli_OG0003087	No	0.17	0.21	0.38	0.2	B6D18_RS09500;Ga0133558_11043	S	NA,p-loop domain protein
gilli_OG0003088	No	0.06	0.43	0.05	0.41	Ga0133556_105757;B6D18_RS10365	NA	NA
gilli_OG0003089	No	0.32	0.09	0.34	0.24	B6D22_RS08830;B6D18_RS10375	NA	NA
gilli_OG0003090	No	0.38	-0.02	0.04	0.2	GAPWK_1283;B6D18_RS10385	S	NA,terminase (Small subunit)
gilli_OG0003091	No	0.17	0.07	0.12	0.01	B6D18_RS10400;GAPWK_1280	S	NA,head-tail adaptor
gilli_OG0003092	No	0.33	-0.02	0	0.16	B6D18_RS10410;GAPWK_1278	S	Phage prohead protease, HK97 family,NA
gilli_OG0003093	No	0.32	-0.05	0.16	0.22	GAPWK_1276;B6D18_RS10420	NA	NA
gilli_OG0003094	No	0.13	0.65	0.23	0.51	B6D18_RS11215;Ga0133556_1051104	E	NA,L-asparaginase
gilli_OG0003095	No	0.38	0.17	-0.07	0.32	B6D18_RS11765;B6D22_RS01215	NA	NA
gilli_OG0003096	No	0.39	0.2	-0.05	0.35	B6D22_RS01220;B6D18_RS11770	NA	NA
gilli_OG0003097	No	0.07	0.6	0.32	0.37	B6D18_RS11800;Ga0133556_1051126	S	NA
gilli_OG0003099	No	0.27	0.64	0.17	0.56	B6D18_RS12155;Ga0133556_1051189	S	NA
gilli_OG0003100	No	0.82	0.07	-0.13	0.65	GAPWK_2514;B6D22_RS00375	S	Sel1 domain protein repeat-containing protein,NA
gilli_OG0003101	No	0.84	0.08	-0.12	0.67	GAPWK_2513;B6D22_RS00380	NA	NA
gilli_OG0003102	No	0.83	0.16	-0.11	0.71	GAPWK_2512;B6D22_RS00385	NA	NA
gilli_OG0003104	No	0.37	0.36	0.28	0.64	B6D22_RS07000;Ga0133558_14211	S	NA,Uncharacterized protein conserved in bacteria (DUF2247)
gilli_OG0003105	No	0.14	0.3	0.3	0.45	Ga0133558_1427;B6D22_RS07035	NA	NA
gilli_OG0003106	No	0.49	0.42	0.25	0.77	Ga0133558_14253;B6D22_RS07055	NA	NA
gilli_OG0003107	No	0.59	0.24	0.09	0.63	Ga0133558_113216;B6D22_RS07090	NA	NA
gilli_OG0003108	No	0.09	0.38	0.3	0.36	B6D22_RS07095;Ga0133558_14221	NA	NA
gilli_OG0003109	No	0.6	0.14	0.01	0.69	Ga0133559_106487;B6D22_RS05565	NA	NA
gilli_OG0003110	No	0.11	0.44	0.64	0.29	B6D22_RS04205;Ga0133557_110108	V	NA,type I restriction enzyme EcoKI subunit R
gilli_OG0003111	No	0.09	0.42	0.64	0.25	Ga0133557_110110;B6D22_RS04215	V	HsdM N-terminal domain,NA
gilli_OG0003112	No	0.27	0.27	0.02	0.29	GAPWK_2657;B6D22_RS11175	NA	NA
gilli_OG0003113	No	0.28	0.5	0.45	0.37	Ga0133558_117197;B6D22_RS11420	V	5-methylcytosine-specific restriction enzyme subunit McrC,NA
gilli_OG0003115	No	0.57	0.12	0.02	0.55	B6D22_RS01200;Ga0133558_114184	NA	NA
gilli_OG0003120	No	0.74	0.11	0.01	0.47	GAPWK_0735;Ga0133559_10620	S	flavin reductase domain protein
gilli_OG0003121	No	0.16	0.14	0.18	0.19	GAPWK_0823;Ga0133558_112273	S	NA
gilli_OG0003122	No	0.49	0.36	0.21	0.55	Ga0133559_106350;GAPWK_1110	M	NA,Inherit from COG: YD repeat protein
gilli_OG0003123	No	0.33	0.23	0.14	0.39	Ga0133559_106365;GAPWK_1140	NA	NA
gilli_OG0003124	No	0.08	0.33	0.07	0.31	Ga0133556_105908;GAPWK_1572	M	lipopolysaccharide core biosynthesis protein
gilli_OG0003126	No	0.24	0.36	0.42	0.31	Ga0133558_10796;GAPWK_2237	S	reductase
gilli_OG0003127	No	0.33	0.03	0.02	0.16	GAPWK_2665;Ga0133559_11395	NA	NA
gilli_OG0003128	No	0.33	-0.01	-0.01	0.14	Ga0133559_11396;GAPWK_2666	V	Type III
gilli_OG0003129	No	0.34	0.03	0.02	0.18	Ga0133559_11397;GAPWK_2667	L	DNA methylase
gilli_OG0003130	No	0.16	0.06	0.05	0.1	Ga0133559_105207;GAPWK_2698	NA	NA
gilli_OG0003131	No	0.27	0.07	-0.01	0.36	Ga0133558_117116;Ga0133555_10996	S	Domain of unknown function (DUF1832)
gilli_OG0003132	No	0.29	0.09	0.04	0.39	Ga0133555_10997;Ga0133558_117117	L	DNA sulfur modification protein DndD
gilli_OG0003133	No	0.26	0.07	0.02	0.36	Ga0133555_10998;Ga0133558_117118	E,H	(phospho)adenosine phosphosulfate reductase
gilli_OG0003134	No	0.26	0.08	0.04	0.36	Ga0133555_10999;Ga0133558_117119	S	DNA sulfur modification protein DndB
gilli_OG0003135	No	-0.04	0.73	0.58	0.45	Ga0133556_10356;Ga0133558_10486	E,G	permease
gilli_OG0003136	No	-0.15	0.7	0.72	0.34	Ga0133558_11264;Ga0133556_105812	G	Exopolysaccharide biosynthesis protein
gilli_OG0003137	No	0.04	0.24	-0.01	0.3	Ga0133556_105959;Ga0133559_10962	S	NA
gilli_OG0003138	No	0.04	0.33	0.05	0.34	Ga0133559_10961;Ga0133556_105960	S	NA
gilli_OG0003139	No	0.09	0.27	0.01	0.32	Ga0133556_105961;Ga0133559_10960	S	Pfam:DUF1994
gilli_OG0003140	No	0.14	0.62	0.56	0.5	Ga0133556_108130;Ga0133558_114195	L	HrgA protein
gilli_OG0003141	gilli_3	-0.02	0.36	0.88	0.17	Ga0133557_10389;Ga0133558_10299	K	Transcriptional regulator
gilli_OG0003142	gilli_3	-0.06	0.3	0.86	0.11	Ga0133557_10390;Ga0133558_102100	I	Acetyl-CoA acetyltransferase
gilli_OG0003143	gilli_3	-0.05	0.31	0.85	0.12	Ga0133557_10391;Ga0133558_102101	I	CoA-transferase, subunit a
gilli_OG0003144	gilli_3	-0.04	0.32	0.87	0.14	Ga0133558_102102;Ga0133557_10392	I	CoA-transferase subunit B
gilli_OG0003145	gilli_3	-0.09	0.22	0.6	0.1	Ga0133557_10395;Ga0133558_102105	NA	NA
gilli_OG0003146	gilli_3	0.02	0.3	0.81	0.17	Ga0133558_10734;Ga0133557_10586	S	Tagatose 6 phosphate kinase
gilli_OG0003147	gilli_3	-0.07	0.31	0.87	0.1	Ga0133557_10589;Ga0133558_10737	G	PTS System
gilli_OG0003148	gilli_3	-0.05	0.34	0.88	0.14	Ga0133557_10590;Ga0133558_10738	K	TRANSCRIPTIONal
gilli_OG0003149	gilli_3	-0.21	0.54	0.92	0.25	Ga0133557_105217;Ga0133558_10881	G	phosphoglycerate mutase
gilli_OG0003150	gilli_3	-0.03	0.34	0.87	0.15	Ga0133558_108144;Ga0133557_105259	G	Xylose isomerase domain protein TIM barrel
gilli_OG0003151	gilli_3	-0.03	0.35	0.87	0.17	Ga0133558_108145;Ga0133557_105260	E	Oxidoreductase domain-containing protein
gilli_OG0003152	gilli_3	-0.1	0.47	0.55	0.26	Ga0133558_10970;Ga0133557_105415	NA	NA
gilli_OG0003153	No	0.57	0.14	-0.01	0.65	Ga0133559_105270;Ga0133557_105450	S	domain protein
gilli_OG0003154	gilli_3	-0.03	0.33	0.87	0.16	Ga0133558_109103;Ga0133557_105468	S	3-keto-5-aminohexanoate cleavage enzyme
gilli_OG0003155	gilli_3	-0.06	0.33	0.85	0.12	Ga0133558_109104;Ga0133557_105469	G	Major Facilitator superfamily
gilli_OG0003156	gilli_3	-0.04	0.33	0.85	0.15	Ga0133558_109105;Ga0133557_105470	S	cyclase, family
gilli_OG0003157	gilli_3	-0.09	0.32	0.86	0.11	Ga0133557_105471;Ga0133558_109106	K	Transcriptional regulator, TetR family
gilli_OG0003158	gilli_3	-0.04	0.36	0.87	0.17	Ga0133558_11058;Ga0133557_105526	K	GntR family transcriptional regulator
gilli_OG0003159	gilli_3	-0.02	0.39	0.87	0.21	Ga0133557_105527;Ga0133558_11059	K	GntR family transcriptional regulator
gilli_OG0003160	gilli_3	-0.03	0.36	0.88	0.17	Ga0133557_105528;Ga0133558_11060	G	glycoside hydrolase family 4
gilli_OG0003161	gilli_3	-0.04	0.34	0.88	0.16	Ga0133558_11061;Ga0133557_105529	G	PTS System
gilli_OG0003162	gilli_3	-0.25	0.47	0.93	0.2	Ga0133558_110139;Ga0133557_105618	G	PTS System
gilli_OG0003163	gilli_3	-0.27	0.42	0.93	0.18	Ga0133558_110140;Ga0133557_105619	G	General (non sugar-specific) component of the phosphoenolpyruvate-dependent sugar phosphotransferase system (sugar PTS). This major carbohydrate active-transport system catalyzes the phosphorylation of incoming sugar substrates concomitantly with their translocation across the cell membrane. Enzyme I transfers the phosphoryl group from phosphoenolpyruvate (PEP) to the phosphoryl carrier protein (…
gilli_OG0003164	gilli_3	-0.23	0.46	0.9	0.21	Ga0133558_110141;Ga0133557_105620	G	PTS System
gilli_OG0003165	gilli_3	-0.27	0.42	0.91	0.18	Ga0133557_105622;Ga0133558_110143	C	Formate acetyltransferase
gilli_OG0003166	gilli_3	-0.3	0.44	0.91	0.17	Ga0133558_110144;Ga0133557_105623	C	pyruvate formate lyase II activase
gilli_OG0003169	gilli_3	-0.26	0.17	0.63	-0.03	Ga0133557_10626;Ga0133558_14223	S	NA
gilli_OG0003170	gilli_3	0.03	0.12	0.58	0.05	Ga0133557_10631;Ga0133558_14257	NA	NA
gilli_OG0003171	gilli_3	-0.03	0.37	0.85	0.19	Ga0133558_110436;Ga0133557_10633	NA	NA
gilli_OG0003172	gilli_3	0.01	0.38	0.82	0.22	Ga0133558_110439;Ga0133557_10635	NA	NA
gilli_OG0003173	gilli_3	-0.06	0.28	0.87	0.12	Ga0133557_106402;Ga0133558_111186	NA	NA
gilli_OG0003174	gilli_3	-0.03	0.35	0.76	0.13	Ga0133558_111202;Ga0133557_106418	NA	NA
gilli_OG0003175	gilli_3	0.1	-0.01	0.32	0.04	Ga0133557_106439;Ga0133558_114180	NA	NA
gilli_OG0003176	gilli_3	-0.1	0.55	0.85	0.3	Ga0133558_112158;Ga0133557_106580	M	Mandelate racemase muconate lactonizing protein
gilli_OG0003177	gilli_3	-0.12	0.55	0.84	0.3	Ga0133557_106581;Ga0133558_112159	K	transcriptional regulator
gilli_OG0003178	gilli_3	-0.13	0.55	0.83	0.29	Ga0133557_106582;Ga0133558_112160	S	gluconate 5-dehydrogenase
gilli_OG0003179	gilli_3	-0.22	0.48	0.96	0.22	Ga0133558_112176;Ga0133557_106597	S	regulatory protein
gilli_OG0003182	gilli_3	-0.04	0.32	0.82	0.14	Ga0133558_113212;Ga0133557_106907	NA	NA
gilli_OG0003183	gilli_3	0.32	0.24	0.26	0.42	Ga0133558_1422;Ga0133557_106924	NA	NA
gilli_OG0003184	gilli_3	0.32	0.27	0.28	0.45	Ga0133558_1423;Ga0133557_106925	NA	NA
gilli_OG0003185	gilli_3	0.01	0.34	0.85	0.21	Ga0133557_1073;Ga0133558_1143	S	NA
gilli_OG0003186	No	0.48	0.28	-0.07	0.45	Ga0133559_10560;Ga0133557_107194	T	Inherit from COG: Signal transduction protein with Nacht domain
gilli_OG0003188	gilli_3	-0.07	0.29	0.82	0.13	Ga0133558_10563;Ga0133557_10462	NA	NA
gilli_OG0003189	gilli_3	-0.06	0.34	0.86	0.12	Ga0133558_117120;Ga0133557_110111	C	ribulokinase
gilli_OG0003190	gilli_3	-0.05	0.33	0.86	0.14	Ga0133558_117121;Ga0133557_110112	G	L-fucose isomerase
gilli_OG0003191	gilli_3	-0.06	0.33	0.86	0.12	Ga0133557_110113;Ga0133558_117122	G	Major Facilitator superfamily
gilli_OG0003192	gilli_3	-0.03	0.37	0.88	0.17	Ga0133557_110114;Ga0133558_117123	M	mandelate racemase muconate lactonizing
gilli_OG0003193	gilli_3	-0.06	0.3	0.85	0.11	Ga0133557_110115;Ga0133558_117124	I,Q	Short-chain dehydrogenase reductase Sdr
gilli_OG0003194	gilli_3	-0.04	0.35	0.87	0.16	Ga0133558_117125;Ga0133557_110116	E,M	N-acetylneuraminate lyase
gilli_OG0003195	gilli_3	-0.03	0.32	0.86	0.17	Ga0133557_110117;Ga0133558_117126	S	Domain of unknown function (DUF336)
gilli_OG0003196	gilli_3	-0.05	0.34	0.89	0.13	Ga0133557_110118;Ga0133558_117127	K	laci family transcriptional regulator
gilli_OG0003197	gilli_3	0.03	0.3	0.57	0.29	Ga0133557_110131;Ga0133558_117164	G	PTS system mannose fructose sorbose family IID component
gilli_OG0003198	gilli_3	-0.05	0.34	0.73	0.26	Ga0133557_110132;Ga0133558_117165	G	PTS System
gilli_OG0003199	gilli_3	-0.03	0.32	0.82	0.13	Ga0133557_110133;Ga0133558_117166	G	Pts system
gilli_OG0003200	gilli_3	-0.01	0.36	0.81	0.15	Ga0133557_110134;Ga0133558_117167	G	PTS System
gilli_OG0003201	gilli_3	-0.14	0.42	0.93	0.17	Ga0133557_110176;Ga0133558_117216	N	Flagellar protein,NA
gilli_OG0003202	No	0.09	0.19	0.47	0.13	Ga0133558_10978;Ga0133559_105268	S	NA
gilli_OG0003203	No	0.21	0.24	0.01	0.35	Ga0133558_117181;Ga0133559_11358	S	NA
gilli_OG0003204	No	0.18	0.19	-0.02	0.29	Ga0133559_11359;Ga0133558_117180	S	NA
gilli_OG0003205	No	0.37	0.29	0.25	0.39	Ga0133559_11375;Ga0133558_11211	NA	NA
gilli_OG0003206	No	-0.11	0.29	0.66	0.16	Ga0133558_1112;Ga0133558_1132	S	NA
gilli_OG0003207	No	0.57	0.38	0.23	0.56	A9G14_05895	NA	NA
gilli_OG0003208	No	0.39	0.24	0.2	0.46	A9G14_05890	NA	NA
gilli_OG0003209	No	0.41	0.14	0.11	0.31	A9G14_08955	S	peptidase M23
gilli_OG0003210	No	0.48	0.23	0.15	0.42	A9G14_08945	S	peptidase M23
gilli_OG0003211	No	0.05	0.23	0.5	0.07	A9G14_00360	NA	NA
gilli_OG0003213	No	0.19	0.19	0.32	0.08	A9G14_00370	NA	NA
gilli_OG0003214	No	0.18	0.18	0.34	0.08	A9G14_00375	L	Integrase
gilli_OG0003223	No	0.03	0	0.05	-0.06	A9G14_04530	NA	NA
gilli_OG0003226	No	0.29	0.12	0.1	0.26	A9G14_04555	S	Integrase
gilli_OG0003228	No	0.44	0.17	-0.04	0.32	A9G14_04565	NA	NA
gilli_OG0003231	No	-0.1	-0.13	0.08	-0.18	A9G14_04610	NA	NA
gilli_OG0003232	No	-0.1	-0.12	-0.06	-0.2	A9G14_04615	S	Metal Dependent Phosphohydrolase
gilli_OG0003233	No	0.03	-0.01	0.04	-0.04	A9G14_04620	L	DNA Methylase
gilli_OG0003234	No	0.23	-0.03	0.03	0.14	A9G14_04625	NA	NA
gilli_OG0003235	No	0.13	-0.2	-0.12	-0.01	A9G14_04675	NA	NA
gilli_OG0003236	No	0.08	-0.11	-0.06	-0.02	A9G14_04680	NA	NA
gilli_OG0003240	No	0.12	-0.19	-0.1	0.06	A9G14_04735	S	Protein of unknown function (DUF1367)
gilli_OG0003243	No	0.26	0	-0.09	0.16	A9G14_04750	S	NA
gilli_OG0003244	No	0.23	0.01	-0.05	0.15	A9G14_04755	NA	NA
gilli_OG0003246	No	0.21	0.17	-0.08	0.16	A9G14_04920	NA	NA
gilli_OG0003249	No	0.35	0.17	0.12	0.35	A9G14_10005	NA	NA
gilli_OG0003254	No	0.15	0.35	0.19	0.2	A9G14_08385	NA	NA
gilli_OG0003255	No	0.14	0.32	0.18	0.19	A9G14_08390	NA	NA
gilli_OG0003256	No	0.12	0.31	0.35	0.21	A9G14_08460	NA	NA
gilli_OG0003257	No	-0.08	0.31	0.55	0.08	A9G14_08505	G	Major facilitator superfamily MFS_1
gilli_OG0003258	No	-0.11	0.3	0.49	0.08	A9G14_08510	G	Major Facilitator
gilli_OG0003259	No	0.11	0.14	0.29	0.02	A9G14_08515	E	decarboxylase
gilli_OG0003260	No	0.11	0.15	0.29	0.02	A9G14_08520	E	decarboxylase
gilli_OG0003261	No	0.12	0.16	0.29	0.04	A9G14_08525	G	major facilitator superfamily
gilli_OG0003262	No	0.14	0.16	0.3	0.06	A9G14_08530	H	Isochorismate synthase
gilli_OG0003263	No	0.12	0.16	0.29	0.03	A9G14_08535	Q	isochorismatase
gilli_OG0003264	No	0.13	0.16	0.29	0.04	A9G14_08540	I,Q	23-dihydro-2,3-dihydroxybenzoate dehydrogenase
gilli_OG0003265	No	0.12	0.17	0.33	0.04	A9G14_08545	Q	Transferase
gilli_OG0003266	No	0.14	0.18	0.34	0.07	A9G14_08550	S	ankyrin repeat protein YahD
gilli_OG0003267	No	0.7	0.13	-0.06	0.63	A9G14_01885	NA	NA
gilli_OG0003269	No	-0.06	-0.03	0.06	-0.05	A9G14_07150	H	dihydropteroate synthase
gilli_OG0003270	No	0.14	-0.03	0.07	0.12	A9G14_07145	G	Catalyzes the conversion of glucosamine-6-phosphate to glucosamine-1-phosphate (By similarity)
gilli_OG0003271	No	0.09	-0.08	0.03	0.02	A9G14_07140	L	Transposase
gilli_OG0003273	No	-0.03	0.08	0.14	-0.02	A9G14_07130	L	resolvase
gilli_OG0003274	No	-0.07	0.09	0.03	-0.07	A9G14_07125	NA	NA
gilli_OG0003276	No	0	0.08	0.07	-0.03	A9G14_07115	NA	NA
gilli_OG0003277	No	-0.07	0	0.01	-0.15	A9G14_07110	NA	NA
gilli_OG0003278	No	-0.08	0.09	0.1	-0.08	A9G14_07105	NA	NA
gilli_OG0003282	No	-0.04	0.09	0.12	-0.04	A9G14_07085	U	Transfer protein
gilli_OG0003284	No	0.04	0.09	0.04	0.02	A9G14_07075	U	Conjugal transfer protein TrbJ
gilli_OG0003286	No	0.03	0.11	0.1	0.02	A9G14_07065	L	Replication C family protein
gilli_OG0003287	No	-0.02	0.09	0.07	-0.03	A9G14_07060	L	Plasmid and phage replicative helicase
gilli_OG0003290	No	0.41	0.11	0.13	0.27	A9G14_04230	S	peptidase M23
gilli_OG0003292	No	0.23	0.15	0.39	0.14	A9G14_12280	NA	NA
gilli_OG0003293	No	0.46	0.38	0.06	0.53	A9G14_03115	NA	NA
gilli_OG0003294	No	0.55	0.36	0.07	0.59	A9G14_03120	NA	NA
gilli_OG0003296	No	0.2	0.07	0.01	0.18	A9G14_09610	S	helicase
gilli_OG0003297	No	0.21	0.16	0.05	0.19	A9G14_09560	NA	NA
gilli_OG0003298	No	0.13	0.03	0.29	0.1	A9G14_09510	NA	NA
gilli_OG0003299	No	0.28	0.4	0.43	0.3	A9G14_09475	NA	NA
gilli_OG0003300	No	0.09	-0.14	0.17	0	A9G14_09370	NA	NA
gilli_OG0003301	No	0.03	-0.12	0.21	-0.05	A9G14_09365	O	Inherit from COG: ATP binding to DnaK triggers the release of the substrate protein, thus completing the reaction cycle. Several rounds of ATP-dependent interactions between DnaJ, DnaK and GrpE are required for fully efficient folding. Also involved, together with DnaK and GrpE, in the DNA replication of plasmids through activation of initiation proteins (By similarity)
gilli_OG0003302	No	0.48	0.23	0.18	0.33	A9G14_00175	NA	NA
gilli_OG0003305	No	0.26	0.28	-0.01	0.28	A9G14_02635	NA	NA
gilli_OG0003306	No	0.42	0.56	0.41	0.66	A9G14_10545	NA	NA
gilli_OG0003307	No	-0.04	0.33	0.44	0.13	A9G14_10550	NA	NA
gilli_OG0003308	No	0.34	0.33	0.44	0.29	A9G14_10560	NA	NA
gilli_OG0003309	No	0.57	0.26	0.12	0.47	A9G14_10565	NA	NA
gilli_OG0003310	No	0.45	0.13	0.11	0.31	A9G14_03150	S	peptidase M23
gilli_OG0003314	No	0.25	0.36	0.35	0.36	A9G14_11855	S	phage protein
gilli_OG0003315	No	0.25	0.41	0.35	0.34	A9G14_11860	S	phage protein
gilli_OG0003316	No	0.22	0.42	0.39	0.35	A9G14_11865	S	NA
gilli_OG0003317	No	0.13	0.37	0.41	0.26	A9G14_11880	S	phage protein
gilli_OG0003318	No	0.22	0.37	0.39	0.29	A9G14_11885	S	phage Mu protein gp47-like protein
gilli_OG0003319	No	0.22	0.43	0.41	0.33	A9G14_11890	S	phage protein
gilli_OG0003320	No	0.19	0.36	0.35	0.27	A9G14_11895	S	phage tail tape measure protein
gilli_OG0003322	No	0.18	0.38	0.41	0.29	A9G14_11905	NA	NA
gilli_OG0003323	No	0.12	0.38	0.4	0.25	A9G14_11910	S	peptidase M15A
gilli_OG0003325	No	0.16	0.42	0.43	0.28	A9G14_11920	S	Tail tube protein
gilli_OG0003326	No	0.19	0.41	0.42	0.32	A9G14_11925	S	Tail Sheath protein
gilli_OG0003327	No	0.24	0.4	0.35	0.33	A9G14_11930	S	phage protein
gilli_OG0003328	No	0.09	0.34	0.28	0.22	A9G14_11935	S	P2 phage tail completion protein R (GpR)
gilli_OG0003333	No	0.18	0.25	0.28	0.24	A9G14_12025	S	NA
gilli_OG0003334	No	-0.04	0.28	0.29	0.03	A9G15_08495	S	NA
gilli_OG0003338	No	-0.23	0.21	0.26	0.07	A9G15_04050	S	NA
gilli_OG0003341	No	0.1	-0.21	-0.1	-0.01	A9G15_04100	L	DNA primase
gilli_OG0003342	No	0.05	-0.06	0.08	-0.04	A9G15_04105	L	replication protein O
gilli_OG0003343	No	0.35	0	-0.26	0.29	A9G15_04125	E	DNA-binding protein
gilli_OG0003344	No	0.33	0.01	-0.25	0.27	A9G15_04130	S	Pin domain protein
gilli_OG0003345	No	0.25	0.12	0.18	0.21	A9G15_04135	S	NA
gilli_OG0003347	No	-0.04	-0.11	-0.12	-0.11	A9G15_04170	NA	NA
gilli_OG0003349	No	0.11	-0.03	-0.15	0.06	A9G15_09330	S	PIWI domain protein
gilli_OG0003350	No	0.12	-0.02	-0.14	0.08	A9G15_09335	S	NA
gilli_OG0003353	No	-0.13	0.17	0.11	0.09	A9G15_09385	NA	NA
gilli_OG0003356	No	-0.2	0.29	0.33	0.14	A9G16_00320	S	NA
gilli_OG0003360	No	-0.06	-0.06	-0.13	-0.16	A9G16_01925	S	Prophage Lp2 protein 4
gilli_OG0003361	No	-0.01	-0.02	-0.12	-0.1	A9G16_01920	L	D12 class N6 adenine-specific DNA methyltransferase
gilli_OG0003363	No	-0.02	-0.02	-0.12	-0.09	A9G17_09540	S	NA
gilli_OG0003365	No	0.18	0.17	0.04	0.17	A9G17_09610	S	NA
gilli_OG0003369	No	0.43	0.27	-0.02	0.45	A9G17_00360	NA	NA
gilli_OG0003371	No	0.35	0.32	-0.07	0.37	A9G17_01520	K	Transcriptional regulator (AraC family)
gilli_OG0003376	No	0.46	0.21	-0.06	0.42	A9G17_02380	NA	NA
gilli_OG0003377	No	0.16	-0.03	-0.18	0.1	A9G17_02560	S	NA
gilli_OG0003378	No	0.38	0.22	0.12	0.34	A9G17_02680	S	NA
gilli_OG0003379	No	-0.25	0.18	0.23	0.07	A9G17_03015	L	UvrD/REP helicase N-terminal domain
gilli_OG0003380	No	0.04	0.26	0.16	0.28	A9G17_03025	NA	NA
gilli_OG0003381	No	-0.26	0.15	0.23	0.05	A9G17_03030	S	NA
gilli_OG0003383	No	0.6	0.16	-0.18	0.56	A9G17_03280	NA	NA
gilli_OG0003388	No	0.38	0.28	-0.03	0.37	A9G17_03985	NA	NA
gilli_OG0003389	No	0.08	0.22	0.31	0.18	A9G17_04060	S	NA
gilli_OG0003390	No	0.61	0.02	-0.19	0.51	A9G17_04080	NA	NA
gilli_OG0003391	No	0.61	0.03	-0.19	0.52	A9G17_04085	S	NA
gilli_OG0003392	No	0.49	0.12	-0.2	0.44	A9G17_04105	S	PGAP1-like protein
gilli_OG0003393	No	0.7	0.31	-0.06	0.63	A9G17_04115	L	Specifically methylates the guanine in position 2445 (m2G2445) and the guanine in position 2069 (m7G2069) of 23S rRNA (By similarity)
gilli_OG0003395	No	0.3	0.32	0.13	0.35	A9G17_06565	S	ATP-binding region, ATPase domain protein
gilli_OG0003396	No	0.3	0.26	0.09	0.34	A9G17_06570	S	Endonuclease
gilli_OG0003397	No	0.32	0.3	0.1	0.36	A9G17_06575	S	NA
gilli_OG0003398	No	0.31	0.28	0.08	0.34	A9G17_06585	S	NA
gilli_OG0003400	No	0.79	0.08	-0.2	0.65	A9G17_06650	NA	NA
gilli_OG0003401	No	0.15	0.26	0.31	0.15	A9G17_06705	S	NA
gilli_OG0003410	No	0.29	0.14	0.19	0.31	A9G19_01510	S	NA
gilli_OG0003411	No	0.09	0.09	0.23	0.06	A9G19_00545	G	Major Facilitator superfamily
gilli_OG0003423	No	-0.37	0.33	0.17	0.12	A9G19_09815	S	NA
gilli_OG0003428	No	0.24	0.17	-0.15	0.23	B6C99_RS00740	NA	NA
gilli_OG0003430	No	0.33	0	-0.32	0.25	B6C99_RS00950	NA	NA
gilli_OG0003431	No	0.32	0.01	-0.22	0.25	B6C99_RS00955	NA	NA
gilli_OG0003432	No	0.3	-0.09	-0.24	0.21	B6C99_RS00960	NA	NA
gilli_OG0003433	No	0.28	-0.09	-0.28	0.21	B6C99_RS00965	NA	NA
gilli_OG0003435	No	0.32	0.22	0.02	0.28	B6C99_RS00975	NA	NA
gilli_OG0003436	No	0.23	-0.09	-0.18	0.23	B6C99_RS00985	NA	NA
gilli_OG0003437	No	0.28	0.17	-0.27	0.27	B6C99_RS01000	NA	NA
gilli_OG0003438	No	0.33	0.09	-0.3	0.29	B6C99_RS01010	NA	NA
gilli_OG0003439	No	0.27	-0.01	-0.28	0.19	B6C99_RS01015	NA	NA
gilli_OG0003440	No	0.24	-0.01	-0.24	0.21	B6C99_RS01020	NA	NA
gilli_OG0003441	No	0.29	0.15	-0.26	0.28	B6C99_RS01025	NA	NA
gilli_OG0003442	No	0.26	-0.03	-0.28	0.19	B6C99_RS01030	NA	NA
gilli_OG0003443	No	0.29	0.01	-0.27	0.21	B6C99_RS01035	NA	NA
gilli_OG0003444	No	0.24	0.01	-0.23	0.16	B6C99_RS01040	NA	NA
gilli_OG0003445	No	0.28	0.06	-0.12	0.22	B6C99_RS01045	NA	NA
gilli_OG0003446	No	0.22	0.06	-0.24	0.13	B6C99_RS01050	NA	NA
gilli_OG0003447	No	0.17	0.07	-0.19	0.06	B6C99_RS01055	NA	NA
gilli_OG0003448	No	0.24	0.15	-0.17	0.21	B6C99_RS01060	NA	NA
gilli_OG0003449	No	0.3	0.06	-0.14	0.25	B6C99_RS01065	NA	NA
gilli_OG0003450	No	0.22	0.07	-0.16	0.18	B6C99_RS01070	NA	NA
gilli_OG0003451	No	0.18	0.11	0.19	0.16	B6C99_RS06760	NA	NA
gilli_OG0003453	No	0.24	0.41	0.31	0.38	B6C99_RS06820	NA	NA
gilli_OG0003460	No	0.23	0.18	-0.13	0.23	B6C99_RS10230	NA	NA
gilli_OG0003461	No	-0.04	0.4	0.19	0.26	B6C99_RS10920	NA	NA
gilli_OG0003462	No	0.52	0.12	0.2	0.41	B6C99_RS11010	NA	NA
gilli_OG0003463	No	0.38	0.31	0.12	0.49	B6C99_RS11035	NA	NA
gilli_OG0003464	No	0.2	0.16	0.17	0.2	B6C99_RS11055	NA	NA
gilli_OG0003480	No	0.19	0.26	0.2	0.21	B6C99_RS11635	NA	NA
gilli_OG0003481	No	0.18	0.21	0.2	0.2	B6C99_RS11650	NA	NA
gilli_OG0003483	No	0.21	0.19	0.14	0.21	B6C99_RS11675	NA	NA
gilli_OG0003484	No	0.22	0.18	0.14	0.2	B6C99_RS11680	NA	NA
gilli_OG0003485	No	0.24	0.19	0.21	0.22	B6C99_RS11685	NA	NA
gilli_OG0003486	No	0.3	0.21	0.17	0.28	B6C99_RS11690	NA	NA
gilli_OG0003491	No	0.25	0.2	0.12	0.24	B6C99_RS11725	NA	NA
gilli_OG0003492	No	0.19	0.21	0.14	0.19	B6C99_RS11730	NA	NA
gilli_OG0003495	No	0.28	0.2	0.23	0.27	B6C99_RS11745	NA	NA
gilli_OG0003496	No	0.47	0.34	-0.07	0.56	B6C99_RS12065	NA	NA
gilli_OG0003498	No	0.09	0.29	0.19	0.14	B6C99_RS02845	NA	NA
gilli_OG0003502	No	0.05	-0.08	-0.13	0.01	B6C99_RS02945	NA	NA
gilli_OG0003505	No	0.2	0.41	0.13	0.33	B6C99_RS03030	NA	NA
gilli_OG0003508	No	0.1	0.08	0.24	0.09	B6C99_RS03095	NA	NA
gilli_OG0003509	No	0.17	0.14	0.19	0.14	B6C99_RS03135	NA	NA
gilli_OG0003510	No	0.18	0.19	0.21	0.16	B6C99_RS03145	NA	NA
gilli_OG0003511	No	0.19	0.18	0.22	0.17	B6C99_RS03150	NA	NA
gilli_OG0003512	No	0.17	0.17	0.2	0.14	B6C99_RS03155	NA	NA
gilli_OG0003513	No	0.17	0.17	0.25	0.14	B6C99_RS03160	NA	NA
gilli_OG0003514	No	0.18	0.16	0.22	0.15	B6C99_RS03170	NA	NA
gilli_OG0003515	No	0.17	0.17	0.21	0.15	B6C99_RS03205	NA	NA
gilli_OG0003517	No	0.19	0.19	0.24	0.18	B6C99_RS03220	NA	NA
gilli_OG0003524	No	0.23	0.3	0.34	0.46	B6C99_RS12655	NA	NA
gilli_OG0003530	No	0.09	0.68	0.29	0.49	B6C99_RS05480	NA	NA
gilli_OG0003531	No	0.07	0.59	0.22	0.45	B6C99_RS05490	NA	NA
gilli_OG0003538	No	0.12	0.21	0.17	0.1	B6D18_RS05885	NA	NA
gilli_OG0003540	No	0.14	0.39	0.45	0.35	B6D18_RS06315	NA	NA
gilli_OG0003547	No	0.28	0.26	0.14	0.29	B6D18_RS08440	NA	NA
gilli_OG0003559	No	0.42	0.49	0.17	0.5	B6D18_RS11200	NA	NA
gilli_OG0003566	No	0.21	0.21	0.03	0.26	B6D22_RS09260	NA	NA
gilli_OG0003567	No	0.25	0.09	-0.12	0.21	B6D22_RS09265	NA	NA
gilli_OG0003568	No	0.65	0.07	-0.08	0.55	B6D22_RS00535	NA	NA
gilli_OG0003571	No	0.65	0.23	0.09	0.69	B6D22_RS00235	NA	NA
gilli_OG0003572	No	0.35	0.41	0.3	0.61	B6D22_RS00160	NA	NA
gilli_OG0003573	No	0.27	0.22	0.01	0.26	B6D22_RS00030	NA	NA
gilli_OG0003574	No	0.58	0.23	0	0.66	B6D22_RS07270	NA	NA
gilli_OG0003575	No	0.25	0.19	-0.04	0.39	B6D22_RS07275	NA	NA
gilli_OG0003576	No	0.64	0.15	-0.04	0.58	B6D22_RS06980	NA	NA
gilli_OG0003577	No	0.6	0.1	-0.2	0.52	B6D22_RS06990	NA	NA
gilli_OG0003578	No	0.3	-0.08	-0.16	0.2	B6D22_RS07025	NA	NA
gilli_OG0003579	No	0.23	0.21	0.1	0.43	B6D22_RS07030	NA	NA
gilli_OG0003583	No	0.68	0.15	-0.08	0.66	B6D22_RS04410	NA	NA
gilli_OG0003584	No	0.68	0.18	-0.09	0.72	B6D22_RS04450	NA	NA
gilli_OG0003585	No	0.26	0.26	0	0.28	B6D22_RS04245	NA	NA
gilli_OG0003588	No	0.73	0.19	-0.12	0.64	B6D22_RS03975	NA	NA
gilli_OG0003589	No	0.75	0.21	-0.13	0.66	B6D22_RS03980	NA	NA
gilli_OG0003590	No	0.76	0.19	-0.13	0.66	B6D22_RS03985	NA	NA
gilli_OG0003591	No	0.75	0.2	-0.13	0.66	B6D22_RS03990	NA	NA
gilli_OG0003592	No	0.72	0.17	-0.14	0.63	B6D22_RS03995	NA	NA
gilli_OG0003594	No	0.17	-0.25	-0.11	0.05	B6D22_RS11230	NA	NA
gilli_OG0003595	No	0.73	-0.03	-0.23	0.56	B6D22_RS11325	NA	NA
gilli_OG0003596	No	0.73	-0.01	-0.23	0.58	B6D22_RS11330	NA	NA
gilli_OG0003597	No	0.23	0.34	0.14	0.44	B6D22_RS11345	NA	NA
gilli_OG0003598	No	0.71	0.1	-0.12	0.59	B6D22_RS11380	NA	NA
gilli_OG0003599	No	0.71	0.13	-0.1	0.61	B6D22_RS11385	NA	NA
gilli_OG0003600	No	0.41	0.36	-0.03	0.43	B6D22_RS03465	NA	NA
gilli_OG0003602	No	0.1	0.16	-0.04	0.1	B6D22_RS03285	NA	NA
gilli_OG0003603	No	0	0.02	-0.09	-0.04	B6D22_RS03290	NA	NA
gilli_OG0003607	No	0.1	0.37	0.23	0.16	B6D22_RS01865	NA	NA
gilli_OG0003610	No	0.75	0.19	-0.12	0.65	B6D22_RS01710	NA	NA
gilli_OG0003612	No	0.75	0.02	-0.21	0.61	B6D22_RS01230	NA	NA
gilli_OG0003613	No	0.82	0.14	-0.06	0.67	B6D22_RS00880	NA	NA
gilli_OG0003614	No	0.45	-0.02	-0.07	0.31	B6D22_RS00580	NA	NA
gilli_OG0003615	No	0.46	0	-0.09	0.31	B6D22_RS00585	NA	NA
gilli_OG0003616	No	0.45	0.01	-0.07	0.32	B6D22_RS00590	NA	NA
gilli_OG0003629	No	0.51	0.34	0.25	0.7	GAPWK_0585	NA	NA
gilli_OG0003637	No	0.43	0.44	0.44	0.57	GAPWK_0752	L	transposase
gilli_OG0003647	No	0.24	0.04	-0.12	0.23	GAPWK_1059	S	NA
gilli_OG0003649	No	0.2	0.12	0.1	0.19	GAPWK_1085	D	Cobyrinic acid ac-diamide synthase
gilli_OG0003650	No	0.08	0.21	0.11	0.21	GAPWK_1087	K	transcriptional regulator
gilli_OG0003651	No	0.36	0.15	-0.06	0.33	GAPWK_1088	NA	NA
gilli_OG0003652	No	0.36	0.19	0	0.35	GAPWK_1089	NA	NA
gilli_OG0003653	No	0.36	0.24	0.03	0.43	GAPWK_1090	S	Transcriptional regulator (XRE family
gilli_OG0003654	No	0.49	0.33	0.07	0.55	GAPWK_1091	L	radical SAM domain protein
gilli_OG0003655	No	0.55	0.31	0.02	0.5	GAPWK_1092	V	Mate efflux family protein
gilli_OG0003656	No	0.48	0.29	0.05	0.45	GAPWK_1093	C	Dihydroorotate dehydrogenase family protein
gilli_OG0003657	No	0.37	0.16	-0.05	0.34	GAPWK_1094	NA	NA
gilli_OG0003662	No	0.28	0.12	0.05	0.31	GAPWK_1120	NA	NA
gilli_OG0003663	No	0.4	0.19	0.18	0.38	GAPWK_1121	NA	NA
gilli_OG0003664	No	0.37	0.26	0.19	0.47	GAPWK_1139	M	Inherit from COG: YD repeat protein
gilli_OG0003666	No	0.44	0.43	0.22	0.49	GAPWK_1149	S	NA
gilli_OG0003670	No	0.3	0.18	0.16	0.2	GAPWK_1167	NA	NA
gilli_OG0003675	No	0.24	0.25	0.31	0.2	GAPWK_1183	NA	NA
gilli_OG0003677	No	0.31	0.38	0.47	0.49	GAPWK_1239	L	transposase
gilli_OG0003682	No	0.14	0.29	0.27	0.18	GAPWK_1267	NA	NA
gilli_OG0003684	No	0.22	0.15	0.07	0.19	GAPWK_1306	S	Saccharopine dehydrogenase
gilli_OG0003685	No	0.18	0.02	-0.07	0.07	GAPWK_1307	NA	NA
gilli_OG0003688	No	0.35	0.23	0.34	0.25	GAPWK_1351	NA	NA
gilli_OG0003690	No	0.3	0.38	0.45	0.47	GAPWK_1375	L	transposase
gilli_OG0003697	No	0	0.13	0.36	0.01	GAPWK_1514	NA	NA
gilli_OG0003706	No	0.15	0.03	-0.19	0.1	GAPWK_1634	NA	NA
gilli_OG0003708	No	0.27	0.05	0.04	0.11	GAPWK_1640	K	Mor transcription activator family
gilli_OG0003709	No	0.23	0.05	0.05	0.08	GAPWK_1641	S	NA
gilli_OG0003712	No	0.15	-0.03	0.03	0	GAPWK_1644	S	host-nuclease inhibitor protein
gilli_OG0003714	No	0.15	-0.03	0.11	-0.01	GAPWK_1646	NA	NA
gilli_OG0003715	No	0.26	0.05	0.04	0.1	GAPWK_1647	U	type II secretory pathway, component ExeA
gilli_OG0003716	No	0.21	0	0	0.04	GAPWK_1648	L	Integrase core domain
gilli_OG0003717	No	0.26	0.11	0.05	0.14	GAPWK_1649	L	Integrase core domain
gilli_OG0003718	No	0.27	0.1	0.03	0.14	GAPWK_1650	S	NA
gilli_OG0003720	No	0.24	0.02	-0.01	0.08	GAPWK_1652	S	NA
gilli_OG0003722	No	0.16	0.21	0.03	0.16	GAPWK_1655	S	NA
gilli_OG0003724	No	0.18	0.15	0.02	0.17	GAPWK_1658	NA	NA
gilli_OG0003733	No	0.39	0.45	0.42	0.59	GAPWK_1764	L	transposase
gilli_OG0003740	No	0.51	0.32	0.34	0.55	GAPWK_1894	L	transposase
gilli_OG0003742	No	0.34	-0.01	0.3	0.19	GAPWK_1974	T	carbon starvation protein
gilli_OG0003746	No	0.13	0.2	0.18	0.08	GAPWK_2631	V	Type II restriction
gilli_OG0003747	No	0.06	0.35	0.12	0.09	GAPWK_2643	NA	NA
gilli_OG0003751	No	0.24	0.09	0.07	0.18	GAPWK_2672	NA	NA
gilli_OG0003753	No	0.15	0.03	-0.01	0.12	GAPWK_2674	S	Membrane
gilli_OG0003754	No	0.2	0.11	0	0.2	GAPWK_2675	S	exported protein
gilli_OG0003755	No	0.17	0.06	-0.03	0.16	GAPWK_2676	S	Pfam:DUF1527
gilli_OG0003756	No	0.17	0.06	-0.02	0.16	GAPWK_2677	S	Protein of unknown function (DUF1525)
gilli_OG0003757	No	0.19	0.07	0.01	0.18	GAPWK_2678	S	F pilus assembly Type-IV secretion system for plasmid transfer
gilli_OG0003758	No	0.17	0.08	0	0.16	GAPWK_2679	S	(LipO)protein
gilli_OG0003759	No	0.16	0.04	-0.04	0.14	GAPWK_2680	S	Exported protein
gilli_OG0003760	No	0.14	0.01	-0.06	0.11	GAPWK_2681	S	secreted protein
gilli_OG0003761	No	0.15	0.04	-0.02	0.14	GAPWK_2682	S	Secreted protein
gilli_OG0003762	No	0.15	0.05	-0.04	0.12	GAPWK_2683	S	Membrane
gilli_OG0003763	No	0.15	0.04	-0.03	0.14	GAPWK_2684	S	Protein of unknown function (DUF2976)
gilli_OG0003764	No	0.14	0	-0.07	0.1	GAPWK_2685	S	Membrane
gilli_OG0003765	No	0.17	0.05	-0.03	0.15	GAPWK_2686	U	transfer protein
gilli_OG0003766	No	0.18	0.06	-0.02	0.16	GAPWK_2687	S	exported protein
gilli_OG0003767	No	0.16	0.05	-0.04	0.15	GAPWK_2688	S	exported protein
gilli_OG0003768	No	0.14	0.04	-0.03	0.13	GAPWK_2689	NA	NA
gilli_OG0003769	No	0.16	0.06	-0.02	0.15	GAPWK_2690	S	pilL protein
gilli_OG0003772	No	0.17	0.05	-0.05	0.16	GAPWK_2693	L	Dna topoisomerase
gilli_OG0003774	No	0.16	0.05	-0.05	0.15	GAPWK_2695	L	Dna topoisomerase
gilli_OG0003778	No	0.12	0.01	-0.05	0.08	GAPWK_2700	NA	NA
gilli_OG0003783	No	0.18	0.03	0.03	0.13	GAPWK_2705	NA	NA
gilli_OG0003784	No	0.19	0.06	0.1	0.15	GAPWK_2706	S	Domain of unknown function (DUF1845)
gilli_OG0003785	No	0.18	0.02	0.07	0.14	GAPWK_2707	S	Protein of unknown function (DUF2857)
gilli_OG0003786	No	0.15	0.04	-0.04	0.14	GAPWK_2708	S	ParB-like nuclease domain
gilli_OG0003787	No	0.12	0.01	-0.05	0.09	GAPWK_2709	D	Cobyrinic acid ac-diamide synthase
gilli_OG0003797	No	0.26	0.22	0.06	0.29	Ga0133555_104475	S	Polysaccharide pyruvyl transferase
gilli_OG0003798	No	0.01	0.63	0.25	0.31	Ga0133555_10989	NA	NA
gilli_OG0003799	No	0.11	-0.22	-0.07	0.05	Ga0133555_10994	S	NA
gilli_OG0003800	No	0.11	-0.19	-0.04	0.05	Ga0133555_10995	S	NA
gilli_OG0003801	No	0.14	0	-0.04	0.03	Ga0133556_105385	L	dna modification methylase
gilli_OG0003802	No	0.36	0.15	0.05	0.36	Ga0133556_105389	NA	NA
gilli_OG0003803	No	0.19	0.14	0.02	0.15	Ga0133556_105399	NA	NA
gilli_OG0003804	No	0.32	0.08	-0.09	0.26	Ga0133556_105410	L	Endonuclease that resolves Holliday junction intermediates made during homologous genetic recombination and DNA repair. Exhibits sequence and structure-selective cleavage of four-way DNA junctions, where it introduces symmetrical nicks in two strands of the same polarity at the 5' side of dinucleotides. Corrects the defects in genetic recombination and DNA repair associated with inactivation of r…
gilli_OG0003807	No	0.1	0.27	0.07	0.16	Ga0133556_105437	NA	NA
gilli_OG0003808	No	0.26	0.01	-0.03	0.17	Ga0133556_105439	S	Phage antirepressor protein KilAC domain
gilli_OG0003809	No	-0.33	0.38	0.17	0.12	Ga0133556_105549	S	acyltransferase 3
gilli_OG0003810	No	-0.32	0.39	0.17	0.12	Ga0133556_105550	S	Domain-Containing protein
gilli_OG0003812	No	-0.33	0.41	0.19	0.13	Ga0133556_105552	Q	FkbH Like Protein
gilli_OG0003813	No	-0.32	0.43	0.18	0.15	Ga0133556_105554	I	synthase
gilli_OG0003814	No	-0.33	0.38	0.13	0.11	Ga0133556_105555	I	synthase
gilli_OG0003816	No	-0.3	0.43	0.18	0.16	Ga0133556_105557	S	reductase
gilli_OG0003817	No	-0.3	0.38	0.13	0.13	Ga0133556_105558	S	NA
gilli_OG0003818	No	-0.05	0.59	0.47	0.37	Ga0133556_105560	E	DegT DnrJ EryC1 StrS
gilli_OG0003819	No	-0.31	0.45	0.17	0.17	Ga0133556_105562	NA	NA
gilli_OG0003824	No	-0.05	0.4	0.46	0.2	Ga0133556_105794	NA	NA
gilli_OG0003825	No	-0.25	0.38	0.36	0.17	Ga0133556_105798	S	NA
gilli_OG0003826	No	-0.21	0.52	0.3	0.26	Ga0133556_105799	NA	NA
gilli_OG0003827	No	-0.2	0.41	0.18	0.21	Ga0133556_105800	NA	NA
gilli_OG0003829	No	-0.27	0.49	0.25	0.24	Ga0133556_105807	NA	NA
gilli_OG0003830	No	-0.25	0.45	0.39	0.16	Ga0133556_105813	S	NA
gilli_OG0003831	No	-0.11	0.24	-0.04	0.19	Ga0133556_105814	NA	NA
gilli_OG0003832	No	0.16	0.62	0.17	0.52	Ga0133556_105966	NA	NA
gilli_OG0003833	No	-0.06	0.57	0.18	0.3	Ga0133556_1051010	L	Phage replication protein CRI
gilli_OG0003834	No	0.08	0.6	0.2	0.46	Ga0133556_1051105	NA	NA
gilli_OG0003835	No	0.14	0.65	0.23	0.51	Ga0133556_1051108	G	Major Facilitator superfamily
gilli_OG0003838	No	0.49	0.3	-0.11	0.49	Ga0133556_1051179	NA	NA
gilli_OG0003840	No	0.1	-0.24	-0.07	0.07	Ga0133556_11195	NA	NA
gilli_OG0003841	No	0.1	0.66	0.2	0.46	Ga0133556_11198	NA	NA
gilli_OG0003842	No	0.1	0.65	0.16	0.48	Ga0133556_11199	V	restriction endonuclease
gilli_OG0003843	No	0.17	0.58	0.23	0.56	Ga0133556_111100	S	Type II DNA modification methyltransferase
gilli_OG0003844	No	0.18	-0.16	-0.1	0.14	Ga0133556_111115	NA	NA
gilli_OG0003845	No	0.12	0.28	0.36	0.17	Ga0133557_103159	S	NA
gilli_OG0003846	No	-0.11	0.31	0.51	0.18	Ga0133557_105148	S	NA
gilli_OG0003848	No	0.15	0.16	0.65	0.13	Ga0133557_105519	NA	NA
gilli_OG0003849	No	0.14	0.14	0.65	0.12	Ga0133557_105520	G	PTS system sorbose subfamily IIB component
gilli_OG0003850	No	0.15	0.14	0.65	0.13	Ga0133557_105521	G	PTS system mannose fructose sorbose family IID component
gilli_OG0003851	No	0.16	0.15	0.65	0.13	Ga0133557_105522	G	PTS system
gilli_OG0003854	No	0.36	0.04	0.01	0.23	Ga0133557_105556	S	HAD-superfamily hydrolase subfamily IA variant 3
gilli_OG0003855	No	0.21	-0.01	0	0.11	Ga0133557_105558	S	NA
gilli_OG0003866	No	-0.14	0.35	0.46	0.07	Ga0133557_106323	NA	NA
gilli_OG0003870	No	-0.07	0.47	0.51	0.23	Ga0133557_106430	NA	NA
gilli_OG0003871	No	-0.03	0.22	0.3	0.18	Ga0133557_106435	S	NA
gilli_OG0003872	No	0.04	0.17	0.08	0.04	Ga0133557_106441	S	NA
gilli_OG0003873	No	0.22	0.09	0.19	0.12	Ga0133557_106444	S	NA
gilli_OG0003874	No	0.23	0.15	0.22	0.16	Ga0133557_106445	NA	NA
gilli_OG0003875	No	0.24	0.09	0.15	0.13	Ga0133557_106446	NA	NA
gilli_OG0003876	No	0.2	0.11	0.09	0.09	Ga0133557_106447	S	NA
gilli_OG0003877	No	0.29	0.13	0.02	0.14	Ga0133557_106448	S	NA
gilli_OG0003878	No	0.29	0.26	0.2	0.18	Ga0133557_106449	S	NA
gilli_OG0003879	No	0.34	0.22	0.23	0.22	Ga0133557_106450	NA	NA
gilli_OG0003880	No	0.34	0.28	0.28	0.28	Ga0133557_106451	S	NA
gilli_OG0003881	No	0.32	0.29	0.27	0.24	Ga0133557_106452	S	NA
gilli_OG0003882	No	0.32	0.27	0.31	0.24	Ga0133557_106453	S	NA
gilli_OG0003883	No	0.3	0.25	0.35	0.22	Ga0133557_106456	S	NA
gilli_OG0003884	No	-0.35	0.11	0.19	-0.08	Ga0133557_106459	NA	NA
gilli_OG0003886	No	0.24	-0.06	-0.2	0.18	Ga0133557_106495	E,H	Phosphoadenosine phosphosulfate reductase family
gilli_OG0003887	No	-0.11	0.14	0.16	0.1	Ga0133557_106541	S	Phage-related protein
gilli_OG0003891	No	-0.29	0.17	0.28	0.01	Ga0133557_106921	S	NA
gilli_OG0003892	No	-0.29	0.21	0.3	0.03	Ga0133557_106922	U	Inherit from COG: filamentous hemagglutinin family outer membrane protein
gilli_OG0003894	No	-0.04	-0.1	0.16	-0.1	Ga0133557_106935	NA	NA
gilli_OG0003895	No	0.02	0.17	0.14	0.04	Ga0133557_107167	NA	NA
gilli_OG0003896	No	-0.42	0.48	0.41	0.15	Ga0133557_107186	S	NA
gilli_OG0003898	No	0.11	0.26	0.08	0.11	Ga0133557_11033	S	p-loop ATPase
gilli_OG0003899	No	0.09	0.22	0.09	0.09	Ga0133557_11034	K	Transcriptional regulator
gilli_OG0003900	No	0.19	0.06	-0.15	0.12	Ga0133557_110104	S	NA
gilli_OG0003901	No	-0.39	0.22	0.23	0.07	Ga0133557_110105	NA	NA
gilli_OG0003902	No	0.16	0.14	0.36	0.17	Ga0133557_110147	NA	NA
gilli_OG0003903	No	-0.16	0.15	0.32	0.25	Ga0133557_1192	NA	NA
gilli_OG0003904	No	-0.06	-0.11	0.07	-0.09	Ga0133559_10576	NA	NA
gilli_OG0003906	No	0.07	0.09	0.06	0.04	Ga0133559_10579	S	NA
gilli_OG0003907	No	0.07	0.04	0.03	0.02	Ga0133559_10580	S	NA
gilli_OG0003909	No	0.21	0.04	0.16	0.14	Ga0133559_105261	S	NA
gilli_OG0003910	No	0.17	0.08	0.18	0.17	Ga0133559_105266	S	NA
gilli_OG0003911	No	0.13	0.1	0.31	0.14	Ga0133559_105267	NA	NA
gilli_OG0003913	No	0.29	0.31	0.18	0.23	Ga0133559_10831	NA	NA
gilli_OG0003914	No	0.3	0.32	0.23	0.26	Ga0133559_10835	L	Integrase
gilli_OG0003915	No	0.21	0.46	0.26	0.45	Ga0133559_11058	NA	NA
gilli_OG0003916	No	0.17	0.5	0.28	0.44	Ga0133559_11059	NA	NA
gilli_OG0003918	No	0.15	-0.12	0	-0.06	Ga0133559_11076	NA	NA
gilli_OG0003919	No	0.08	-0.03	-0.11	-0.02	Ga0133559_110556	NA	NA
gilli_OG0003920	No	0	-0.05	-0.11	-0.09	Ga0133559_110557	L	N-4 methylation of cytosine
gilli_OG0003921	No	0.02	-0.03	-0.13	-0.06	Ga0133559_110558	L	dna modification methylase
gilli_OG0003922	No	0.01	-0.02	-0.11	-0.07	Ga0133559_110559	NA	NA
gilli_OG0003923	No	0.41	0.13	-0.02	0.28	Ga0133559_11374	S	NA
gilli_OG0003924	No	0.11	0.2	0.25	0.09	Ga0133559_11398	NA	NA
gilli_OG0003925	No	0.25	0.24	-0.02	0.25	Ga0133559_113113	S	phage P1-related protein
gilli_OG0003926	No	0.26	0.27	0.01	0.28	Ga0133559_113114	S	NA
gilli_OG0003927	No	-0.09	0.31	0.83	0.09	Ga0133558_102103	NA	NA
gilli_OG0003928	No	0.15	0.38	0.43	0.47	Ga0133558_102107	NA	NA
gilli_OG0003931	No	-0.06	0.36	0.58	0.28	Ga0133558_102115	NA	NA
gilli_OG0003932	No	0.16	0.2	0.37	0.27	Ga0133558_102116	NA	NA
gilli_OG0003933	No	0.02	0.35	0.72	0.2	Ga0133558_102118	S	NA
gilli_OG0003934	No	-0.24	0.37	0.68	0.15	Ga0133558_102122	NA	NA
gilli_OG0003935	No	-0.25	0.36	0.73	0.15	Ga0133558_102123	NA	NA
gilli_OG0003936	No	-0.14	0.44	0.67	0.21	Ga0133558_102124	NA	NA
gilli_OG0003937	No	-0.21	0.44	0.84	0.2	Ga0133558_102127	NA	NA
gilli_OG0003938	No	-0.21	0.44	0.77	0.17	Ga0133558_102129	NA	NA
gilli_OG0003939	No	0.02	0.39	0.63	0.28	Ga0133558_102131	NA	NA
gilli_OG0003940	No	-0.03	0.42	0.4	0.2	Ga0133558_102134	S	NA
gilli_OG0003941	No	-0.13	0.37	0.58	0.16	Ga0133558_102136	S	NA
gilli_OG0003942	No	-0.26	0.43	0.78	0.15	Ga0133558_1045	NA	NA
gilli_OG0003943	No	-0.25	0.47	0.86	0.14	Ga0133558_1046	NA	NA
gilli_OG0003944	No	-0.26	0.45	0.78	0.14	Ga0133558_1047	NA	NA
gilli_OG0003945	No	-0.24	0.47	0.84	0.2	Ga0133558_1048	NA	NA
gilli_OG0003946	No	-0.22	0.49	0.82	0.18	Ga0133558_1049	NA	NA
gilli_OG0003947	No	-0.06	0.58	0.82	0.34	Ga0133558_10410	NA	NA
gilli_OG0003948	No	-0.13	0.44	0.88	0.19	Ga0133558_10411	NA	NA
gilli_OG0003949	No	-0.28	0.51	0.86	0.19	Ga0133558_10412	NA	NA
gilli_OG0003950	No	-0.11	0.29	0.81	0.12	Ga0133558_10416	S	cytoplasmic protein
gilli_OG0003951	No	-0.23	0.42	0.82	0.14	Ga0133558_10417	S	cytoplasmic protein
gilli_OG0003952	No	-0.18	0.4	0.84	0.12	Ga0133558_10418	S	cytoplasmic protein
gilli_OG0003953	No	-0.28	0.46	0.85	0.16	Ga0133558_10420	NA	NA
gilli_OG0003954	No	-0.3	0.45	0.81	0.14	Ga0133558_10422	NA	NA
gilli_OG0003955	No	0.08	0.55	0.61	0.51	Ga0133558_10423	NA	NA
gilli_OG0003956	No	0.01	0.53	0.66	0.45	Ga0133558_10424	NA	NA
gilli_OG0003957	No	-0.04	0.54	0.67	0.44	Ga0133558_10425	NA	NA
gilli_OG0003958	No	-0.21	0.29	0.58	0.18	Ga0133558_1072	NA	NA
gilli_OG0003960	No	-0.26	0.3	0.51	0.18	Ga0133558_1074	NA	NA
gilli_OG0003962	No	-0.29	0.34	0.48	0.23	Ga0133558_1076	NA	NA
gilli_OG0003963	No	-0.18	0.17	0.55	0.07	Ga0133558_1077	NA	NA
gilli_OG0003972	No	0.1	0.09	0.53	0.09	Ga0133558_10716	NA	NA
gilli_OG0003974	No	-0.03	0.39	0.86	0.17	Ga0133558_10798	K	TRANSCRIPTIONal
gilli_OG0003975	No	-0.12	0.3	0.56	0.12	Ga0133558_107100	NA	NA
gilli_OG0003976	No	-0.1	0.35	0.9	0.17	Ga0133558_10890	S	von Willebrand factor, type A
gilli_OG0003977	No	-0.24	0.47	0.92	0.17	Ga0133558_10891	T	stress protein
gilli_OG0003978	No	-0.19	0.42	0.93	0.15	Ga0133558_10892	S	von Willebrand factor, type A
gilli_OG0003979	No	-0.2	0.44	0.92	0.18	Ga0133558_10893	S	von Willebrand factor, type A
gilli_OG0003980	No	-0.16	0.37	0.91	0.14	Ga0133558_10894	S	NA
gilli_OG0003981	No	-0.2	0.39	0.91	0.13	Ga0133558_10895	T	serine threonine protein kinase
gilli_OG0003982	No	-0.3	0.43	0.89	0.13	Ga0133558_10896	E	HAD-superfamily subfamily IB hydrolase
gilli_OG0003983	No	-0.22	0.46	0.93	0.2	Ga0133558_10897	S	NA
gilli_OG0003984	No	-0.22	0.38	0.91	0.1	Ga0133558_10898	S	Pfam:DUF3706
gilli_OG0003985	No	-0.22	0.46	0.92	0.19	Ga0133558_10899	S	NA
gilli_OG0003986	No	-0.15	0.37	0.91	0.13	Ga0133558_108100	S	Pfam:DUF2983
gilli_OG0003987	No	-0.26	0.47	0.93	0.17	Ga0133558_108101	G	atp gtp-binding protein
gilli_OG0003988	No	-0.28	0.46	0.89	0.16	Ga0133558_108102	T	tellurium resistance protein
gilli_OG0003989	No	-0.29	0.46	0.87	0.16	Ga0133558_108103	T	tellurium resistance protein
gilli_OG0003990	No	-0.24	0.43	0.91	0.15	Ga0133558_108105	T	tellurium resistance protein
gilli_OG0003991	No	-0.29	0.51	0.89	0.18	Ga0133558_108106	T	tellurium resistance protein
gilli_OG0003992	No	-0.06	0.31	0.87	0.13	Ga0133558_108131	U	filamentous hemagglutinin
gilli_OG0003993	No	-0.18	0.29	0.73	0.04	Ga0133558_10958	K	transcriptional regulator
gilli_OG0003994	No	-0.04	0.29	0.86	0.14	Ga0133558_10965	E	Cysteine desulfurase
gilli_OG0003995	No	-0.06	0.28	0.85	0.12	Ga0133558_10966	C	NifU-like N terminal domain
gilli_OG0003998	No	-0.13	0.36	0.61	0.21	Ga0133558_109134	S	aminopeptidase
gilli_OG0003999	No	-0.12	0.34	0.65	0.23	Ga0133558_109136	M	Rhs element vgr protein
gilli_OG0004000	No	-0.18	0.23	0.52	0.14	Ga0133558_1102	NA	NA
gilli_OG0004001	No	-0.13	0.31	0.54	0.18	Ga0133558_1103	NA	NA
gilli_OG0004002	No	-0.13	0.22	0.51	0.19	Ga0133558_1104	NA	NA
gilli_OG0004003	No	-0.18	0.39	0.77	0.23	Ga0133558_1105	NA	NA
gilli_OG0004004	No	-0.28	0.27	0.76	0.07	Ga0133558_1106	NA	NA
gilli_OG0004006	No	-0.22	0.42	0.86	0.2	Ga0133558_11010	NA	NA
gilli_OG0004007	No	-0.13	0.34	0.63	0.21	Ga0133558_11016	T	FHA Domain-Containing protein
gilli_OG0004013	No	0.14	0.6	0.64	0.52	Ga0133558_110131	NA	NA
gilli_OG0004015	No	0.14	0.15	0.5	0.14	Ga0133558_110297	E	L-serine dehydratase
gilli_OG0004016	No	0.14	0.17	0.48	0.15	Ga0133558_110298	S	Inherit from COG: Membrane
gilli_OG0004017	No	0.15	0.22	0.5	0.18	Ga0133558_110299	K	Transcriptional regulator
gilli_OG0004022	No	-0.04	0.32	0.85	0.17	Ga0133558_110523	NA	NA
gilli_OG0004023	No	-0.23	0.54	0.94	0.24	Ga0133558_110524	NA	NA
gilli_OG0004028	No	-0.07	0.13	0.46	0.1	Ga0133558_110681	NA	NA
gilli_OG0004030	No	-0.23	0.39	0.77	0.23	Ga0133558_110683	NA	NA
gilli_OG0004031	No	-0.02	0.15	0.5	0.14	Ga0133558_110684	NA	NA
gilli_OG0004032	No	0.01	0.12	0.5	0.09	Ga0133558_110685	NA	NA
gilli_OG0004033	No	-0.17	0.27	0.65	0.04	Ga0133558_11110	S	UPF0597 protein
gilli_OG0004034	No	-0.16	0.27	0.65	0.05	Ga0133558_11112	S	NA
gilli_OG0004035	No	-0.15	0.26	0.6	0.05	Ga0133558_11113	S	membrane
gilli_OG0004036	No	-0.08	0.33	0.84	0.13	Ga0133558_11114	S	Membrane
gilli_OG0004037	No	-0.18	0.15	0.49	0.02	Ga0133558_11176	NA	NA
gilli_OG0004038	No	0.04	0.25	0.27	0.07	Ga0133558_111122	S	T5orf172 domain
gilli_OG0004039	No	-0.07	0.27	0.65	0.15	Ga0133558_111126	S	NAD(P)H dehydrogenase (quinone)
gilli_OG0004040	No	-0.06	0.27	0.86	0.13	Ga0133558_111172	G	PTS system ascorbate-specific transporter subunit IIC
gilli_OG0004042	No	-0.07	0.36	0.8	0.16	Ga0133558_111203	NA	NA
gilli_OG0004043	No	-0.07	0.39	0.79	0.18	Ga0133558_111204	S	NA
gilli_OG0004044	No	0.3	0.35	0.51	0.44	Ga0133558_14273	NA	NA
gilli_OG0004046	No	-0.07	0.12	0.52	0.07	Ga0133558_14267	NA	NA
gilli_OG0004048	No	-0.01	0.48	0.52	0.23	Ga0133558_14258	S	NA
gilli_OG0004049	No	-0.16	0.16	0.67	0.02	Ga0133558_14248	S	NA
gilli_OG0004050	No	0.24	0.1	0.35	0.2	Ga0133558_14232	NA	NA
gilli_OG0004051	No	-0.04	0.08	0.49	0.15	Ga0133558_14227	S	appr-1-p processing domain protein
gilli_OG0004052	No	-0.15	0.14	0.62	0.06	Ga0133558_14225	NA	NA
gilli_OG0004053	No	-0.25	0.4	0.69	0.13	Ga0133558_14220	S	NA
gilli_OG0004054	No	-0.25	0.38	0.7	0.12	Ga0133558_14219	S	NA
gilli_OG0004055	No	-0.22	0.38	0.75	0.11	Ga0133558_14218	S	NA
gilli_OG0004056	No	-0.27	0.39	0.73	0.1	Ga0133558_14217	S	NA
gilli_OG0004057	No	-0.18	0.4	0.72	0.17	Ga0133558_14216	S	NA
gilli_OG0004058	No	0.21	0.48	0.48	0.57	Ga0133558_14210	NA	NA
gilli_OG0004059	No	-0.19	0.31	0.78	0.19	Ga0133558_1424	M	YD repeat protein
gilli_OG0004060	No	-0.05	0.26	0.79	0.12	Ga0133558_1128	NA	NA
gilli_OG0004061	No	0.03	0.31	0.83	0.2	Ga0133558_11210	NA	NA
gilli_OG0004062	No	0.12	0.05	0.58	0.08	Ga0133558_11212	NA	NA
gilli_OG0004063	No	-0.07	0.24	0.77	0.09	Ga0133558_11213	NA	NA
gilli_OG0004064	No	-0.07	0.32	0.72	0.13	Ga0133558_11214	NA	NA
gilli_OG0004065	No	-0.05	0.27	0.79	0.11	Ga0133558_11216	NA	NA
gilli_OG0004066	No	-0.01	0.27	0.69	0.14	Ga0133558_11218	NA	NA
gilli_OG0004067	No	-0.11	0.23	0.78	0.06	Ga0133558_11220	NA	NA
gilli_OG0004070	No	-0.06	-0.2	0.17	-0.13	Ga0133558_11224	NA	NA
gilli_OG0004071	No	-0.06	0.22	0.74	0.13	Ga0133558_11225	NA	NA
gilli_OG0004072	No	-0.06	0.23	0.78	0.12	Ga0133558_11226	NA	NA
gilli_OG0004073	No	-0.08	0.23	0.77	0.09	Ga0133558_11227	NA	NA
gilli_OG0004075	No	0.05	-0.06	0.43	0.01	Ga0133558_11232	NA	NA
gilli_OG0004078	No	-0.07	-0.18	0.13	-0.14	Ga0133558_11239	S	NA
gilli_OG0004079	No	-0.04	0.29	0.8	0.14	Ga0133558_11240	NA	NA
gilli_OG0004080	No	-0.07	0.3	0.8	0.12	Ga0133558_11241	S	NA
gilli_OG0004081	No	-0.11	0.28	0.77	0.11	Ga0133558_11251	NA	NA
gilli_OG0004082	No	0.06	0.35	0.76	0.21	Ga0133558_11254	O	tail assembly chaperone
gilli_OG0004083	No	0.05	0.37	0.73	0.2	Ga0133558_11255	S	major tail subunit
gilli_OG0004084	No	-0.04	0.32	0.86	0.15	Ga0133558_11266	NA	NA
gilli_OG0004085	No	-0.1	0.3	0.63	0.14	Ga0133558_11271	S	NA
gilli_OG0004086	No	-0.15	0.25	0.62	0.08	Ga0133558_11272	S	NA
gilli_OG0004088	No	-0.02	0.36	0.88	0.18	Ga0133558_112148	G	Transketolase (EC 2.2.1.1)
gilli_OG0004089	No	-0.15	0.51	0.86	0.29	Ga0133558_112157	G	Transketolase (EC 2.2.1.1)
gilli_OG0004090	No	0.27	0.31	0.32	0.31	Ga0133558_112262	S	NA
gilli_OG0004091	No	0.26	0.3	0.28	0.29	Ga0133558_112263	S	NA
gilli_OG0004092	No	0.27	0.32	0.29	0.31	Ga0133558_112264	S	(threonine) efflux protein
gilli_OG0004093	No	0.26	0.32	0.31	0.3	Ga0133558_112265	S	NA
gilli_OG0004094	No	0.14	0.29	0.76	0.2	Ga0133558_112282	NA	NA
gilli_OG0004095	No	0.12	0.17	0.55	0.13	Ga0133558_112285	NA	NA
gilli_OG0004096	No	-0.12	0.54	0.78	0.3	Ga0133558_112286	NA	NA
gilli_OG0004097	No	-0.02	0.45	0.8	0.3	Ga0133558_112287	NA	NA
gilli_OG0004098	No	0.18	0.24	0.61	0.2	Ga0133558_112288	NA	NA
gilli_OG0004099	No	0.12	0.24	0.76	0.17	Ga0133558_112289	NA	NA
gilli_OG0004100	No	0.14	0.33	0.76	0.27	Ga0133558_112290	NA	NA
gilli_OG0004101	No	-0.28	0.45	0.92	0.2	Ga0133558_112292	NA	NA
gilli_OG0004102	No	-0.23	0.44	0.95	0.2	Ga0133558_112293	NA	NA
gilli_OG0004104	No	-0.02	0.21	0.61	0.14	Ga0133558_112295	NA	NA
gilli_OG0004106	No	-0.1	0.33	0.68	0.25	Ga0133558_112297	NA	NA
gilli_OG0004107	No	-0.16	0.27	0.58	0.11	Ga0133558_112298	NA	NA
gilli_OG0004108	No	-0.29	0.07	0.45	-0.02	Ga0133558_112299	NA	NA
gilli_OG0004109	No	-0.14	0.15	0.47	0.03	Ga0133558_112300	NA	NA
gilli_OG0004110	No	-0.26	0.24	0.59	0.11	Ga0133558_112301	NA	NA
gilli_OG0004111	No	-0.1	0.34	0.64	0.22	Ga0133558_112302	NA	NA
gilli_OG0004113	No	0.1	0.09	0.44	0.1	Ga0133558_112304	NA	NA
gilli_OG0004114	No	0.04	0.09	0.55	0.14	Ga0133558_112305	NA	NA
gilli_OG0004118	No	-0.18	0.27	0.63	0.14	Ga0133558_112309	NA	NA
gilli_OG0004120	No	-0.23	0.25	0.52	0.13	Ga0133558_112311	NA	NA
gilli_OG0004123	No	-0.25	0.1	0.44	-0.03	Ga0133558_112314	NA	NA
gilli_OG0004124	No	0.08	0.07	-0.04	0.04	Ga0133558_113198	K	Transcriptional regulator, ARAC family
gilli_OG0004125	No	0.06	0.02	-0.05	0.01	Ga0133558_113199	G	Oxidoreductase family, NAD-binding Rossmann fold
gilli_OG0004126	No	0.09	0.06	-0.08	0.05	Ga0133558_113200	G	Xylose isomerase domain protein TIM barrel
gilli_OG0004127	No	0.07	0.03	-0.06	0.02	Ga0133558_113201	K	Transcriptional regulator, rpir family
gilli_OG0004128	No	0.07	0.03	-0.06	0.02	Ga0133558_113202	C	alcohol dehydrogenase
gilli_OG0004129	No	0.05	0.01	-0.06	0	Ga0133558_113203	E,G	Citrate transporter
gilli_OG0004130	No	0.06	0.02	-0.06	0.01	Ga0133558_113204	G	PfkB domain protein
gilli_OG0004131	No	0.1	0.05	-0.09	0.06	Ga0133558_113205	G	Aldolase
gilli_OG0004132	No	0.09	0.04	-0.07	0.04	Ga0133558_113206	G	myo-inositol catabolism
gilli_OG0004134	No	0.08	0.04	-0.07	0.04	Ga0133558_113208	E	Involved in the cleavage of the C1-C2 bond of 3D- (3,5 4)-trihydroxycyclohexane-1,2-dione (THcHDO) to yield 5-deoxy- glucuronate (5DG) (By similarity)
gilli_OG0004135	No	0.09	0.07	-0.08	0.05	Ga0133558_113209	G	myo-inositol catabolism protein
gilli_OG0004136	No	0.09	0.31	0.58	0.23	Ga0133558_114186	V	restriction endonuclease
gilli_OG0004137	No	-0.11	0.28	0.83	0.07	Ga0133558_11711	S	cytoplasmic protein
gilli_OG0004138	No	-0.1	0.29	0.84	0.08	Ga0133558_11712	G	permease
gilli_OG0004139	No	-0.01	0.15	0.5	0.23	Ga0133558_11793	I	synthase III
gilli_OG0004140	No	0.02	0.07	0.35	0.23	Ga0133558_11795	S	domain protein
gilli_OG0004141	No	-0.06	0.13	0.48	0.2	Ga0133558_11796	H	Adenylate-forming enzyme
gilli_OG0004142	No	-0.04	0.05	0.47	0.13	Ga0133558_11797	I	PAP2 superfamily
gilli_OG0004143	No	-0.05	0.19	0.51	0.26	Ga0133558_11798	I	sterol desaturase
gilli_OG0004144	No	-0.08	0.11	0.5	0.18	Ga0133558_11799	I	fatty acid desaturase
gilli_OG0004145	No	-0.06	0.12	0.48	0.18	Ga0133558_117100	I	desaturase
gilli_OG0004147	No	0.33	0.26	0.1	0.35	Ga0133558_117113	S	NA
gilli_OG0004148	No	0.34	0.23	0.07	0.34	Ga0133558_117114	S	NA
gilli_OG0004149	No	0.34	0.24	0.07	0.35	Ga0133558_117115	S	NA
gilli_OG0004151	No	0.29	0	-0.03	0.21	Ga0133558_117155	S	NA
gilli_OG0004152	No	0.18	0.17	0.01	0.32	Ga0133558_117182	NA	NA
gilli_OG0004153	No	-0.11	0.33	0.59	0.23	Ga0133558_1242	NA	NA
gilli_OG0004154	No	-0.15	0.37	0.74	0.23	Ga0133558_1243	NA	NA
gilli_OG0004156	No	-0.22	0.46	0.82	0.22	Ga0133558_1262	NA	NA
gilli_OG0004157	No	-0.34	0.42	0.84	0.13	Ga0133558_1263	NA	NA
gilli_OG0004158	No	-0.19	0.43	0.68	0.22	Ga0133558_1264	NA	NA
gilli_OG0004159	No	-0.12	0.45	0.66	0.27	Ga0133558_1265	NA	NA
gilli_OG0004160	No	-0.15	0.37	0.71	0.21	Ga0133558_1266	NA	NA
gilli_OG0004161	No	-0.2	0.47	0.83	0.29	Ga0133558_1267	NA	NA
gilli_OG0004162	No	-0.02	0.36	0.66	0.24	Ga0133558_1269	NA	NA
gilli_OG0004163	No	0	0.31	0.63	0.22	Ga0133558_12610	NA	NA
gilli_OG0004164	No	-0.19	0.18	0.51	0.11	Ga0133558_12611	NA	NA
gilli_OG0004165	No	-0.08	0.22	0.46	0.19	Ga0133558_1272	NA	NA
gilli_OG0004166	No	0.11	0.05	0.44	0.08	Ga0133558_1273	NA	NA
gilli_OG0004167	No	-0.19	0.14	0.52	0.07	Ga0133558_1274	NA	NA
gilli_OG0004168	No	-0.12	0.31	0.8	0.14	Ga0133558_1275	NA	NA
gilli_OG0004169	No	-0.08	0.35	0.72	0.2	Ga0133558_1351	NA	NA
gilli_OG0004170	No	0.15	0.35	0.66	0.22	Ga0133558_1352	NA	NA
gilli_OG0004171	No	-0.07	0.47	0.72	0.29	Ga0133558_1354	NA	NA
gilli_OG0004173	No	-0.17	0.22	0.6	0.1	Ga0133558_1356	NA	NA

## Sheet: snod_variome_dat
Genefam_id	cor_coeff (snod)	Genes	COG_cats	Genefam_annot
snod_OG0000006	0.62	BHC50_09110;BGH98_RS00225;Ga0133560_109871;BGH96_RS01595;BGH96_RS00140;BHC56_05730;BHC56_05740;BHC50_09120;BHC50_08245;SALWKB2_1421;SALWKB2_1419;SALWKB2_1417;BHC56_04480;BHC56_04485;BGH96_RS00145;BGH98_RS04910;CPT77_RS00905	NA	NA
snod_OG0000009	0.78	BGH96_RS06015;BHC50_10240;BHC50_10220;Ga0133560_112168;SALWKB2_0704;BHC50_10230;Ga0133560_109167;BGH98_RS10840;BHC56_07845;Ga0133560_112164;BHC56_07855;BHC50_02710;BGH98_RS10850;CPT77_RS02035;Ga0133560_112166	NA	NA
snod_OG0000011	0.62	SALWKB2_1197;SALWKB2_1198;BHC56_04680;Ga0133560_109663;Ga0133560_109664;Ga0133560_11039;CPT77_RS09005;BGH96_RS01585;BHC50_07540;BGH98_RS06470;BHC56_06110;BHC50_07520;BHC56_06105;BGH98_RS01020	V	HsdM N-terminal domain,NA,type I restriction-modification system
snod_OG0000025	0.79	BHC50_10840;CPT77_RS05180;BHC56_05490;BHC56_05515;SALWKB2_2121;BHC50_10820;CPT77_RS05240;SALWKB2_2117;BGH98_RS09350;Ga0133560_11251;Ga0133560_11246;BGH96_RS06070;BGH98_RS09375	S	lipopolysaccharide core region biosynthetic process,NA
snod_OG0000028	0.94	CPT77_RS05825;Ga0133560_109966;BGH96_RS00025;Ga0133560_109967;BHC50_08655;BGH98_RS00035;BHC50_08645;BHC50_08640;BHC56_06470;SALWKB2_1506;Ga0133560_109964;BGH98_RS00980	NA	NA
snod_OG0000036	0.75	CPT77_RS05870;BHC50_00375;Ga0133560_110176;SALWKB2_1920;BGH96_RS06770;BGH98_RS06245;BHC50_00500;Ga0133560_110151;CPT77_RS02430;BGH98_RS09820	U	Hemolysin activator protein,NA
snod_OG0000040	0.92	BHC50_01770;BGH98_RS04455;Ga0133560_109418;BGH98_RS08230;BHC56_01400;CPT77_RS01555;SALWKB2_0516;BHC50_06135;Ga0133560_108178;SALWKB2_0958	S	tail fiber protein,NA,tail collar domain protein
snod_OG0000042	0.83	CPT77_RS02840;BGH98_RS08140;BHC56_09265;BHC50_01720;BHC56_01350;BHC50_01500;BHC50_03890;SALWKB2_1852;Ga0133560_108125;BGH98_RS08180	K	phage regulatory protein, rha family,NA
snod_OG0000044	0.64	SALWKB2_1699;BGH98_RS00590;CPT77_RS05790;Ga0133560_1091144;BGH96_RS08165;BGH98_RS00275;CPT77_RS08270;Ga0133560_109957;SALWKB2_1499	S	Sulfatase,NA
snod_OG0000050	0.59	SALWKB2_2276;BGH96_RS05285;BHC50_10070;BHC50_10060;Ga0133560_112193;Ga0133560_112195;BGH96_RS05295;Ga0133560_112197;CPT77_RS08555	NA	NA
snod_OG0000053	0.59	Ga0133560_10526;Ga0133560_10510;Ga0133560_10524;Ga0133560_1056;Ga0133560_10534;Ga0133560_10515;Ga0133560_10513;Ga0133560_1053;Ga0133560_1114	M	RHS repeat-associated core domain protein
snod_OG0000054	0.49	Ga0133560_109665;Ga0133560_11038;SALWKB2_1199;BHC56_06115;BGH96_RS01580;BGH98_RS01015;BHC50_07525;BGH98_RS06475	V	NA,restriction modification system DNA specificity domain,restriction -modification system
snod_OG0000057	0.54	BHC50_06390;SALWKB2_0387;BHC50_01160;SALWKB2_0909;CPT77_RS04915;Ga0133560_109364;Ga0133560_10857;BGH96_RS07225	S	NA,Uncharacterized alpha/beta hydrolase domain (DUF2235)
snod_OG0000058	0.64	SALWKB2_2277;BGH96_RS05290;BHC50_10075;BHC50_10065;Ga0133560_112194;Ga0133560_112196;BGH96_RS05300;CPT77_RS03310	NA	NA
snod_OG0000062	0.74	BHC50_00060;BHC56_11325;BHC56_11320;BHC50_00065;BHC56_07435;BGH98_RS00500;BHC56_10215;BGH98_RS00205	NA	NA
snod_OG0000292	0.8	BHC50_09085;Ga0133560_109875;BHC56_07450;SALWKB2_1425;BGH96_RS01065;BGH98_RS00495;CPT77_RS07920	M	type I secretion outer membrane protein,NA
snod_OG0000293	0.87	BGH96_RS01070;BHC50_09090;Ga0133560_109874;BHC56_07445;SALWKB2_1424;BGH98_RS00490;CPT77_RS07925	U	Type I secretion membrane fusion protein (HlyD,NA
snod_OG0000294	0.81	Ga0133560_109873;BHC50_09095;BHC56_07440;SALWKB2_1423;BGH98_RS00485;BGH96_RS01075;CPT77_RS07930	V	ABC, transporter,NA
snod_OG0000373	0.88	CPT77_RS05175;BGH98_RS09345;BHC50_10815;SALWKB2_2122;BHC56_08620;Ga0133560_11252;BGH96_RS00695	M	dTDP-glucose 4-6-dehydratase,NA
snod_OG0000374	0.8	CPT77_RS05165;BHC50_10805;SALWKB2_2124;Ga0133560_11254;BGH98_RS09335;BHC56_09410;BGH96_RS00705	M	NA,Dtdp-4-dehydrorhamnose 3,5-epimerase
snod_OG0000388	0.66	BGH98_RS00600;Ga0133560_1102;BGH96_RS00560;SALWKB2_1701;BHC50_07725;BHC56_10640;CPT77_RS08260	G	NA,Involved in the efflux of sugars. The physiological role may be the reduction of the intracellular concentration of toxic sugars or sugar metabolites (By similarity)
snod_OG0000507	0.93	BHC56_11295;Ga0133560_109109;BGH98_RS03550;BGH96_RS00185;SALWKB2_0643;CPT77_RS04510;BHC50_02435	G	NA,Major facilitator superfamily MFS_1
snod_OG0000559	0.93	BHC56_05250;BGH96_RS10645;Ga0133560_109542;SALWKB2_1080;CPT77_RS05000;BHC50_05510;BGH98_RS07870	NA	NA
snod_OG0000589	0.78	BGH98_RS06110;CPT77_RS05775;Ga0133560_110204;BHC56_04015;SALWKB2_1964;BHC50_00240;BGH96_RS06915	S	NA
snod_OG0000687	0.97	Ga0133560_11129;BGH98_RS03095;BGH96_RS06445;BHC50_00800;BHC56_05370;SALWKB2_2027;CPT77_RS06125	S	EamA-like transporter family,NA
snod_OG0000721	0.88	BHC56_05495;CPT77_RS05235;BHC50_10835;SALWKB2_2118;Ga0133560_11247;BGH98_RS09370;BGH96_RS06065	V	NA,Involved in lipid A export and possibly also in glycerophospholipid export and for biogenesis of the outer membrane. Transmembrane domains (TMD) form a pore in the inner membrane and the ATP-binding domain (NBD) is responsible for energy generation (By similarity)
snod_OG0000722	0.79	BHC50_10845;CPT77_RS05245;SALWKB2_2116;BHC56_05485;BGH98_RS09380;Ga0133560_11245;BGH96_RS06075	M	glycosyl transferase, family 25,NA
snod_OG0000723	0.77	CPT77_RS05250;BHC50_10850;BHC56_05480;SALWKB2_2115;Ga0133560_11244;BGH98_RS09385;BGH96_RS06080	S	NA
snod_OG0000724	0.77	CPT77_RS05255;BHC50_10855;Ga0133560_11243;SALWKB2_2114;BGH98_RS09390;BHC56_05475;BGH96_RS06085	M	NA,Glycosyltransferase family 25 (LPS biosynthesis protein)
snod_OG0000725	0.81	CPT77_RS05265;BHC50_10865;BGH96_RS06095;Ga0133560_11241;SALWKB2_2112;BGH98_RS09400;BHC56_05465	NA	NA
snod_OG0000854	0.62	BGH96_RS05475;BGH96_RS05480;BHC56_09845;SALWKB2_0942;BHC56_09860;BHC50_06220;BHC56_09840	NA	NA
snod_OG0000865	0.81	Ga0133560_112181;BGH96_RS05225;SALWKB2_2264;BHC56_10295;CPT77_RS03425;BGH98_RS10925;BHC50_10140	NA	NA
snod_OG0001075	0.67	BGH98_RS03090;BGH96_RS04285;BHC50_08540;BHC56_10980;BHC50_00825;CPT77_RS07200;SALWKB2_0695	P	NA
snod_OG0001363	0.79	BHC50_03535;CPT77_RS07265;BGH96_RS09220;Ga0133560_109333;BGH98_RS06900;BHC56_06795;SALWKB2_0876	P	NA,Sodium hydrogen exchanger
snod_OG0001379	0.81	BHC50_05615;BGH96_RS02650;BGH98_RS01840;BHC56_05145;Ga0133560_109521;CPT77_RS03490;SALWKB2_1057	P	NA,arsenate reductase
snod_OG0001453	0.79	SALWKB2_0425;BGH98_RS05835;CPT77_RS04110;BHC50_01315;BGH96_RS08995;Ga0133560_10886;BHC56_03260	S	NA
snod_OG0001454	0.76	SALWKB2_0426;BHC50_01320;CPT77_RS04105;BGH98_RS05840;Ga0133560_10887;BGH96_RS09000;BHC56_03265	I	Acyl-transferase,NA
snod_OG0001457	0.77	CPT77_RS04090;BGH98_RS05855;BGH96_RS09015;SALWKB2_0429;Ga0133560_10890;BHC56_03280;BHC50_01335	S	NA,Membrane
snod_OG0001458	0.78	CPT77_RS04085;BGH98_RS05860;BGH96_RS09020;SALWKB2_0430;Ga0133560_10891;BHC56_03285;BHC50_01340	Q	amp-dependent synthetase and ligase,NA
snod_OG0001459	0.78	BHC50_01345;CPT77_RS04080;BGH96_RS09025;BGH98_RS05865;SALWKB2_0431;BHC56_03290;Ga0133560_10892	M	Glycosyl transferase, family 2,NA
snod_OG0001460	0.78	BGH98_RS05870;CPT77_RS04075;BGH96_RS09030;Ga0133560_10893;BHC56_03295;SALWKB2_0432;BHC50_01350	M	Acyl-transferase,NA
snod_OG0001461	0.76	BGH98_RS05875;CPT77_RS04070;BGH96_RS09035;Ga0133560_10894;BHC56_03300;SALWKB2_0433;BHC50_01355	S	Thioesterase,NA
snod_OG0001462	0.78	BGH98_RS05880;CPT77_RS04065;BGH96_RS09040;Ga0133560_10895;BHC56_03305;SALWKB2_0434;BHC50_01360	S	NA,outer membrane lipoprotein carrier protein LolA
snod_OG0001463	0.78	BGH98_RS05885;CPT77_RS04060;BGH96_RS09045;Ga0133560_10896;BHC56_03310;SALWKB2_0435;BHC50_01365	S	NA,membrAne
snod_OG0001464	0.77	BGH96_RS09050;CPT77_RS04055;BHC50_01370;Ga0133560_10897;BHC56_03315;SALWKB2_0436;BGH98_RS05890	C	NA,fad-binding protein
snod_OG0001465	0.76	BGH96_RS09055;CPT77_RS04050;BGH98_RS05895;BHC50_01375;Ga0133560_10898;BHC56_03320;SALWKB2_0437	S	NA,Lipoprotein
snod_OG0001466	0.77	CPT77_RS04045;BGH98_RS05900;BGH96_RS09060;BHC56_03325;Ga0133560_10899;SALWKB2_0438;BHC50_01380	I	synthase,NA
snod_OG0001467	0.77	CPT77_RS04040;BGH98_RS05905;BGH96_RS09065;BHC56_03330;SALWKB2_0439;Ga0133560_108100;BHC50_01385	I	NA,dehydratase
snod_OG0001468	0.76	CPT77_RS04035;BGH96_RS09070;BGH98_RS05910;SALWKB2_0440;BHC56_03335;Ga0133560_108101;BHC50_01390	I	reductase,NA
snod_OG0001469	0.78	SALWKB2_0442;CPT77_RS04025;BGH96_RS09080;BGH98_RS05920;Ga0133560_108103;BHC50_01400;BHC56_03345	H	4'-phosphopantetheinyl transferase,NA
snod_OG0001470	0.79	SALWKB2_0443;CPT77_RS04020;BGH96_RS09085;Ga0133560_108104;BGH98_RS05925;BHC50_01405;BHC56_03350	S	NA,excinuclease, ATPase subunit
snod_OG0001505	0.82	BGH96_RS02005;Ga0133560_1091023;CPT77_RS03085;BGH98_RS05580;SALWKB2_1573;BHC56_04215;BHC50_08350	I,Q	KR domain,NA
snod_OG0001506	0.83	BGH96_RS02010;Ga0133560_1091024;CPT77_RS03080;BHC50_08345;SALWKB2_1574;BHC56_04220;BGH98_RS05585	Q	NA,AMP-dependent synthetase and ligase
snod_OG0001535	0.85	SALWKB2_1892;BHC56_01130;BGH98_RS07955;BHC50_03850;BHC50_01510;CPT77_RS03900;Ga0133560_108127	L	NA,single-stranded DNA-binding protein
snod_OG0001536	0.62	SALWKB2_1882;SALWKB2_0523;BHC50_01785;BHC56_01185;BHC50_03910;Ga0133560_108186;BGH98_RS08015	K	NA,Transcriptional regulator
snod_OG0001537	0.78	SALWKB2_0483;SALWKB2_1876;CPT77_RS02960;Ga0133560_108140;BGH98_RS08055;BHC56_01225;BHC50_01575	S	NA,Bacteriophage protein
snod_OG0001539	0.71	BHC56_11755;BHC50_01700;Ga0133560_108164;Ga0133560_108163;BGH98_RS08160;SALWKB2_0506;BHC56_01335	S	NA
snod_OG0001541	0.62	BGH98_RS08240;CPT77_RS02780;BHC50_04065;SALWKB2_1846;Ga0133560_108180;BHC56_01410;SALWKB2_0518	NA	NA
snod_OG0001542	0.36	BHC50_04400;SALWKB2_1844;BHC50_04075;BHC56_09240;BHC56_01430;CPT77_RS02735;BGH98_RS08265	S	NA
snod_OG0001544	0.42	Ga0133560_1103;BGH98_RS00605;CPT77_RS08255;BHC50_07720;BHC56_10610;BHC56_10605;BHC56_10620	S	NA,Signal transduction protein with Nacht domain
snod_OG0001545	0.73	BHC50_05840;SALWKB2_1013;BHC56_04005;Ga0133560_110206;SALWKB2_1967;BHC50_00230;Ga0133560_109476	NA	NA
snod_OG0001547	0.49	SALWKB2_0470;SALWKB2_0471;BHC50_01850;CPT77_RS00250;BHC50_01855;BHC56_07060;BHC56_07065	S	NA,lyase containing HEAT-repeat
snod_OG0001560	0.8	SALWKB2_1446;Ga0133560_109903;BHC50_08945;CPT77_RS07800;BGH98_RS02375;BGH96_RS01780	P	tonB-dependent Receptor,NA
snod_OG0001567	0.31	Ga0133560_11037;BHC56_05635;SALWKB2_1740;BGH96_RS01575;BGH96_RS08000;BHC50_07530	V	Type I site-specific,NA
snod_OG0001588	0.56	Ga0133560_1082;SALWKB2_0323;BGH96_RS00805;BHC50_00880;CPT77_RS01985;BGH98_RS00465	H	Prenyltransferase,NA
snod_OG0001589	0.55	CPT77_RS01980;SALWKB2_0324;Ga0133560_1083;BGH96_RS00810;BHC50_00885;BGH98_RS00470	E,G	Small multidrug resistance,NA
snod_OG0001590	0.54	SALWKB2_0325;Ga0133560_1084;CPT77_RS01975;BHC50_00890;BGH96_RS00815;BGH98_RS00475	M	NA,Nad-dependent epimerase dehydratase
snod_OG0001592	0.87	SALWKB2_1720;BGH98_RS06370;BHC50_07640;Ga0133560_11019;BGH96_RS08090;CPT77_RS08175	U	Part of the twin-arginine translocation (Tat) system that transports large folded proteins containing a characteristic twin-arginine motif in their signal peptide across membranes. Together with TatB, TatC is part of a receptor directly interacting with Tat signal peptides (By similarity),NA
snod_OG0001593	0.8	BHC50_10810;SALWKB2_2123;BGH98_RS09340;BHC56_09415;Ga0133560_11253;BGH96_RS00700	M	NA,Catalyzes the formation of dTDP-glucose, from dTTP and glucose 1-phosphate, as well as its pyrophosphorolysis (By similarity)
snod_OG0001605	0.57	BGH96_RS00365;BHC56_05770;SALWKB2_0937;CPT77_RS01670;BGH98_RS00620;BGH96_RS07720	K	NA,Transcriptional regulator
snod_OG0001607	0.78	BHC50_05630;BGH98_RS01825;BGH96_RS00335;SALWKB2_1054;Ga0133560_109518;CPT77_RS03475	O	NA,peptidylprolyl cis-trans isomerase
snod_OG0001623	0.52	BGH96_RS00160;SALWKB2_0134;Ga0133560_10535;CPT77_RS09460;BHC56_05945;BGH98_RS03750	S	Lipase (EC 3.1.1.3),NA
snod_OG0001626	0.89	BGH98_RS02080;BGH96_RS07335;BHC50_06280;Ga0133560_109387;CPT77_RS01700;SALWKB2_0933	NA	NA
snod_OG0001631	0.41	SALWKB2_1085;BHC56_11770;Ga0133560_109548;BGH96_RS10600;BGH98_RS07835;BGH96_RS10610	S	NA
snod_OG0001633	0.95	BGH96_RS10640;BHC56_05255;Ga0133560_109543;SALWKB2_1081;BGH98_RS07865;BHC50_05505	N,U	NA,Pilus assembly protein
snod_OG0001634	0.91	SALWKB2_0236;BGH98_RS08615;BHC50_06550;BGH96_RS07045;CPT77_RS00295;Ga0133560_10674	S	NA,Uncharacterized conserved protein (COG2071)
snod_OG0001641	0.88	BHC50_06820;BGH98_RS03940;Ga0133560_10221;SALWKB2_0029;BGH96_RS06815;CPT77_RS07025	M	NA,glycosyl transferase
snod_OG0001660	0.79	BHC50_10860;Ga0133560_11242;SALWKB2_2113;BGH98_RS09395;BHC56_05470;BGH96_RS06090	M	glycosyltransferase group 2 family protein,NA
snod_OG0001670	0.78	BHC50_08495;CPT77_RS06810;SALWKB2_1542;BGH96_RS05655;Ga0133560_109994;BGH98_RS02920	U	NA,Fimbrial protein
snod_OG0001678	0.93	BGH98_RS04445;BHC50_06145;BGH96_RS05395;Ga0133560_109416;SALWKB2_0956;CPT77_RS01565	S	Baseplate,NA
snod_OG0001680	0.94	Ga0133560_109414;SALWKB2_0954;BGH96_RS05405;CPT77_RS01575;BGH98_RS04435;BHC50_06155	S	phage baseplate,NA
snod_OG0001681	0.95	BHC50_06160;SALWKB2_0953;BGH96_RS05410;BGH98_RS04430;CPT77_RS01580;Ga0133560_109413	S	Late control D family protein,NA
snod_OG0001683	0.94	BHC50_06170;BGH96_RS05420;Ga0133560_109411;SALWKB2_0951;BGH98_RS04420;CPT77_RS01590	S	Phage P2 GpU,NA
snod_OG0001685	0.92	Ga0133560_109407;SALWKB2_0948;BGH96_RS05440;BHC50_06185;CPT77_RS01610;BGH98_RS04400	S	NA,tail tube protein
snod_OG0001692	0.77	CPT77_RS04235;BGH98_RS01980;BHC50_01190;SALWKB2_0396;Ga0133560_10861;BGH96_RS05095	NA	NA
snod_OG0001708	0.68	BGH98_RS10560;SALWKB2_2182;Ga0133560_112110;BHC50_10515;BGH96_RS09680;BHC56_00930	NA	NA
snod_OG0001736	0.79	Ga0133560_109936;BGH96_RS03465;CPT77_RS07630;BHC50_08780;BGH98_RS04630;SALWKB2_1478	S	Autotransporter,NA
[truncated: 512 more rows]

## Sheet: bapis_variome_dat
Genefam_id	cor_coeff (bapis)	Genes	COG_cats	Genefam_annot
[truncated: 539 more rows]

## Sheet: fper_variome_dat
Genefam_id	cor_coeff (fper)	Genes	COG_cats	Genefam_annot
[truncated: 373 more rows]
