# Supplementary material for: Genomic diversity landscape of the honey bee gut microbiota
Source: Nat Commun. 2019 Jan 25;10:446. doi: 10.1038/s41467-019-08303-0 (PMC6347622; doi:10.1038/s41467-019-08303-0)
Supplement: Supplementary file 7 — Supplementary Data 4 [file 41467_2019_8303_MOESM7_ESM.xlsx]

## Sheet: firm5_big_islands_stats
Island_id	Island_size(bp)	Island_gene_nb	Island_GC	Sample_freq	Main_cogs	Functions	Fraction_NA/S_cog	Fraction_phage_NA_annot	Gene_families	Genes
JF75_45	10604	7	0.39	0.98	I,H (6,1)	fatty acid/biotin metabolism	0	0	OG0001498,OG0001557,OG0001558,OG0001560,OG0001561,OG0001563,OG0001712	JF75_15220,JF75_15230,JF75_15240,JF75_15260,JF75_15270,JF75_15320,JF75_15340
JF74_30	13057	6	0.33	0.94	G,K (4,2)	glycoside hydrolase, PTS	0	0	OG0001729,OG0001730,OG0001245,OG0001521,OG0001470,OG0001405	JF74_13620,JF74_13630,JF74_13680,JF74_13690,JF74_13700,JF74_13710
Ga0133561_14	13549	9	0.3	0.9	NA,S,L (4,2,1)	integrase, prophage	0.67	0.44	OG0001600,OG0001615,OG0001616,OG0001617,OG0001618,OG0001619,OG0001407,OG0001208,OG0001678	Ga0133561_11393,Ga0133561_11395,Ga0133561_11396,Ga0133561_11397,Ga0133561_11398,Ga0133561_11399,Ga0133561_11401,Ga0133561_11402,Ga0133561_11403
LACWKB10_25	13794	6	0.34	0.87	G,K,I (3,2,2)	glycoside hydrolase, PTS	0	0	OG0001714,OG0001537,OG0001537,OG0002533,OG0001630,OG0001129	LACWKB10_0737,LACWKB10_0743,LACWKB10_0744,LACWKB10_0746,LACWKB10_0747,LACWKB10_0752
LACWKB8_2	15891	9	0.38	0.85	G,S,P (3,2,2)	rhamnogalacturonan utilization	0.22	0.11	OG0001784,OG0001785,OG0001786,OG0001787,OG0001788,OG0001789,OG0001790,OG0001791,OG0001792	LACWKB8_0028,LACWKB8_0029,LACWKB8_0030,LACWKB8_0031,LACWKB8_0032,LACWKB8_0033,LACWKB8_0034,LACWKB8_0035,LACWKB8_0036
Ga0133562_2	14148	7	0.34	0.85	NA,Q,S (3,1,1)	uknown	0.5	0.43	OG0001943,OG0001500,OG0001612,OG0001613,OG0001606,OG0002192,OG0001475	Ga0133562_1140,Ga0133562_1141,Ga0133562_1142,Ga0133562_1143,Ga0133562_1146,Ga0133562_1150,Ga0133562_1152
LACWKB8_12	20255	12	0.32	0.83	NA,S,T (7,2,1)	integrase, peptidases	0.75	0.58	OG0002228,OG0001600,OG0001615,OG0001616,OG0001617,OG0001618,OG0001619,OG0001407,OG0001208,OG0001208,OG0001208,OG0001208	LACWKB8_0395,LACWKB8_0402,LACWKB8_0405,LACWKB8_0406,LACWKB8_0407,LACWKB8_0408,LACWKB8_0409,LACWKB8_0411,LACWKB8_0413,LACWKB8_0414,LACWKB8_0415,LACWKB8_0416
JF73_47	23409	15	0.39	0.81	G,K,S (9,2,1)	sugar transport and metabolism	0.07	0.07	OG0001843,OG0001121,OG0001844,OG0001688,OG0001845,OG0001846,OG0001847,OG0001848,OG0001849,OG0001689,OG0001690,OG0001691,OG0001692,OG0001693,OG0001850	JF73_15630,JF73_15640,JF73_15680,JF73_15690,JF73_15700,JF73_15710,JF73_15720,JF73_15730,JF73_15740,JF73_15760,JF73_15770,JF73_15780,JF73_15790,JF73_15800,JF73_15830
Ga0133564_22	12924	6	0.34	0.81	G,S,V (2,2,1)	PTS	0.43	0.33	OG0001596,OG0001409,OG0001548,OG0001549,OG0001408,OG0001550	Ga0133564_111021,Ga0133564_111028,Ga0133564_111029,Ga0133564_111030,Ga0133564_111034,Ga0133564_111035
JF73_12	14084	10	0.36	0.79	G,K,P (4,3,1)	PTS	0.1	0	OG0001817,OG0001508,OG0001246,OG0001818,OG0001819,OG0001820,OG0000126,OG0001821,OG0001485,OG0001261	JF73_03070,JF73_03080,JF73_03090,JF73_03100,JF73_03110,JF73_03120,JF73_03130,JF73_03160,JF73_03180,JF73_03190
JF76_29	38019	41	0.37	0.77	S,NA,L (24,8,6)	PTS	0.78	0.56	OG0001357,OG0002246,OG0001743,OG0001640,OG0001544,OG0001744,OG0001642,OG0001643,OG0001644,OG0001645,OG0001646,OG0001647,OG0001648,OG0002247,OG0001999,OG0002000,OG0001746,OG0002001,OG0002002,OG0002003,OG0002248,OG0002004,OG0002005,OG0002006,OG0002007,OG0002008,OG0002009,OG0002010,OG0002011,OG0002012,OG0002013,OG0002014,OG0002015,OG0002016,OG0002017,OG0002018,OG0002019,OG0001747,OG0001749,OG0001545…	JF76_07170,JF76_07180,JF76_07190,JF76_07200,JF76_07220,JF76_07230,JF76_07240,JF76_07270,JF76_07280,JF76_07290,JF76_07310,JF76_07320,JF76_07370,JF76_07400,JF76_07410,JF76_07420,JF76_07430,JF76_07440,JF76_07450,JF76_07460,JF76_07480,JF76_07490,JF76_07500,JF76_07510,JF76_07520,JF76_07530,JF76_07540,JF76_07550,JF76_07560,JF76_07570,JF76_07580,JF76_07590,JF76_07600,JF76_07610,JF76_07620,JF76_07630,JF7…
JF74_12	20049	11	0.34	0.77	G,M,K (4,2,2)	PTS	0.09	0.09	OG0001665,OG0002072,OG0002073,OG0001512,OG0001956,OG0001406,OG0002399,OG0001537,OG0001714,OG0001485,OG0001261	JF74_03250,JF74_03290,JF74_03300,JF74_03320,JF74_03330,JF74_03370,JF74_03380,JF74_03390,JF74_03450,JF74_03460,JF74_03470
LACWKB8_3	17835	14	0.38	0.77	G,K,C (5,2,2)	sugar metabolism	0.06	0	OG0001793,OG0001794,OG0001795,OG0001796,OG0002626,OG0001797,OG0001670,OG0001580,OG0001798,OG0001671,OG0001531,OG0001239,OG0001121,OG0001121	LACWKB8_0051,LACWKB8_0053,LACWKB8_0054,LACWKB8_0055,LACWKB8_0056,LACWKB8_0057,LACWKB8_0058,LACWKB8_0059,LACWKB8_0060,LACWKB8_0061,LACWKB8_0062,LACWKB8_0068,LACWKB8_0069,LACWKB8_0070
LACWKB8_23	14159	6	0.34	0.77	S,G,T (2,2,1)	prophage	0.38	0.33	OG0001827,OG0002187,OG0001708,OG0001359,OG0001512,OG0001828	LACWKB8_0765,LACWKB8_0766,LACWKB8_0773,LACWKB8_0779,LACWKB8_0782,LACWKB8_0784
LACWKB8_10	14008	10	0.37	0.75	G,K,S (4,2,1)	sugar transport and metabolism	0.2	0.1	OG0002634,OG0001817,OG0001508,OG0001246,OG0001818,OG0001819,OG0001820,OG0000126,OG0001821,OG0001406	LACWKB8_0325,LACWKB8_0326,LACWKB8_0327,LACWKB8_0328,LACWKB8_0329,LACWKB8_0330,LACWKB8_0331,LACWKB8_0332,LACWKB8_0335,LACWKB8_0338
Ga0133564_6	32761	17	0.35	0.73	S,K,G (8,3,3)	sugar metabolism	0.47	0	OG0001630,OG0001537,OG0001714,OG0001482,OG0001731,OG0001732,OG0001733,OG0001734,OG0001735,OG0001736,OG0001737,OG0001738,OG0001631,OG0001632,OG0001485,OG0001261,OG0002108	Ga0133564_11275,Ga0133564_11277,Ga0133564_11283,Ga0133564_11285,Ga0133564_11290,Ga0133564_11291,Ga0133564_11292,Ga0133564_11293,Ga0133564_11294,Ga0133564_11295,Ga0133564_11296,Ga0133564_11297,Ga0133564_11298,Ga0133564_11299,Ga0133564_11304,Ga0133564_11305,Ga0133564_11310
JF74_25	15342	7	0.36	0.73	S,I,M (2,1,1)	malonate conversion	0.29	0	OG0002413,OG0001688,OG0002080,OG0002081,OG0002083,OG0002163,OG0002164	JF74_10940,JF74_10950,JF74_10980,JF74_10990,JF74_11010,JF74_11070,JF74_11080
JF75_44	13676	9	0.35	0.73	G,M,S (4,3,1)	aminosugar utilization	0.11	0	OG0001758,OG0001759,OG0001760,OG0001761,OG0001762,OG0001763,OG0001764,OG0001765,OG0001611	JF75_14940,JF75_14970,JF75_14980,JF75_14990,JF75_15030,JF75_15040,JF75_15050,JF75_15080,JF75_15100
JF75_14	23221	10	0.34	0.69	G,NA,P (6,2,1)	sugar transport and metabolism	0.18	0.2	OG0002348,OG0001686,OG0001408,OG0001409,OG0001630,OG0001485,OG0001261,OG0002108,OG0001635,OG0001636	JF75_03190,JF75_03220,JF75_03230,JF75_03270,JF75_03300,JF75_03330,JF75_03340,JF75_03390,JF75_03420,JF75_03430
JF76_43	14541	9	0.34	0.67	G,M,K (5,3,1)	aminosugar utilization	0	0	OG0001758,OG0001759,OG0001760,OG0001761,OG0001762,OG0001763,OG0001764,OG0001765,OG0002251	JF76_15040,JF76_15070,JF76_15080,JF76_15090,JF76_15130,JF76_15140,JF76_15150,JF76_15180,JF76_15200
JF73_18	18608	14	0.32	0.65	S,V,G (4,4,3)	sugar transporters ad mobile genes	0.36	0.29	OG0000126,OG0001824,OG0001825,OG0001624,OG0001625,OG0001623,OG0002253,OG0001826,OG0001594,OG0001150,OG0001150,OG0002254,OG0001150,OG0001150	JF73_04820,JF73_04830,JF73_04840,JF73_04850,JF73_04860,JF73_04870,JF73_04900,JF73_04910,JF73_04940,JF73_04960,JF73_04970,JF73_04980,JF73_04990,JF73_05000
LACWKB10_17	15737	6	0.35	0.62	G,K,M (3,2,1)	Transporters	0	0	OG0000063,OG0000063,OG0001523,OG0001667,OG0002207,OG0001778	LACWKB10_0516,LACWKB10_0518,LACWKB10_0519,LACWKB10_0523,LACWKB10_0530,LACWKB10_0531
Ga0133562_18	34420	33	0.36	0.6	S,NA,L (16,8,5)	prophage	0.73	0.55	OG0001357,OG0001953,OG0001743,OG0001640,OG0001544,OG0001642,OG0001643,OG0001644,OG0001645,OG0001646,OG0001647,OG0002448,OG0001648,OG0001969,OG0002162,OG0002161,OG0002160,OG0002159,OG0002158,OG0002157,OG0002156,OG0002155,OG0002154,OG0002153,OG0002152,OG0002151,OG0002150,OG0002149,OG0002148,OG0002147,OG0002146,OG0001545,OG0001431	Ga0133562_12508,Ga0133562_12509,Ga0133562_12510,Ga0133562_12511,Ga0133562_12515,Ga0133562_12517,Ga0133562_12520,Ga0133562_12521,Ga0133562_12522,Ga0133562_12524,Ga0133562_12525,Ga0133562_12526,Ga0133562_12530,Ga0133562_12534,Ga0133562_12535,Ga0133562_12536,Ga0133562_12537,Ga0133562_12539,Ga0133562_12540,Ga0133562_12541,Ga0133562_12542,Ga0133562_12543,Ga0133562_12544,Ga0133562_12545,Ga0133562_12546…
JF76_19	11270	7	0.31	0.6	G,T,K (7,1,1)	sugar transport	0	0	OG0002242,OG0001740,OG0001635,OG0001636,OG0001330,OG0001622,OG0001129	JF76_03920,JF76_03940,JF76_03950,JF76_03960,JF76_03990,JF76_04010,JF76_04030
LACWKB10_40	18025	13	0.34	0.54	G,S,NA (6,5,1)	sugar transport and hydrolysis	0.4	0.15	OG0001511,OG0002135,OG0001908,OG0002136,OG0002137,OG0002139,OG0002140,OG0002141,OG0001595,OG0002142,OG0001538,OG0001539,OG0002591	LACWKB10_1484,LACWKB10_1485,LACWKB10_1486,LACWKB10_1488,LACWKB10_1489,LACWKB10_1491,LACWKB10_1492,LACWKB10_1493,LACWKB10_1494,LACWKB10_1496,LACWKB10_1498,LACWKB10_1499,LACWKB10_1501
JF74_24	35699	37	0.36	0.48	S,NA,L (18,11,4)	prophage	0.78	0.59	OG0002407,OG0001431,OG0001545,OG0002146,OG0002408,OG0002147,OG0002148,OG0002149,OG0002150,OG0002151,OG0002152,OG0002153,OG0002154,OG0002155,OG0002156,OG0002157,OG0002158,OG0002159,OG0002160,OG0002161,OG0002162,OG0001969,OG0001648,OG0001718,OG0001647,OG0001646,OG0001645,OG0001644,OG0001643,OG0001642,OG0001744,OG0001544,OG0002410,OG0002411,OG0001640,OG0001743,OG0002412	JF74_10070,JF74_10080,JF74_10110,JF74_10130,JF74_10140,JF74_10150,JF74_10170,JF74_10180,JF74_10190,JF74_10200,JF74_10210,JF74_10220,JF74_10230,JF74_10240,JF74_10250,JF74_10260,JF74_10270,JF74_10280,JF74_10300,JF74_10310,JF74_10320,JF74_10330,JF74_10380,JF74_10410,JF74_10430,JF74_10440,JF74_10450,JF74_10460,JF74_10480,JF74_10510,JF74_10520,JF74_10540,JF74_10550,JF74_10570,JF74_10590,JF74_10600,JF7…
GA0061073_18	14433	6	0.33	0.48	L,S,G (2,2,1)	restriction-modification system	0.33	0.17	OG0001704,OG0001915,OG0001594,OG0001424,OG0001150,OG0001916	GA0061073_0669,GA0061073_0664,GA0061073_0663,GA0061073_0662,GA0061073_0660,GA0061073_0657
Ga0133561_26	13259	14	0.33	0.48	S,L,NA (5,4,4)	prophage	0.64	0.43	OG0001746,OG0002000,OG0001999,OG0001648,OG0001718,OG0001647,OG0001646,OG0001645,OG0001644,OG0001643,OG0001642,OG0001744,OG0001640,OG0001953	Ga0133561_111224,Ga0133561_111225,Ga0133561_111226,Ga0133561_111229,Ga0133561_111231,Ga0133561_111233,Ga0133561_111234,Ga0133561_111236,Ga0133561_111237,Ga0133561_111238,Ga0133561_111240,Ga0133561_111241,Ga0133561_111244,Ga0133561_111247
LACWKB10_26	26296	14	0.35	0.46	G,K,NA (10,2,1)	sugar transport and metabolism	0.07	0.07	OG0001580,OG0001945,OG0001528,OG0001528,OG0001528,OG0002107,OG0002106,OG0002105,OG0002104,OG0002103,OG0002102,OG0001710,OG0001710,OG0001981	LACWKB10_0799,LACWKB10_0805,LACWKB10_0809,LACWKB10_0810,LACWKB10_0811,LACWKB10_0812,LACWKB10_0813,LACWKB10_0814,LACWKB10_0815,LACWKB10_0816,LACWKB10_0818,LACWKB10_0819,LACWKB10_0820,LACWKB10_0821
JF74_34	14510	7	0.35	0.42	C,G,E (3,2,2)	sugar transport	0.11	0	OG0001598,OG0001714,OG0001239,OG0002172,OG0002172,OG0001239,OG0002414	JF74_15030,JF74_15080,JF74_15100,JF74_15110,JF74_15120,JF74_15130,JF74_15150
Ga0133562_12	38521	37	0.38	0.35	S,NA,L (19,9,5)	prophage	0.76	0.62	OG0001357,OG0002195,OG0001544,OG0002440,OG0002196,OG0002197,OG0002198,OG0002199,OG0002441,OG0002442,OG0002201,OG0002202,OG0001746,OG0002001,OG0002002,OG0002003,OG0002004,OG0002005,OG0002006,OG0002007,OG0002008,OG0002009,OG0002010,OG0002011,OG0002012,OG0002013,OG0002014,OG0002015,OG0002016,OG0002017,OG0002018,OG0002019,OG0001747,OG0002443,OG0001749,OG0001545,OG0001431	Ga0133562_12204,Ga0133562_12206,Ga0133562_12208,Ga0133562_12211,Ga0133562_12212,Ga0133562_12213,Ga0133562_12216,Ga0133562_12217,Ga0133562_12225,Ga0133562_12226,Ga0133562_12229,Ga0133562_12230,Ga0133562_12235,Ga0133562_12236,Ga0133562_12237,Ga0133562_12238,Ga0133562_12240,Ga0133562_12241,Ga0133562_12242,Ga0133562_12243,Ga0133562_12244,Ga0133562_12245,Ga0133562_12246,Ga0133562_12247,Ga0133562_12248…
Ga0133562_6	13985	7	0.3	0.35	V,NA,P (3,2,1)	bacteriocin biosynthesis	0.25	0.29	OG0002435,OG0001940,OG0002436,OG0002438,OG0002113,OG0002193,OG0002194	Ga0133562_11202,Ga0133562_11203,Ga0133562_11204,Ga0133562_11206,Ga0133562_11208,Ga0133562_11212,Ga0133562_11213
JF75_15	14517	12	0.3	0.33	NA,S,P (5,2,2)	cryptic phage	0.58	0.5	OG0001946,OG0001947,OG0001948,OG0001949,OG0001950,OG0001615,OG0001616,OG0001617,OG0001618,OG0001619,OG0001407,OG0001658	JF75_03890,JF75_03900,JF75_03910,JF75_03920,JF75_03930,JF75_03940,JF75_03950,JF75_03960,JF75_03970,JF75_03980,JF75_04000,JF75_04050
JF74_13	31965	23	0.32	0.27	G,NA,S (6,5,4)	prophage, glycoside	0.39	0.26	OG0001946,OG0002126,OG0002400,OG0002401,OG0002127,OG0001947,OG0001948,OG0001949,OG0001950,OG0001615,OG0001616,OG0001617,OG0001618,OG0001619,OG0001407,OG0002128,OG0002129,OG0002130,OG0002131,OG0002132,OG0002133,OG0002134,OG0001967	JF74_03930,JF74_03940,JF74_03950,JF74_03960,JF74_03970,JF74_03980,JF74_03990,JF74_04000,JF74_04010,JF74_04020,JF74_04030,JF74_04040,JF74_04050,JF74_04060,JF74_04080,JF74_04100,JF74_04140,JF74_04150,JF74_04160,JF74_04170,JF74_04180,JF74_04190,JF74_04200
Ga0133561_19	11235	6	0.35	0.27	G,S,E (3,1,1)	mannitol metabolism	0.14	0	OG0002186,OG0002431,OG0001980,OG0001239,OG0002432,OG0001396	Ga0133561_11577,Ga0133561_11578,Ga0133561_11579,Ga0133561_11580,Ga0133561_11581,Ga0133561_11588
JF74_3	17761	10	0.33	0.19	NA,G,K (3,3,2)	PTS	0.4	0.3	OG0001943,OG0001500,OG0001612,OG0001613,OG0001606,OG0001245,OG0001988,OG0001989,OG0001246,OG0001475	JF74_00530,JF74_00540,JF74_00550,JF74_00560,JF74_00590,JF74_00620,JF74_00650,JF74_00660,JF74_00670,JF74_00690
Ga0133562_27	25504	12	0.34	0.17	NA,S,G (3,2,2)	res-mod system, integrase	0.42	0.25	OG0002168,OG0002169,OG0002454,OG0002170,OG0001683,OG0001684,OG0002455,OG0001725,OG0002456,OG0001987,OG0002457,OG0002087	Ga0133562_121282,Ga0133562_121288,Ga0133562_121290,Ga0133562_121291,Ga0133562_121295,Ga0133562_121296,Ga0133562_121298,Ga0133562_121299,Ga0133562_121300,Ga0133562_121301,Ga0133562_121302,Ga0133562_121303
JF76_27	13518	8	0.33	0.17	S,G,M (4,3,1)	PTS, cell surface modification	0.5	0.25	OG0001740,OG0001635,OG0001636,OG0001996,OG0002243,OG0002244,OG0002245,OG0001997	JF76_06420,JF76_06430,JF76_06440,JF76_06490,JF76_06520,JF76_06530,JF76_06540,JF76_06550
Ga0133563_36	52923	13	0.44	0.15	NA,G,S (6,3,2)	PTS, cell surface modification	0.62	0.54	OG0002084,OG0002206,OG0001722,OG0002206,OG0001722,OG0001722,OG0002085,OG0001245,OG0001521,OG0001470,OG0001405,OG0001933,OG0001934	Ga0133563_111202,Ga0133563_111203,Ga0133563_111204,Ga0133563_111205,Ga0133563_111206,Ga0133563_111207,Ga0133563_111208,Ga0133563_111210,Ga0133563_111211,Ga0133563_111212,Ga0133563_111213,Ga0133563_111216,Ga0133563_111217
Ga0133564_13	20849	6	0.32	0.15	S,V,G (3,1,1)	restriction-modification system	0.5	0.33	OG0001638,OG0001424,OG0001150,OG0001952,OG0002485,OG0001543	Ga0133564_11571,Ga0133564_11579,Ga0133564_11581,Ga0133564_11583,Ga0133564_11584,Ga0133564_11588
JF74_1	14737	8	0.32	0.13	T,M,G (2,2,2)	glycoside hydrolase	0.12	0	OG0002119,OG0002120,OG0001607,OG0002121,OG0002122,OG0002123,OG0002124,OG0001680	JF74_00200,JF74_00210,JF74_00220,JF74_00230,JF74_00240,JF74_00250,JF74_00260,JF74_00300
LACWKB10_42	20798	9	0.34	0.12	S,K,I (3,1,1)	transporter	0.33	0	OG0002592,OG0002101,OG0001944,OG0002100,OG0002099,OG0002098,OG0002097,OG0002096,OG0001334	LACWKB10_1593,LACWKB10_1597,LACWKB10_1598,LACWKB10_1599,LACWKB10_1600,LACWKB10_1601,LACWKB10_1602,LACWKB10_1603,LACWKB10_1608
Ga0133564_32	12804	7	0.33	0.12	C,S,E (2,2,1)	sugar metabolism	0.25	0	OG0002496,OG0002497,OG0002498,OG0002499,OG0002500,OG0001670,OG0001611	Ga0133564_111529,Ga0133564_111530,Ga0133564_111534,Ga0133564_111535,Ga0133564_111536,Ga0133564_111537,Ga0133564_111541
Ga0133561_18	18311	13	0.31	0.06	S,G,L (4,3,2)	PTS	0.46	0.23	OG0000126,OG0001824,OG0001825,OG0001624,OG0001625,OG0001623,OG0002184,OG0001834,OG0002185,OG0001594,OG0001424,OG0001972,OG0002110	Ga0133561_11549,Ga0133561_11550,Ga0133561_11551,Ga0133561_11552,Ga0133561_11553,Ga0133561_11554,Ga0133561_11557,Ga0133561_11558,Ga0133561_11559,Ga0133561_11563,Ga0133561_11564,Ga0133561_11566,Ga0133561_11567
LACWKB10_32	48493	41	0.38	0.04	NA,S,L (18,15,5)	prophage	0.79	0.71	OG0001357,OG0002195,OG0001544,OG0002549,OG0002550,OG0002551,OG0002196,OG0002197,OG0002198,OG0002199,OG0002201,OG0002558,OG0002202,OG0002559,OG0002560,OG0001969,OG0002562,OG0002563,OG0002564,OG0002565,OG0002568,OG0002569,OG0002570,OG0002571,OG0002572,OG0002573,OG0002574,OG0001697,OG0002576,OG0002577,OG0002578,OG0002579,OG0002580,OG0002581,OG0002582,OG0001747,OG0001749,OG0001545,OG0001431,OG0002583…	LACWKB10_1145,LACWKB10_1147,LACWKB10_1149,LACWKB10_1152,LACWKB10_1153,LACWKB10_1154,LACWKB10_1155,LACWKB10_1156,LACWKB10_1158,LACWKB10_1160,LACWKB10_1169,LACWKB10_1170,LACWKB10_1171,LACWKB10_1172,LACWKB10_1174,LACWKB10_1177,LACWKB10_1178,LACWKB10_1179,LACWKB10_1180,LACWKB10_1182,LACWKB10_1185,LACWKB10_1186,LACWKB10_1187,LACWKB10_1188,LACWKB10_1189,LACWKB10_1190,LACWKB10_1191,LACWKB10_1193,LACWKB1…
Ga0133563_15	18544	8	0.34	0.04	L,G,S (3,2,2)	restriction-modification system	0.25	0.12	OG0001704,OG0001704,OG0002205,OG0001915,OG0001594,OG0001150,OG0001916,OG0001543	Ga0133563_11453,Ga0133563_11454,Ga0133563_11455,Ga0133563_11460,Ga0133563_11461,Ga0133563_11463,Ga0133563_11467,Ga0133563_11470
LACWKB10_52	17710	7	0.32	0.04	G,K,NA (3,2,1)	sugar metabolism	0.29	0.14	OG0001520,OG0002216,OG0002217,OG0002218,OG0001581,OG0002609,OG0002611	LACWKB10_1864,LACWKB10_1867,LACWKB10_1868,LACWKB10_1871,LACWKB10_1872,LACWKB10_1879,LACWKB10_1882
LACWKB8_18	21236	14	0.31	0.02	S,G,NA (4,3,2)	PTS, res-mod- system	0.43	0.29	OG0000126,OG0001824,OG0001825,OG0001624,OG0001625,OG0001623,OG0002184,OG0001834,OG0002185,OG0002645,OG0002646,OG0001826,OG0001594,OG0001150	LACWKB8_0569,LACWKB8_0570,LACWKB8_0571,LACWKB8_0572,LACWKB8_0573,LACWKB8_0574,LACWKB8_0577,LACWKB8_0578,LACWKB8_0579,LACWKB8_0582,LACWKB8_0583,LACWKB8_0584,LACWKB8_0586,LACWKB8_0588
JF75_20	19810	11	0.38	0.02	NA,S,M (6,2,1)	peptidases	0.73	0.82	OG0002358,OG0002359,OG0002361,OG0002362,OG0001876,OG0002363,OG0002364,OG0002365,OG0002368,OG0002369,OG0002370	JF75_05410,JF75_05430,JF75_05450,JF75_05460,JF75_05470,JF75_05480,JF75_05490,JF75_05500,JF75_05530,JF75_05540,JF75_05550
GA0061073_45	16485	7	0.34	0.02	NA,S,K (3,3,1)	unknown	0.86	0.57	OG0002086,OG0002280,OG0002087,OG0002281,OG0002088,OG0002089,OG0001611	GA0061073_0876,GA0061073_0878,GA0061073_0880,GA0061073_0882,GA0061073_0887,GA0061073_0888,GA0061073_0890
JF75_21	13666	8	0.33	0.02	NA,S,L (4,2,1)	unknown	0.75	0.5	OG0002372,OG0002109,OG0002095,OG0002375,OG0002376,OG0002377,OG0002076,OG0001705	JF75_05580,JF75_05610,JF75_05620,JF75_05660,JF75_05670,JF75_05680,JF75_05690,JF75_05700
LACWKB10_22	10288	6	0.34	0	S,C,K (3,1,1)	unknown	0.5	0.33	OG0002524,OG0002525,OG0002526,OG0002527,OG0002529,OG0001907	LACWKB10_0659,LACWKB10_0660,LACWKB10_0663,LACWKB10_0664,LACWKB10_0669,LACWKB10_0670

## Sheet: bifido_big_islands_stats
Island_id	Island_size(bp)	Island_gene_nb	Island_GC	Sample_freq	Main_cogs	Functions	Fraction_NA/S_cog	Fraction_phage_NA_annot	Gene_families	Genes
Ga0133549_36	52069	49	0.62	0.04	NA,S,V (27,15,3)	prophage	0.84	0.78	OG0001476,OG0001617,OG0001762,OG0001969,OG0001970,OG0001971,OG0001972,OG0001525,OG0001604,OG0001392,OG0001514,OG0001744,OG0001745,OG0001746,OG0001747,OG0001973,OG0001974,OG0001975,OG0001976,OG0001977,OG0001978,OG0001979,OG0001980,OG0001618,OG0001981,OG0001982,OG0001983,OG0001984,OG0001985,OG0001619,OG0001393,OG0001986,OG0001987,OG0001988,OG0001394,OG0001989,OG0001433,OG0001391,OG0001990,OG0001605…	Ga0133549_13520,Ga0133549_13524,Ga0133549_13525,Ga0133549_13526,Ga0133549_13527,Ga0133549_13528,Ga0133549_13529,Ga0133549_13530,Ga0133549_13532,Ga0133549_13533,Ga0133549_13534,Ga0133549_13535,Ga0133549_13536,Ga0133549_13537,Ga0133549_13538,Ga0133549_13539,Ga0133549_13540,Ga0133549_13541,Ga0133549_13542,Ga0133549_13544,Ga0133549_13545,Ga0133549_13546,Ga0133549_13547,Ga0133549_13548,Ga0133549_13549…
Ga0133551_9	49980	23	0.59	0.9	G,P,S (14,4,3)	glycan(cellulose) utilization	0.12	0	OG0001530,OG0001531,OG0001532,OG0001533,OG0001534,OG0001535,OG0001536,OG0001349,OG0001790,OG0001441,OG0001442,OG0000056,OG0001122,OG0001299,OG0001442,OG0000056,OG0001122,OG0001122,OG0001456,OG0001625,OG0001626,OG0001627,OG0001628	Ga0133551_10516,Ga0133551_10517,Ga0133551_10518,Ga0133551_10519,Ga0133551_10520,Ga0133551_10521,Ga0133551_10522,Ga0133551_10523,Ga0133551_10527,Ga0133551_10528,Ga0133551_10532,Ga0133551_10533,Ga0133551_10536,Ga0133551_10537,Ga0133551_10538,Ga0133551_10539,Ga0133551_10540,Ga0133551_10541,Ga0133551_10543,Ga0133551_10545,Ga0133551_10546,Ga0133551_10548,Ga0133551_10549
JF70_8	44120	21	0.61	0.9	G,S,P (12,4,3)	glycan(cellulose) utilization	0.18	0	OG0001530,OG0001531,OG0001532,OG0001533,OG0001534,OG0001535,OG0001536,OG0001790,OG0001299,OG0001442,OG0000056,OG0001122,OG0001122,OG0001456,OG0001625,OG0001626,OG0001627,OG0001628,OG0001167,OG0001406,OG0001359	JF70_01290,JF70_01300,JF70_01310,JF70_01320,JF70_01330,JF70_01340,JF70_01350,JF70_01370,JF70_01390,JF70_01400,JF70_01410,JF70_01420,JF70_01430,JF70_01450,JF70_01470,JF70_01480,JF70_01500,JF70_01510,JF70_01560,JF70_01570,JF70_01580
bcor_10	42747	18	0.57	0.48	S,M,G (9,6,2)	cell surface modification?	0.5	0.17	OG0001498,OG0001368,OG0001369,OG0001499,OG0001500,OG0001501,OG0001502,OG0001940,OG0001503,OG0001284,OG0001339,OG0001600,OG0001386,OG0001386,OG0001425,OG0001426,OG0001504,OG0001336	bcor_RS07165,bcor_RS00900,bcor_RS00905,bcor_RS00910,bcor_RS00915,bcor_RS00925,bcor_RS00930,bcor_RS00935,bcor_RS00950,bcor_RS00975,bcor_RS00980,bcor_RS00985,bcor_RS00990,bcor_RS00995,bcor_RS01005,bcor_RS01010,bcor_RS01025,bcor_RS01030
Ga0133551_35	40913	35	0.59	0.06	NA,S,M (20,10,2)	prophage	0.83	0.83	OG0001640,OG0002016,OG0002017,OG0002018,OG0002019,OG0001604,OG0001392,OG0002020,OG0002021,OG0002022,OG0002023,OG0002024,OG0002025,OG0002026,OG0002027,OG0002028,OG0002029,OG0002030,OG0002031,OG0002032,OG0001618,OG0002033,OG0002034,OG0002035,OG0001619,OG0002036,OG0001393,OG0001394,OG0002037,OG0002038,OG0002039,OG0002040,OG0001434,OG0001343,OG0002041	Ga0133551_107623,Ga0133551_107626,Ga0133551_107627,Ga0133551_107628,Ga0133551_107629,Ga0133551_107631,Ga0133551_107632,Ga0133551_107633,Ga0133551_107634,Ga0133551_107635,Ga0133551_107636,Ga0133551_107637,Ga0133551_107639,Ga0133551_107640,Ga0133551_107641,Ga0133551_107642,Ga0133551_107643,Ga0133551_107644,Ga0133551_107645,Ga0133551_107646,Ga0133551_107648,Ga0133551_107649,Ga0133551_107650,Ga013355…
JF71_10	37742	19	0.61	0.67	G,P,NA (13,3,2)	glycan utilization	0.14	0.11	OG0001791,OG0001792,OG0001793,OG0000056,OG0001407,OG0001524,OG0001408,OG0001409,OG0001124,OG0001360,OG0001124,OG0001125,OG0001361,OG0001410,OG0001794,OG0001165,OG0001167,OG0001673,OG0001406	JF71_01750,JF71_01770,JF71_01780,JF71_01790,JF71_01820,JF71_01830,JF71_01840,JF71_01850,JF71_01860,JF71_01870,JF71_01890,JF71_01900,JF71_01910,JF71_01940,JF71_01960,JF71_01970,JF71_01980,JF71_01990,JF71_02000
BAST_56	27085	19	0.54	0.23	M,S,NA (9,4,3)	cell surface modification	0.35	0.26	OG0001384,OG0001490,OG0001491,OG0001384,OG0001927,OG0001928,OG0001590,OG0001929,OG0001930,OG0001931,OG0001336,OG0001336,OG0001337,OG0001591,OG0001932,OG0001933,OG0001935,OG0001592,OG0001593	BAST_RS08370,BAST_RS08375,BAST_RS08380,BAST_RS08395,BAST_RS08400,BAST_RS08405,BAST_RS08950,BAST_RS08415,BAST_RS08420,BAST_RS08425,BAST_RS08955,BAST_RS08960,BAST_RS08440,BAST_RS08445,BAST_RS08450,BAST_RS08455,BAST_RS08465,BAST_RS08470,BAST_RS08475
Ga0133551_48	24085	14	0.55	0.85	L,G,S (8,3,2)	CRISPR	0.14	0	OG0001598,OG0001597,OG0001596,OG0001599,OG0002042,OG0002044,OG0001648,OG0001478,OG0001479,OG0001480,OG0001481,OG0001482,OG0001483,OG0001484	Ga0133551_109194,Ga0133551_109195,Ga0133551_109196,Ga0133551_109197,Ga0133551_109199,Ga0133551_109202,Ga0133551_109204,Ga0133551_109205,Ga0133551_109206,Ga0133551_109207,Ga0133551_109208,Ga0133551_109209,Ga0133551_109210,Ga0133551_109211
JF70_10	23477	9	0.58	0.87	S,M,G (5,2,1)	cell surface modification?	0.67	0.33	OG0001567,OG0002168,OG0001670,OG0001671,OG0001672,OG0001560,OG0001206,OG0001363,OG0001457	JF70_02040,JF70_02050,JF70_02090,JF70_02100,JF70_02110,JF70_02150,JF70_02170,JF70_02180,JF70_02190
JF70_45	22527	14	0.49	0.02	NA,S,V (8,5,1)	prophage?	0.93	0.79	OG0001860,OG0001861,OG0002183,OG0001862,OG0001863,OG0002184,OG0001338,OG0002185,OG0001430,OG0001768,OG0001769,OG0001770,OG0001771,OG0002186	JF70_15260,JF70_15270,JF70_15280,JF70_15290,JF70_15300,JF70_15310,JF70_15320,JF70_15330,JF70_15370,JF70_15410,JF70_15420,JF70_15430,JF70_15440,JF70_15450
bcor_28	22171	18	0.62	0.27	NA,S,L (13,3,1)	prophage	0.89	0.83	OG0001430,OG0001513,OG0001392,OG0001514,OG0001744,OG0001745,OG0001746,OG0001747,OG0001951,OG0001952,OG0001953,OG0001748,OG0001393,OG0001394,OG0001433,OG0001391,OG0001434,OG0001343	bcor_RS04765,bcor_RS07270,bcor_RS04785,bcor_RS04790,bcor_RS04795,bcor_RS04800,bcor_RS04805,bcor_RS04810,bcor_RS07275,bcor_RS04820,bcor_RS04825,bcor_RS04835,bcor_RS04840,bcor_RS07280,bcor_RS04875,bcor_RS04880,bcor_RS04895,bcor_RS04900
Ga0133551_12	22101	12	0.51	0.81	S,M,G (6,6,1)	cell surface modification	0.5	0.25	OG0001339,OG0001537,OG0001629,OG0001443,OG0001630,OG0001631,OG0001632,OG0001633,OG0001284,OG0001337,OG0001634,OG0001337	Ga0133551_105126,Ga0133551_105127,Ga0133551_105128,Ga0133551_105129,Ga0133551_105130,Ga0133551_105131,Ga0133551_105132,Ga0133551_105133,Ga0133551_105134,Ga0133551_105135,Ga0133551_105136,Ga0133551_105137
Ga0133551_50	20834	12	0.57	0.79	G,C,E (8,2,2)	myo-inositol catabolism	0.08	0	OG0001447,OG0001642,OG0001816,OG0001446,OG0001543,OG0001818,OG0001650,OG0001445,OG0001651,OG0001652,OG0001653,OG0001654	Ga0133551_109284,Ga0133551_109287,Ga0133551_109288,Ga0133551_109289,Ga0133551_109291,Ga0133551_109293,Ga0133551_109294,Ga0133551_109297,Ga0133551_109298,Ga0133551_109299,Ga0133551_109300,Ga0133551_109301
BAST_10	20563	9	0.58	0.1	G,S,K (6,2,1)	Glycoside hydrolysis	0.22	0	OG0001564,OG0001699,OG0001299,OG0001891,OG0001122,OG0001456,OG0001167,OG0001406,OG0001359	BAST_RS08685,BAST_RS00915,BAST_RS00940,BAST_RS00960,BAST_RS00970,BAST_RS00980,BAST_RS01000,BAST_RS01005,BAST_RS01010
JF70_11	19332	9	0.54	0.87	M,S,G (5,3,1)	cell surface modification	0.3	0.22	OG0001503,OG0001443,OG0001458,OG0001206,OG0001363,OG0001459,OG0001846,OG0001847,OG0001848	JF70_02300,JF70_02340,JF70_02350,JF70_02360,JF70_02370,JF70_02380,JF70_02410,JF70_02420,JF70_02430
JF69_9	18791	9	0.51	0.58	M,S (5,4)	cell surface modification	0.44	0.22	OG0001284,OG0001600,OG0001386,OG0001386,OG0001425,OG0001426,OG0002140,OG0001504,OG0001336	JF69_01980,JF69_01990,JF69_02000,JF69_02010,JF69_02030,JF69_02040,JF69_02070,JF69_02080,JF69_02090
Ga0133552_24	18705	14	0.52	0.06	C,I,S (4,3,2)	uptake, metabolism of Oxalate/Carnitine-containing compounts	0.27	0.29	OG0001485,OG0001663,OG0002072,OG0002073,OG0002074,OG0002075,OG0002076,OG0002077,OG0002078,OG0002079,OG0002080,OG0002081,OG0002082,OG0002083	Ga0133552_14180,Ga0133552_14181,Ga0133552_14187,Ga0133552_14190,Ga0133552_14191,Ga0133552_14192,Ga0133552_14193,Ga0133552_14194,Ga0133552_14195,Ga0133552_14196,Ga0133552_14197,Ga0133552_14198,Ga0133552_14199,Ga0133552_14200
BINDI_35	18536	7	0.59	0.13	S,NA (5,2)	Leucine-rich repeat protein	1	0.29	OG0001521,OG0000049,OG0000049,OG0002201,OG0002203,OG0000049,OG0000049	BINDI_RS06055,BINDI_RS06080,BINDI_RS06090,BINDI_RS06095,BINDI_RS06105,BINDI_RS06110,BINDI_RS06115
Ga0133550_36	18520	6	0.53	0.02	S,NA,D (2,2,1)	Leucine-rich repeat protein	0.57	0.5	OG0002006,OG0002007,OG0001767,OG0001115,OG0002008,OG0001523	Ga0133550_151090,Ga0133550_151093,Ga0133550_151094,Ga0133550_151095,Ga0133550_151096,Ga0133550_151098
Ga0133552_18	18003	9	0.55	0.4	S,G,P (4,4,1)	transporter	0.4	0.44	OG0001541,OG0002062,OG0002063,OG0002064,OG0001826,OG0001551,OG0001550,OG0001449,OG0001827	Ga0133552_11535,Ga0133552_11537,Ga0133552_11539,Ga0133552_11541,Ga0133552_11543,Ga0133552_11544,Ga0133552_11545,Ga0133552_11546,Ga0133552_11547
Ga0133553_11	18001	10	0.55	0.29	M,S,NA (5,2,2)	cell surface modification	0.36	0.3	OG0001443,OG0001458,OG0001206,OG0002107,OG0001363,OG0001459,OG0001846,OG0001847,OG0001848,OG0002108	Ga0133553_101213,Ga0133553_101214,Ga0133553_101215,Ga0133553_101216,Ga0133553_101218,Ga0133553_101219,Ga0133553_101222,Ga0133553_101223,Ga0133553_101224,Ga0133553_101233
Ga0133549_54	17531	11	0.51	0.06	M,S,G (5,3,1)	cell surface modification	0.36	0.27	OG0001384,OG0001593,OG0001997,OG0001998,OG0001999,OG0001591,OG0001592,OG0002000,OG0001591,OG0001592,OG0001593	Ga0133549_142,Ga0133549_143,Ga0133549_144,Ga0133549_145,Ga0133549_146,Ga0133549_147,Ga0133549_149,Ga0133549_1410,Ga0133549_1412,Ga0133549_1413,Ga0133549_1414
Ga0133549_15	16240	8	0.52	0.13	V,S,M (3,2,2)	cell surface modification	0.25	0.12	OG0001754,OG0001755,OG0001756,OG0001613,OG0001458,OG0001206,OG0001701,OG0001459	Ga0133549_11243,Ga0133549_11244,Ga0133549_11245,Ga0133549_11247,Ga0133549_11252,Ga0133549_11253,Ga0133549_11254,Ga0133549_11255
Ga0133553_14	15877	9	0.56	0.13	NA,S,D (6,1,1)	unknown	0.78	0.78	OG0001850,OG0001851,OG0001852,OG0001853,OG0002109,OG0002110,OG0001674,OG0001675,OG0001116	Ga0133553_101375,Ga0133553_101376,Ga0133553_101377,Ga0133553_101378,Ga0133553_101379,Ga0133553_101380,Ga0133553_101381,Ga0133553_101382,Ga0133553_101383
Ga0133552_17	15549	7	0.52	0.42	G,S,H (4,2,1)	sugar metabolism	0.22	0	OG0001639,OG0001309,OG0001614,OG0001527,OG0001615,OG0001759,OG0001727	Ga0133552_11515,Ga0133552_11517,Ga0133552_11519,Ga0133552_11520,Ga0133552_11521,Ga0133552_11522,Ga0133552_11526
JF68_11	15090	9	0.54	0.13	M,S (6,3)	cell surface modification	0.33	0.11	OG0001284,OG0001339,OG0001426,OG0001425,OG0001773,OG0002217,OG0001774,OG0001775,OG0001336	JF68_01840,JF68_01850,JF68_01860,JF68_01870,JF68_01910,JF68_01920,JF68_01930,JF68_01940,JF68_01950
BINDI_26	14932	7	0.51	0.02	K,NA,Q (1,1,1)	helicases, ABC tranporters	0.29	0.14	OG0001429,OG0001390,OG0002192,OG0001872,OG0001873,OG0002193,OG0002194	BINDI_RS04140,BINDI_RS04160,BINDI_RS04165,BINDI_RS04170,BINDI_RS04180,BINDI_RS04195,BINDI_RS04200
Ga0133552_25	14754	7	0.46	0.15	G,K,NA (4,1,1)	metabolism	0.11	0.14	OG0001390,OG0001573,OG0001833,OG0002084,OG0002085,OG0001650,OG0001834	Ga0133552_14207,Ga0133552_14208,Ga0133552_14209,Ga0133552_14211,Ga0133552_14213,Ga0133552_14214,Ga0133552_14216
Ga0133552_20	14669	11	0.52	0	NA,S,G (7,2,1)	prophage, several contigs	0.82	0.64	OG0001828,OG0001829,OG0001830,OG0001831,OG0001832,OG0001203,OG0001753,OG0002069,OG0002070,OG0002071,OG0001416	Ga0133552_132,Ga0133552_133,Ga0133552_134,Ga0133552_137,Ga0133552_138,Ga0133552_1310,Ga0133552_1311,Ga0133552_1312,Ga0133552_1313,Ga0133552_1314,Ga0133552_1315
BINDI_27	14594	11	0.61	0.37	NA,L,S (6,2,2)	exonucleases	0.73	0.73	OG0001870,OG0001430,OG0001513,OG0001392,OG0001393,OG0001394,OG0001441,OG0001433,OG0001391,OG0001434,OG0001343	BINDI_RS07165,BINDI_RS04675,BINDI_RS04690,BINDI_RS04695,BINDI_RS04700,BINDI_RS07170,BINDI_RS04720,BINDI_RS04740,BINDI_RS04745,BINDI_RS04760,BINDI_RS04765
JF71_38	14570	11	0.56	0.92	G,S,K (5,2,2)	myo-inositol catabolism	5	0	OG0001641,OG0001807,OG0001543,OG0001445,OG0001642,OG0001808,OG0001809,OG0001643,OG0001644,OG0001446,OG0001447	JF71_10670,JF71_10680,JF71_10690,JF71_10700,JF71_10720,JF71_10730,JF71_10740,JF71_10760,JF71_10770,JF71_10780,JF71_10790
JF70_41	14421	10	0.54	0.79	L,NA (8,2)	CRISPR	0.2	0.2	OG0001648,OG0001478,OG0001479,OG0001480,OG0001481,OG0001482,OG0001483,OG0001484,OG0001841,OG0001870	JF70_13610,JF70_13620,JF70_13630,JF70_13640,JF70_13650,JF70_13660,JF70_13670,JF70_13680,JF70_13700,JF70_13720
JF69_38	14045	9	0.54	0.58	NA,S,G (3,2,2)	prophage-related genes	0.56	0.33	OG0001487,OG0001488,OG0001722,OG0001723,OG0001724,OG0001725,OG0001726,OG0001822,OG0001554	JF69_15390,JF69_15400,JF69_15440,JF69_15450,JF69_15460,JF69_15470,JF69_15480,JF69_15500,JF69_15510
Ga0133553_10	13979	6	0.53	0.12	V,G,K (3,1,1)	glycoside hydrolase, ABC transporter	0.17	0.17	OG0001754,OG0001755,OG0001756,OG0001613,OG0001125,OG0002106	Ga0133553_101195,Ga0133553_101196,Ga0133553_101197,Ga0133553_101199,Ga0133553_101203,Ga0133553_101206
Ga0133549_49	13915	11	0.5	0.62	S,NA,L (4,3,2)	helicases, ABC tranporters	0.64	0.64	OG0001719,OG0001720,OG0001563,OG0001721,OG0001994,OG0001995,OG0001996,OG0001768,OG0001769,OG0001770,OG0001771	Ga0133549_13932,Ga0133549_13933,Ga0133549_13934,Ga0133549_13935,Ga0133549_13936,Ga0133549_13937,Ga0133549_13938,Ga0133549_13940,Ga0133549_13941,Ga0133549_13942,Ga0133549_13943
bcor_27	13825	10	0.56	0.04	NA,Q,G (5,1,1)	prophage	0.55	0.6	OG0001429,OG0001390,OG0001739,OG0001430,OG0001604,OG0001391,OG0001605,OG0001740,OG0001741,OG0001742	bcor_RS07255,bcor_RS04225,bcor_RS04230,bcor_RS04240,bcor_RS04245,bcor_RS04250,bcor_RS04255,bcor_RS07260,bcor_RS04270,bcor_RS04285
JF70_27	13664	6	0.49	0.33	S,G,NA (3,2,1)	glycoside hydrolase	0.67	0.33	OG0002174,OG0002175,OG0001299,OG0001657,OG0002176,OG0001565	JF70_08240,JF70_08250,JF70_08260,JF70_08280,JF70_08320,JF70_08330
JF69_2	13650	6	0.48	0.08	S,NA,L (2,2,1)	Res-Mod system	0.67	0.33	OG0001686,OG0001687,OG0002130,OG0001784,OG0002131,OG0002132	JF69_00380,JF69_00390,JF69_00420,JF69_00430,JF69_00450,JF69_00460
Ga0133550_24	13432	9	0.57	0.04	NA,K,Q (6,1,1)	prophage	0.78	0.78	OG0001429,OG0001390,OG0001739,OG0001430,OG0002004,OG0001605,OG0001740,OG0001741,OG0001472	Ga0133550_15586,Ga0133550_15590,Ga0133550_15591,Ga0133550_15592,Ga0133550_15593,Ga0133550_15595,Ga0133550_15597,Ga0133550_15598,Ga0133550_15600
Ga0133550_32	13379	6	0.6	0.98	G,K,NA (3,1,1)	Glycoside hydrolysis	0.33	0.17	OG0000036,OG0000036,OG0001151,OG0001179,OG0001265,OG0001266	Ga0133550_15942,Ga0133550_15943,Ga0133550_15946,Ga0133550_15947,Ga0133550_15950,Ga0133550_15951
Ga0133551_54	12968	6	0.59	0.79	S,G,V (3,2,1)	glycoside hydrolase, ABC transporter	0.5	0.17	OG0001658,OG0001659,OG0001660,OG0001821,OG0001299,OG0001422	Ga0133551_109416,Ga0133551_109417,Ga0133551_109418,Ga0133551_109420,Ga0133551_109425,Ga0133551_109426
Ga0133553_34	12956	9	0.51	0.35	L,NA (6,3)	CRISPR	0.33	0.33	OG0001665,OG0001666,OG0001667,OG0001668,OG0001669,OG0001840,OG0001765,OG0001617,OG0001762	Ga0133553_11093,Ga0133553_11094,Ga0133553_11095,Ga0133553_11096,Ga0133553_11097,Ga0133553_11098,Ga0133553_110104,Ga0133553_110105,Ga0133553_110106
BAST_2	12863	6	0.49	0.23	E,L,V (2,1,1)	Res-Mod system	0.17	0.17	OG0001875,OG0001876,OG0001685,OG0001686,OG0001687,OG0001688	BAST_RS08650,BAST_RS00200,BAST_RS00205,BAST_RS00210,BAST_RS00215,BAST_RS00235
JF71_50	12860	6	0.55	0.92	G,S,P (3,2,1)	glycoside hydrolase	0.29	0.17	OG0001868,OG0001359,OG0001167,OG0001165,OG0001382,OG0001420	JF71_14900,JF71_14920,JF71_14930,JF71_14940,JF71_14950,JF71_14960
JF68_29	12564	12	0.62	0.37	NA,S,M (8,2,1)	exonucleases	0.83	0.83	OG0001779,OG0001513,OG0001392,OG0001514,OG0001748,OG0001393,OG0001394,OG0001433,OG0001391,OG0001780,OG0001434,OG0001343	JF68_09320,JF68_09340,JF68_09360,JF68_09370,JF68_09390,JF68_09400,JF68_09430,JF68_09490,JF68_09500,JF68_09520,JF68_09550,JF68_09560
JF71_46	12383	7	0.58	0.98	G (7)	Mannitol metabolism	0	0	OG0001477,OG0001148,OG0001149,OG0001150,OG0001381,OG0001331,OG0001178	JF71_13730,JF71_13740,JF71_13770,JF71_13780,JF71_13790,JF71_13800,JF71_13810
Ga0133549_23	12375	6	0.46	0.06	NA,S,G (3,2,1)	glycoside hydrolase	0.83	0.67	OG0001414,OG0001964,OG0001965,OG0001583,OG0001760,OG0001411	Ga0133549_1338,Ga0133549_1340,Ga0133549_1341,Ga0133549_1343,Ga0133549_1344,Ga0133549_1345
JF71_49	12306	7	0.5	0.92	L,G,P (5,2,1)	CRISPR	0	0	OG0001665,OG0001666,OG0001667,OG0001668,OG0001669,OG0002243,OG0000056	JF71_14310,JF71_14320,JF71_14330,JF71_14340,JF71_14350,JF71_14390,JF71_14400
Ga0133549_4	12242	7	0.59	0.08	G,S,K (5,2,1)	ABC transporter, helicases	0.25	0.14	OG0001120,OG0001689,OG0001690,OG0001691,OG0001692,OG0001693,OG0001452	Ga0133549_1178,Ga0133549_1180,Ga0133549_1181,Ga0133549_1182,Ga0133549_1185,Ga0133549_1186,Ga0133549_1188
BAST_46	11915	8	0.55	0.88	L,S (7,1)	CRISPR	0.12	0	OG0001478,OG0001479,OG0001480,OG0001481,OG0001482,OG0001483,OG0001484,OG0001923	BAST_RS07270,BAST_RS07275,BAST_RS07280,BAST_RS07285,BAST_RS07290,BAST_RS07295,BAST_RS07300,BAST_RS07310
JF68_2	11610	6	0.54	0.04	S,V,L (3,1,1)	Res-Mod system	0.5	0.5	OG0001441,OG0002214,OG0001844,OG0001845,OG0002215,OG0001493	JF68_00340,JF68_00350,JF68_00360,JF68_00370,JF68_00380,JF68_00430
BAST_13	11496	6	0.55	0.71	M,NA,L (2,2,1)	cell surface modification	0.5	0.5	OG0001567,OG0001568,OG0001896,OG0001206,OG0001363,OG0001457	BAST_RS01295,BAST_RS01310,BAST_RS01315,BAST_RS01325,BAST_RS01330,BAST_RS01335
JF68_17	11371	9	0.57	0.06	S,G,F (4,2,1)	Glycoside hydrolysis, prophage	0.5	0.56	OG0001125,OG0001506,OG0002218,OG0002219,OG0002220,OG0001467,OG0001466,OG0001387,OG0001601	JF68_03470,JF68_03480,JF68_03500,JF68_03510,JF68_03520,JF68_03530,JF68_03550,JF68_03580,JF68_03590
BINDI_39	11016	6	0.5	0.08	L,NA,S (3,2,1)	Res-Mod system	0.5	0.33	OG0002204,OG0001441,OG0002205,OG0002206,OG0002207,OG0002208	BINDI_RS06665,BINDI_RS06670,BINDI_RS06675,BINDI_RS06680,BINDI_RS06685,BINDI_RS06690
BAST_6	10955	7	0.56	0.69	NA,V,L (3,2,1)	ABC transporter	0.57	0.43	OG0001356,OG0001357,OG0001453,OG0001562,OG0001563,OG0001203,OG0001454	BAST_RS00665,BAST_RS00670,BAST_RS00675,BAST_RS00695,BAST_RS00700,BAST_RS00705,BAST_RS00710
Ga0133549_20	10570	6	0.54	0.42	G,S,K (3,1,1)	sugar metabolism	0.14	0	OG0001309,OG0001758,OG0001614,OG0001527,OG0001615,OG0001759	Ga0133549_11533,Ga0133549_11536,Ga0133549_11538,Ga0133549_11539,Ga0133549_11540,Ga0133549_11541

## Sheet: firm4_big_islands_stats
Island_id	Island_size(bp)	Island_gene_nb	Island_GC	Sample_freq	Main_cogs	Functions	Fraction_NA/S_cog	Fraction_phage_NA_annot	Gene_families	Genes
JG29_32	62874	47	0.31	0.62	NA,S,D (33,7,3)	prophage, mobile element	0.85	0.79	OG0001767,OG0001768,OG0001769,OG0001770,OG0001771,OG0001772,OG0001773,OG0001774,OG0001775,OG0001776,OG0001777,OG0001778,OG0001104,OG0001105,OG0001106,OG0001107,OG0001779,OG0001781,OG0001782,OG0001783,OG0001784,OG0001785,OG0001786,OG0001787,OG0001111,OG0001110,OG0001109,OG0001108,OG0001788,OG0001789,OG0001790,OG0001791,OG0001792,OG0001793,OG0001112,OG0001794,OG0001796,OG0001797,OG0001798,OG0001799…	JG29_15860,JG29_15870,JG29_15880,JG29_15900,JG29_15910,JG29_15920,JG29_15930,JG29_15950,JG29_15960,JG29_15970,JG29_15980,JG29_15990,JG29_16020,JG29_16030,JG29_16040,JG29_16050,JG29_16060,JG29_16080,JG29_16090,JG29_16110,JG29_16120,JG29_16130,JG29_16140,JG29_16160,JG29_16170,JG29_16180,JG29_16190,JG29_16200,JG29_16210,JG29_16220,JG29_16230,JG29_16240,JG29_16250,JG29_16270,JG29_16280,JG29_16290,JG2…
JG30_20	45829	45	0.39	0.75	H,S,Q (19,6,5)	propanediol and ethanolamine utilization, co-facor synthesis	0.17	0.07	OG0000359,OG0000363,OG0001228,OG0001229,OG0001230,OG0001231,OG0001232,OG0001233,OG0001234,OG0000364,OG0001235,OG0001236,OG0001237,OG0001238,OG0000038,OG0000366,OG0001239,OG0000367,OG0000077,OG0000368,OG0000369,OG0000370,OG0000371,OG0000372,OG0000373,OG0000374,OG0000375,OG0000376,OG0000377,OG0000378,OG0000379,OG0000380,OG0000381,OG0000382,OG0000383,OG0000384,OG0000385,OG0000386,OG0000387,OG0000388…	JG30_04500,JG30_04540,JG30_04560,JG30_04570,JG30_04580,JG30_04590,JG30_04600,JG30_04610,JG30_04620,JG30_04640,JG30_04650,JG30_04670,JG30_04680,JG30_04690,JG30_04700,JG30_04720,JG30_04750,JG30_04760,JG30_04790,JG30_04800,JG30_04810,JG30_04820,JG30_04830,JG30_04840,JG30_04850,JG30_04860,JG30_04870,JG30_04880,JG30_04890,JG30_04900,JG30_04910,JG30_04920,JG30_04930,JG30_04940,JG30_04950,JG30_04960,JG3…
JG29_28	44767	48	0.35	0.63	H,E,P (19,11,4)	ethanolamine utilization, co-facor synthesis	0.1	0.06	OG0000393,OG0000392,OG0000391,OG0000390,OG0000389,OG0000388,OG0000387,OG0000386,OG0000385,OG0000384,OG0000383,OG0000382,OG0000381,OG0000380,OG0000379,OG0000378,OG0000377,OG0000376,OG0000375,OG0000374,OG0000373,OG0000372,OG0000371,OG0000370,OG0000369,OG0000368,OG0000077,OG0000095,OG0000363,OG0001708,OG0000367,OG0001709,OG0000366,OG0001710,OG0001711,OG0001712,OG0000364,OG0001713,OG0000038,OG0001714…	JG29_14200,JG29_14210,JG29_14220,JG29_14230,JG29_14240,JG29_14250,JG29_14260,JG29_14270,JG29_14280,JG29_14290,JG29_14300,JG29_14310,JG29_14320,JG29_14330,JG29_14340,JG29_14350,JG29_14360,JG29_14370,JG29_14380,JG29_14390,JG29_14400,JG29_14410,JG29_14420,JG29_14430,JG29_14440,JG29_14450,JG29_14460,JG29_14470,JG29_14510,JG29_14520,JG29_14530,JG29_14540,JG29_14550,JG29_14560,JG29_14570,JG29_14580,JG2…
JG30_55	38141	31	0.4	0.67	G,K,E (21,4,3)	sugar transport and utilization	0.09	0.03	OG0001369,OG0001370,OG0001371,OG0001372,OG0000004,OG0001373,OG0001374,OG0001375,OG0001376,OG0001377,OG0001378,OG0001379,OG0001380,OG0001381,OG0001382,OG0001383,OG0001384,OG0001385,OG0001386,OG0001387,OG0001388,OG0001389,OG0000065,OG0001390,OG0001391,OG0001392,OG0001393,OG0001394,OG0001395,OG0001396,OG0001397	JG30_15450,JG30_15460,JG30_15470,JG30_15480,JG30_15490,JG30_15520,JG30_15530,JG30_15540,JG30_15550,JG30_15560,JG30_15580,JG30_15590,JG30_15610,JG30_15620,JG30_15630,JG30_15640,JG30_15650,JG30_15670,JG30_15690,JG30_15700,JG30_15710,JG30_15730,JG30_15740,JG30_15750,JG30_15760,JG30_15770,JG30_15780,JG30_15790,JG30_15800,JG30_15810,JG30_15820
JG30_22	37773	22	0.33	0.02	K,NA,S (6,6,6)	pepitdase locus	0.48	0.36	OG0001241,OG0001242,OG0001243,OG0001244,OG0001245,OG0001246,OG0001247,OG0001248,OG0001249,OG0001250,OG0000479,OG0000480,OG0001251,OG0001252,OG0001255,OG0001256,OG0001257,OG0001258,OG0001259,OG0001260,OG0001261,OG0001263	JG30_05980,JG30_05990,JG30_06000,JG30_06010,JG30_06020,JG30_06030,JG30_06090,JG30_06130,JG30_06160,JG30_06180,JG30_06210,JG30_06220,JG30_06230,JG30_06240,JG30_06280,JG30_06290,JG30_06300,JG30_06310,JG30_06320,JG30_06330,JG30_06340,JG30_06360
JG29_30	27909	18	0.34	0.83	NA,V,K (4,4,3)	IS element	0.28	0.28	OG0000171,OG0000174,OG0000175,OG0001744,OG0001745,OG0001746,OG0001749,OG0001751,OG0001752,OG0001753,OG0001754,OG0001755,OG0001756,OG0001757,OG0001758,OG0001759,OG0000479,OG0000480	JG29_08220,JG29_08250,JG29_08260,JG29_08280,JG29_08290,JG29_08300,JG29_08330,JG29_08350,JG29_08360,JG29_08380,JG29_08390,JG29_08400,JG29_08410,JG29_08420,JG29_08430,JG29_08440,JG29_08470,JG29_08480
JG29_17	25068	13	0.31	0.08	S,NA,K (7,3,2)	prophage	0.71	0.54	OG0001630,OG0001631,OG0000212,OG0001632,OG0001633,OG0001634,OG0000211,OG0000210,OG0001635,OG0001636,OG0001637,OG0000207,OG0000206	JG29_08710,JG29_08750,JG29_08760,JG29_08770,JG29_08780,JG29_08790,JG29_08800,JG29_08810,JG29_08840,JG29_08850,JG29_08870,JG29_08880,JG29_08890
JG30_6	24067	16	0.41	0.71	G,S,K (7,4,4)	sugar transport and utilization	0.2	0	OG0000004,OG0001144,OG0001145,OG0001146,OG0001147,OG0001148,OG0001149,OG0001150,OG0000004,OG0001151,OG0001152,OG0001153,OG0001154,OG0001156,OG0001157,OG0001160	JG30_00940,JG30_00950,JG30_00960,JG30_00970,JG30_00980,JG30_00990,JG30_01000,JG30_01010,JG30_01020,JG30_01040,JG30_01050,JG30_01060,JG30_01090,JG30_01130,JG30_01140,JG30_01180
JG30_7	23593	18	0.41	0.65	E,S,J (8,7,1)	Selenocysteine metabolism	0.39	0.06	OG0001162,OG0001163,OG0001164,OG0001165,OG0001166,OG0001167,OG0001168,OG0001169,OG0001170,OG0001171,OG0001172,OG0001173,OG0001174,OG0001176,OG0001177,OG0001178,OG0001179,OG0001180	JG30_01290,JG30_01320,JG30_01330,JG30_01340,JG30_01350,JG30_01360,JG30_01370,JG30_01400,JG30_01410,JG30_01420,JG30_01430,JG30_01440,JG30_01450,JG30_01470,JG30_01480,JG30_01490,JG30_01520,JG30_01530
JG30_13	22786	12	0.32	0.08	V,S,K (5,3,2)	prophage	0.31	0.17	OG0000206,OG0000207,OG0001204,OG0001205,OG0000210,OG0000211,OG0001206,OG0001207,OG0001208,OG0001209,OG0001210,OG0000212	JG30_02470,JG30_02490,JG30_02500,JG30_02510,JG30_02540,JG30_02550,JG30_02560,JG30_02580,JG30_02590,JG30_02600,JG30_02640,JG30_02650
JG30_10	21283	14	0.43	0.65	C,S,H (5,3,2)	fatty acid biosynthesis from sugars	0.2	0	OG0001188,OG0001189,OG0001190,OG0001191,OG0001192,OG0001193,OG0001195,OG0001196,OG0001197,OG0001198,OG0001199,OG0001200,OG0001201,OG0000183	JG30_01890,JG30_01910,JG30_01920,JG30_01960,JG30_01980,JG30_01990,JG30_02010,JG30_02020,JG30_02030,JG30_02040,JG30_02050,JG30_02060,JG30_02070,JG30_02080
JG30_3	19943	18	0.4	0.65	G,K,E (10,3,3)	sugar transport and utilization	0.11	0	OG0001121,OG0001122,OG0001123,OG0001124,OG0001125,OG0001126,OG0001127,OG0001128,OG0001129,OG0001130,OG0001131,OG0000065,OG0001132,OG0001133,OG0001134,OG0001135,OG0001136,OG0001137	JG30_00410,JG30_00420,JG30_00430,JG30_00440,JG30_00450,JG30_00460,JG30_00470,JG30_00490,JG30_00500,JG30_00510,JG30_00520,JG30_00530,JG30_00540,JG30_00550,JG30_00560,JG30_00570,JG30_00580,JG30_00590
JG30_28	18871	16	0.39	0.58	G,S,K (9,4,2)	sugar transport and utilization	0.25	0.06	OG0001275,OG0001276,OG0001277,OG0001278,OG0001279,OG0001280,OG0001281,OG0001282,OG0001283,OG0001284,OG0000555,OG0000556,OG0000557,OG0000045,OG0000558,OG0001285	JG30_07370,JG30_07380,JG30_07390,JG30_07400,JG30_07410,JG30_07420,JG30_07430,JG30_07460,JG30_07470,JG30_07500,JG30_07510,JG30_07520,JG30_07530,JG30_07540,JG30_07550,JG30_07560
JG30_8	16899	8	0.4	0.27	T,E,S (2,2,2)	ornithine metabolism	0.38	0.12	OG0001181,OG0001182,OG0001183,OG0001184,OG0001185,OG0001186,OG0001187,OG0000171	JG30_01610,JG30_01650,JG30_01700,JG30_01710,JG30_01720,JG30_01730,JG30_01740,JG30_01750
JG30_41	14947	11	0.33	0.21	M,S,G (8,2,1)	cell surface modification	0.17	0.09	OG0001318,OG0001319,OG0001320,OG0001321,OG0001322,OG0000848,OG0001323,OG0001324,OG0001325,OG0001326,OG0001327	JG30_11220,JG30_11240,JG30_11250,JG30_11260,JG30_11270,JG30_11320,JG30_11330,JG30_11340,JG30_11350,JG30_11360,JG30_11370
JG30_56	13307	8	0.42	0.69	G,E,S (5,1,1)	sugar metabolism	0.1	0	OG0000004,OG0000095,OG0001398,OG0001399,OG0001400,OG0001401,OG0001402,OG0001403	JG30_15880,JG30_15920,JG30_15930,JG30_15940,JG30_15950,JG30_15960,JG30_15970,JG30_15990
JG29_11	12219	6	0.29	0	NA,S (4,2)	unknown	1	0.83	OG0001581,OG0001584,OG0001585,OG0001586,OG0001587,OG0001588	JG29_05270,JG29_05320,JG29_05340,JG29_05360,JG29_05370,JG29_05380
JG30_54	11139	13	0.43	0.67	I,K,Q (11,1,1)	prophage	0.07	0	OG0001355,OG0001356,OG0001357,OG0001358,OG0001359,OG0001360,OG0000004,OG0001361,OG0001362,OG0001364,OG0001365,OG0001366,OG0001367	JG30_15190,JG30_15200,JG30_15210,JG30_15220,JG30_15230,JG30_15240,JG30_15250,JG30_15260,JG30_15270,JG30_15290,JG30_15300,JG30_15310,JG30_15320
JG30_39	10863	6	0.36	0.56	G,T,E (3,1,1)	sugar uptake	0	0	OG0001311,OG0000763,OG0000764,OG0000765,OG0000045,OG0001312	JG30_10180,JG30_10190,JG30_10200,JG30_10220,JG30_10230,JG30_10250

## Sheet: gilli_big_islands_stats
Island_id	Island_size(bp)	Island_gene_nb	Island_GC	Sample_freq	Main_cogs	Functions	Fraction_NA/S_cog	Fraction_phage_NA_annot	Gene_families	Genes
GAPWK_42	135903	83	0.31	0.16	NA,S,L (41,20,6)	many short ORFs, RHS domains	0.73	0.63	OG0003649,OG0003650,OG0003651,OG0003652,OG0003653,OG0003654,OG0003655,OG0003656,OG0003657,OG0001962,OG0002573,OG0002574,OG0002575,OG0002456,OG0002457,OG0003122,OG0002861,OG0003072,OG0003061,OG0003662,OG0003663,OG0003057,OG0002852,OG0002851,OG0002846,OG0002860,OG0003664,OG0003123,OG0002845,OG0002457,OG0003666,OG0002724,OG0001927,OG0002725,OG0002458,OG0002941,OG0002578,OG0002727,OG0003670,OG0002728…	GAPWK_1085,GAPWK_1087,GAPWK_1088,GAPWK_1089,GAPWK_1090,GAPWK_1091,GAPWK_1092,GAPWK_1093,GAPWK_1094,GAPWK_1099,GAPWK_1100,GAPWK_1102,GAPWK_1103,GAPWK_1104,GAPWK_1108,GAPWK_1110,GAPWK_1111,GAPWK_1113,GAPWK_1115,GAPWK_1120,GAPWK_1121,GAPWK_1123,GAPWK_1127,GAPWK_1129,GAPWK_1133,GAPWK_1137,GAPWK_1139,GAPWK_1140,GAPWK_1144,GAPWK_1147,GAPWK_1149,GAPWK_1151,GAPWK_1154,GAPWK_1157,GAPWK_1161,GAPWK_1163,GAP…
Ga0133559_36	94303	55	0.3	0.27	NA,S,G (31,15,3)	many short ORFs, putative immunity proteins	0.84	0.71	OG0001962,OG0002573,OG0002574,OG0002575,OG0002456,OG0002576,OG0002457,OG0003122,OG0002861,OG0002852,OG0002851,OG0002846,OG0002860,OG0003123,OG0002724,OG0002939,OG0002725,OG0002458,OG0002578,OG0002727,OG0002728,OG0002729,OG0002299,OG0002730,OG0002299,OG0002580,OG0002731,OG0002732,OG0002191,OG0002191,OG0002734,OG0002581,OG0002459,OG0002735,OG0002582,OG0002736,OG0001962,OG0001786,OG0001786,OG0001786…	Ga0133559_106338,Ga0133559_106339,Ga0133559_106341,Ga0133559_106342,Ga0133559_106343,Ga0133559_106347,Ga0133559_106349,Ga0133559_106350,Ga0133559_106351,Ga0133559_106355,Ga0133559_106357,Ga0133559_106359,Ga0133559_106363,Ga0133559_106365,Ga0133559_106373,Ga0133559_106375,Ga0133559_106377,Ga0133559_106380,Ga0133559_106382,Ga0133559_106383,Ga0133559_106384,Ga0133559_106385,Ga0133559_106386,Ga013355…
Ga0133558_135	89821	58	0.33	0.1	G,S,K (15,13,7)	PTS, sulfite/sulfate transporters	0.25	0.21	OG0002347,OG0004147,OG0004148,OG0004149,OG0003131,OG0003132,OG0003133,OG0003134,OG0003189,OG0003190,OG0003191,OG0003192,OG0003193,OG0003194,OG0003195,OG0003196,OG0002679,OG0002680,OG0002681,OG0002682,OG0002603,OG0000041,OG0002602,OG0002601,OG0002346,OG0002345,OG0002344,OG0002343,OG0002342,OG0002341,OG0002340,OG0002339,OG0002338,OG0002641,OG0002829,OG0004151,OG0002882,OG0002883,OG0002884,OG0001919…	Ga0133558_117111,Ga0133558_117113,Ga0133558_117114,Ga0133558_117115,Ga0133558_117116,Ga0133558_117117,Ga0133558_117118,Ga0133558_117119,Ga0133558_117120,Ga0133558_117121,Ga0133558_117122,Ga0133558_117123,Ga0133558_117124,Ga0133558_117125,Ga0133558_117126,Ga0133558_117127,Ga0133558_117129,Ga0133558_117130,Ga0133558_117133,Ga0133558_117134,Ga0133558_117135,Ga0133558_117136,Ga0133558_117138,Ga013355…
GAPWK_96	78393	57	0.31	0.02	S,NA,L (23,9,6)	putative ICE with two PTS, GHs, and sulfate transporter	0.54	0.19	OG0002272,OG0003746,OG0001927,OG0002507,OG0002506,OG0001814,OG0001899,OG0002547,OG0003747,OG0002499,OG0002834,OG0002272,OG0002338,OG0002339,OG0002340,OG0002341,OG0002342,OG0002343,OG0002344,OG0002345,OG0002346,OG0003112,OG0002601,OG0002602,OG0000041,OG0002603,OG0003127,OG0003128,OG0003129,OG0002869,OG0003751,OG0003753,OG0003754,OG0003755,OG0003756,OG0003757,OG0003758,OG0003759,OG0003760,OG0003761…	GAPWK_2630,GAPWK_2631,GAPWK_2632,GAPWK_2634,GAPWK_2635,GAPWK_2640,GAPWK_2641,GAPWK_2642,GAPWK_2643,GAPWK_2644,GAPWK_2645,GAPWK_2646,GAPWK_2647,GAPWK_2648,GAPWK_2649,GAPWK_2650,GAPWK_2651,GAPWK_2652,GAPWK_2653,GAPWK_2654,GAPWK_2655,GAPWK_2657,GAPWK_2660,GAPWK_2661,GAPWK_2663,GAPWK_2664,GAPWK_2665,GAPWK_2666,GAPWK_2667,GAPWK_2669,GAPWK_2672,GAPWK_2674,GAPWK_2675,GAPWK_2676,GAPWK_2677,GAPWK_2678,GAP…
Ga0133559_85	71033	37	0.31	0.22	S,G,P (8,6,5)	PTS, sulfite/sulfate transporters	0.31	0.35	OG0003203,OG0003204,OG0002600,OG0002507,OG0002506,OG0001814,OG0001899,OG0002547,OG0002590,OG0002999,OG0003923,OG0003205,OG0002829,OG0002641,OG0002338,OG0002339,OG0002340,OG0002341,OG0002342,OG0002343,OG0002344,OG0002345,OG0002346,OG0002601,OG0002602,OG0000041,OG0002603,OG0003127,OG0003128,OG0003129,OG0003924,OG0002347,OG0002828,OG0002412,OG0001927,OG0003925,OG0003926	Ga0133559_11358,Ga0133559_11359,Ga0133559_11360,Ga0133559_11361,Ga0133559_11362,Ga0133559_11367,Ga0133559_11368,Ga0133559_11369,Ga0133559_11370,Ga0133559_11371,Ga0133559_11374,Ga0133559_11375,Ga0133559_11376,Ga0133559_11377,Ga0133559_11379,Ga0133559_11380,Ga0133559_11381,Ga0133559_11382,Ga0133559_11383,Ga0133559_11384,Ga0133559_11385,Ga0133559_11386,Ga0133559_11388,Ga0133559_11390,Ga0133559_11391…
Ga0133558_84	70814	38	0.33	0.02	NA,S,M (22,12,2)	Prophage	0.87	0.79	OG0004060,OG0004061,OG0003205,OG0004062,OG0004063,OG0004064,OG0004065,OG0004066,OG0004067,OG0004070,OG0004071,OG0004072,OG0004073,OG0004075,OG0004078,OG0004079,OG0004080,OG0002394,OG0002454,OG0002295,OG0002294,OG0002293,OG0002184,OG0004081,OG0002982,OG0002911,OG0004082,OG0004083,OG0002890,OG0003136,OG0004084,OG0002928,OG0002570,OG0004085,OG0004086,OG0002128,OG0002007,OG0002180	Ga0133558_1128,Ga0133558_11210,Ga0133558_11211,Ga0133558_11212,Ga0133558_11213,Ga0133558_11214,Ga0133558_11216,Ga0133558_11218,Ga0133558_11220,Ga0133558_11224,Ga0133558_11225,Ga0133558_11226,Ga0133558_11227,Ga0133558_11232,Ga0133558_11239,Ga0133558_11240,Ga0133558_11241,Ga0133558_11243,Ga0133558_11245,Ga0133558_11246,Ga0133558_11247,Ga0133558_11248,Ga0133558_11249,Ga0133558_11251,Ga0133558_11252,…
A9G17_88	59560	29	0.32	0.08	S,P,NA (10,5,5)	PTS, sulfite/sulfate transporters	0.5	0.41	OG0002753,OG0003032,OG0003033,OG0001814,OG0001899,OG0003395,OG0003396,OG0003397,OG0003034,OG0003398,OG0002272,OG0002338,OG0002339,OG0002340,OG0002341,OG0002342,OG0002343,OG0002344,OG0002345,OG0002346,OG0003400,OG0002818,OG0002818,OG0003035,OG0002819,OG0003036,OG0002956,OG0003401,OG0002347	A9G17_06525,A9G17_06530,A9G17_06535,A9G17_06555,A9G17_06560,A9G17_06565,A9G17_06570,A9G17_06575,A9G17_06580,A9G17_06585,A9G17_06590,A9G17_06605,A9G17_06610,A9G17_06615,A9G17_06620,A9G17_06625,A9G17_06630,A9G17_06635,A9G17_06640,A9G17_06645,A9G17_06650,A9G17_06655,A9G17_06660,A9G17_06670,A9G17_06675,A9G17_06680,A9G17_06700,A9G17_06705,A9G17_06730
B6C99_70	58314	48	0.37	0	NA,S,L (18,17,9)	Prophage	0.7	0.42	OG0003498,OG0002853,OG0002181,OG0002182,OG0002779,OG0003063,OG0002854,OG0002855,OG0002447,OG0003502,OG0002712,OG0002711,OG0002582,OG0002856,OG0002709,OG0003064,OG0003505,OG0002319,OG0002762,OG0002761,OG0002969,OG0002968,OG0002272,OG0003508,OG0002967,OG0002966,OG0002965,OG0002964,OG0002963,OG0003509,OG0003510,OG0003511,OG0003512,OG0003513,OG0002137,OG0003514,OG0002138,OG0002139,OG0002140,OG0003515…	B6C99_RS02845,B6C99_RS02870,B6C99_RS02875,B6C99_RS02880,B6C99_RS02890,B6C99_RS02895,B6C99_RS02915,B6C99_RS02920,B6C99_RS02935,B6C99_RS02945,B6C99_RS02970,B6C99_RS02975,B6C99_RS02980,B6C99_RS03000,B6C99_RS03010,B6C99_RS03025,B6C99_RS03030,B6C99_RS03040,B6C99_RS03045,B6C99_RS03055,B6C99_RS03070,B6C99_RS03080,B6C99_RS03085,B6C99_RS03095,B6C99_RS03105,B6C99_RS03110,B6C99_RS03115,B6C99_RS03120,B6C99_R…
A9G15_53	58080	46	0.35	0	S,NA,K (27,8,5)	Prophage	0.7	0.52	OG0002127,OG0002128,OG0002394,OG0002776,OG0002295,OG0002294,OG0002293,OG0002184,OG0002453,OG0002979,OG0002981,OG0002710,OG0002182,OG0002982,OG0002777,OG0002499,OG0002983,OG0002934,OG0002933,OG0002452,OG0002451,OG0002450,OG0002720,OG0002719,OG0002718,OG0002717,OG0002716,OG0002571,OG0002715,OG0002449,OG0002297,OG0003338,OG0002182,OG0002779,OG0002985,OG0002986,OG0003341,OG0003342,OG0002780,OG0002447…	A9G15_03820,A9G15_03840,A9G15_03845,A9G15_03850,A9G15_03855,A9G15_03860,A9G15_03865,A9G15_03870,A9G15_03880,A9G15_03885,A9G15_03905,A9G15_03910,A9G15_03915,A9G15_03925,A9G15_03930,A9G15_03935,A9G15_03940,A9G15_03945,A9G15_03950,A9G15_03960,A9G15_03965,A9G15_03970,A9G15_03975,A9G15_03980,A9G15_03985,A9G15_03990,A9G15_03995,A9G15_04000,A9G15_04005,A9G15_04010,A9G15_04025,A9G15_04050,A9G15_04070,A9G…
A9G14_42	55168	50	0.36	0	S,NA,L (28,12,5)	Prophage	0.75	0.62	OG0002920,OG0003223,OG0003226,OG0003228,OG0002922,OG0002709,OG0002710,OG0003231,OG0003232,OG0003233,OG0003234,OG0002711,OG0002712,OG0002925,OG0000024,OG0002926,OG0003235,OG0003236,OG0002447,OG0002570,OG0002928,OG0003240,OG0003243,OG0003244,OG0002181,OG0002931,OG0002932,OG0002920,OG0002449,OG0002715,OG0002571,OG0002716,OG0002717,OG0002718,OG0002719,OG0002720,OG0002450,OG0002451,OG0002452,OG0002933…	A9G14_04525,A9G14_04530,A9G14_04555,A9G14_04565,A9G14_04580,A9G14_04590,A9G14_04605,A9G14_04610,A9G14_04615,A9G14_04620,A9G14_04625,A9G14_04630,A9G14_04635,A9G14_04640,A9G14_04655,A9G14_04670,A9G14_04675,A9G14_04680,A9G14_04685,A9G14_04700,A9G14_04705,A9G14_04735,A9G14_04750,A9G14_04755,A9G14_04760,A9G14_04780,A9G14_04785,A9G14_04790,A9G14_04800,A9G14_04805,A9G14_04810,A9G14_04815,A9G14_04820,A9G…
Ga0133556_23	54683	43	0.35	0	S,L,NA (24,7,6)	Prophage	0.64	0.49	OG0002408,OG0003064,OG0002922,OG0003801,OG0002709,OG0003802,OG0002856,OG0002989,OG0002988,OG0003803,OG0002447,OG0002780,OG0002855,OG0002854,OG0002986,OG0003804,OG0002181,OG0002853,OG0002297,OG0002449,OG0002715,OG0002571,OG0002716,OG0002717,OG0002718,OG0002719,OG0002720,OG0002450,OG0002451,OG0002452,OG0002499,OG0002777,OG0003807,OG0003808,OG0002182,OG0002453,OG0002184,OG0002293,OG0002294,OG0002295…	Ga0133556_105378,Ga0133556_105382,Ga0133556_105383,Ga0133556_105385,Ga0133556_105386,Ga0133556_105389,Ga0133556_105390,Ga0133556_105393,Ga0133556_105394,Ga0133556_105399,Ga0133556_105401,Ga0133556_105403,Ga0133556_105405,Ga0133556_105406,Ga0133556_105408,Ga0133556_105410,Ga0133556_105414,Ga0133556_105415,Ga0133556_105420,Ga0133556_105422,Ga0133556_105423,Ga0133556_105424,Ga0133556_105425,Ga013355…
Ga0133558_69	50280	24	0.33	0.43	S,G,NA (7,6,2)	feruloyl esterase, PTS, siderophore uptake	0.38	0.21	OG0001764,OG0001764,OG0002540,OG0002541,OG0002666,OG0002667,OG0002668,OG0002209,OG0002208,OG0000880,OG0002202,OG0002407,OG0001852,OG0001968,OG0002192,OG0001797,OG0001798,OG0002498,OG0002498,OG0002256,OG0002255,OG0002785,OG0002254,OG0002122	Ga0133558_110563,Ga0133558_110564,Ga0133558_110567,Ga0133558_110568,Ga0133558_110573,Ga0133558_110574,Ga0133558_110575,Ga0133558_110577,Ga0133558_110578,Ga0133558_110582,Ga0133558_110583,Ga0133558_110584,Ga0133558_110585,Ga0133558_110586,Ga0133558_110587,Ga0133558_110589,Ga0133558_110590,Ga0133558_110591,Ga0133558_110592,Ga0133558_110595,Ga0133558_110596,Ga0133558_110597,Ga0133558_110598,Ga013355…
Ga0133557_24	49368	25	0.35	0.25	S,NA,M (16,3,2)	T6SS, PTS	0.68	0.24	OG0002247,OG0002248,OG0002394,OG0003152,OG0002909,OG0002585,OG0002586,OG0002217,OG0002218,OG0002219,OG0002088,OG0002220,OG0002221,OG0002326,OG0002222,OG0002223,OG0002327,OG0002224,OG0002225,OG0002226,OG0002227,OG0002525,OG0002151,OG0002524,OG0003153	Ga0133557_105411,Ga0133557_105412,Ga0133557_105414,Ga0133557_105415,Ga0133557_105417,Ga0133557_105420,Ga0133557_105421,Ga0133557_105428,Ga0133557_105429,Ga0133557_105430,Ga0133557_105431,Ga0133557_105432,Ga0133557_105433,Ga0133557_105434,Ga0133557_105438,Ga0133557_105439,Ga0133557_105440,Ga0133557_105441,Ga0133557_105442,Ga0133557_105443,Ga0133557_105444,Ga0133557_105447,Ga0133557_105448,Ga013355…
GAPWK_53	46848	21	0.31	0.84	NA,S,E (6,5,3)	PTS, GH, transporters, various	0.52	0.29	OG0002470,OG0002201,OG0002202,OG0000880,OG0002471,OG0002471,OG0002471,OG0001927,OG0000686,OG0002315,OG0002316,OG0002317,OG0002318,OG0002079,OG0002203,OG0002204,OG0003697,OG0002320,OG0002472,OG0000890,OG0000891	GAPWK_1486,GAPWK_1487,GAPWK_1491,GAPWK_1492,GAPWK_1495,GAPWK_1496,GAPWK_1497,GAPWK_1501,GAPWK_1504,GAPWK_1506,GAPWK_1507,GAPWK_1508,GAPWK_1509,GAPWK_1511,GAPWK_1512,GAPWK_1513,GAPWK_1514,GAPWK_1518,GAPWK_1525,GAPWK_1528,GAPWK_1529
A9G14_102	46606	23	0.3	0.14	G,P,S (6,5,4)	PTS, sulfite/sulfate transporters	0.28	0.26	OG0003296,OG0002955,OG0002600,OG0002753,OG0001814,OG0001899,OG0003297,OG0002338,OG0002339,OG0002340,OG0002341,OG0002342,OG0002343,OG0002344,OG0002345,OG0002346,OG0003298,OG0002601,OG0002602,OG0000041,OG0002603,OG0003299,OG0002347	A9G14_09610,A9G14_09605,A9G14_09600,A9G14_09595,A9G14_09570,A9G14_09565,A9G14_09560,A9G14_09555,A9G14_09550,A9G14_09545,A9G14_09540,A9G14_09535,A9G14_09530,A9G14_09525,A9G14_09520,A9G14_09515,A9G14_09510,A9G14_09500,A9G14_09495,A9G14_09485,A9G14_09480,A9G14_09475,A9G14_09450
A9G14_66	46537	23	0.4	0.02	L,NA,S (7,4,3)	putative ICE with PKS	0.29	0.26	OG0002208,OG0002209,OG0002210,OG0001795,OG0000024,OG0002949,OG0002746,OG0001680,OG0001681,OG0003269,OG0003270,OG0003271,OG0003273,OG0003274,OG0003276,OG0003277,OG0003278,OG0003282,OG0003284,OG0003286,OG0003287,OG0002950,OG0001856	A9G14_07200,A9G14_07195,A9G14_07190,A9G14_07185,A9G14_07175,A9G14_07170,A9G14_07165,A9G14_07160,A9G14_07155,A9G14_07150,A9G14_07145,A9G14_07140,A9G14_07130,A9G14_07125,A9G14_07115,A9G14_07110,A9G14_07105,A9G14_07085,A9G14_07075,A9G14_07065,A9G14_07060,A9G14_07050,A9G14_07040
B6D22_77	45034	29	0.32	0.39	NA,P,K (7,5,4)	PTS, sulfite/sulfate transporters	0.33	0.31	OG0003112,OG0002346,OG0002345,OG0002344,OG0002343,OG0002342,OG0002341,OG0002340,OG0002339,OG0002338,OG0002272,OG0003594,OG0002882,OG0002883,OG0002884,OG0001919,OG0002885,OG0002886,OG0002547,OG0001899,OG0001814,OG0002887,OG0002888,OG0003595,OG0003596,OG0003032,OG0002600,OG0003597,OG0002499	B6D22_RS11175,B6D22_RS11180,B6D22_RS11185,B6D22_RS11190,B6D22_RS11195,B6D22_RS11200,B6D22_RS11205,B6D22_RS11210,B6D22_RS11215,B6D22_RS11220,B6D22_RS11225,B6D22_RS11230,B6D22_RS11235,B6D22_RS11240,B6D22_RS11245,B6D22_RS11250,B6D22_RS11255,B6D22_RS11260,B6D22_RS11280,B6D22_RS11285,B6D22_RS11290,B6D22_RS11300,B6D22_RS11305,B6D22_RS11325,B6D22_RS11330,B6D22_RS11335,B6D22_RS11340,B6D22_RS11345,B6D22_R…
Ga0133557_72	44000	41	0.35	0	S,NA,L (23,9,7)	Prophage	0.71	0.63	OG0003870,OG0002979,OG0002297,OG0003871,OG0002182,OG0003175,OG0002469,OG0003872,OG0002911,OG0002624,OG0003873,OG0003874,OG0003875,OG0003876,OG0003877,OG0003878,OG0003879,OG0003880,OG0003881,OG0003882,OG0002571,OG0003883,OG0002449,OG0003884,OG0003067,OG0003069,OG0002181,OG0002779,OG0002985,OG0003063,OG0002854,OG0002855,OG0002780,OG0003034,OG0002926,OG0000024,OG0002925,OG0002712,OG0002711,OG0002856…	Ga0133557_106430,Ga0133557_106431,Ga0133557_106434,Ga0133557_106435,Ga0133557_106438,Ga0133557_106439,Ga0133557_106440,Ga0133557_106441,Ga0133557_106442,Ga0133557_106443,Ga0133557_106444,Ga0133557_106445,Ga0133557_106446,Ga0133557_106447,Ga0133557_106448,Ga0133557_106449,Ga0133557_106450,Ga0133557_106451,Ga0133557_106452,Ga0133557_106453,Ga0133557_106455,Ga0133557_106456,Ga0133557_106457,Ga013355…
Ga0133559_50	43793	20	0.31	0.63	S,E,G (8,3,3)	PTS	0.5	0.2	OG0002470,OG0002201,OG0002202,OG0000880,OG0000686,OG0002315,OG0002316,OG0002317,OG0002318,OG0002079,OG0002203,OG0002204,OG0003139,OG0003138,OG0003137,OG0002320,OG0002472,OG0000890,OG0000891,OG0001814	Ga0133559_10940,Ga0133559_10941,Ga0133559_10945,Ga0133559_10946,Ga0133559_10949,Ga0133559_10952,Ga0133559_10953,Ga0133559_10954,Ga0133559_10955,Ga0133559_10956,Ga0133559_10957,Ga0133559_10958,Ga0133559_10960,Ga0133559_10961,Ga0133559_10962,Ga0133559_10965,Ga0133559_10972,Ga0133559_10975,Ga0133559_10976,Ga0133559_10979
Ga0133557_121	41941	22	0.33	0.04	S,G,NA (6,4,3)	PTS	0.38	0.23	OG0002756,OG0002606,OG0002605,OG0002826,OG0003900,OG0003901,OG0002819,OG0003110,OG0002589,OG0003111,OG0003189,OG0003190,OG0003191,OG0003192,OG0003193,OG0003194,OG0003195,OG0003196,OG0002679,OG0002680,OG0002681,OG0002682	Ga0133557_11095,Ga0133557_11096,Ga0133557_11099,Ga0133557_110100,Ga0133557_110104,Ga0133557_110105,Ga0133557_110107,Ga0133557_110108,Ga0133557_110109,Ga0133557_110110,Ga0133557_110111,Ga0133557_110112,Ga0133557_110113,Ga0133557_110114,Ga0133557_110115,Ga0133557_110116,Ga0133557_110117,Ga0133557_110118,Ga0133557_110120,Ga0133557_110121,Ga0133557_110124,Ga0133557_110125
A9G17_44	40636	13	0.34	0.67	Q,S,K (4,3,3)	NRPS	0.23	0	OG0002462,OG0001798,OG0001797,OG0002202,OG0003013,OG0001795,OG0001795,OG0003014,OG0000880,OG0003015,OG0003016,OG0002467,OG0002199	A9G17_01035,A9G17_01055,A9G17_01060,A9G17_01070,A9G17_01075,A9G17_01080,A9G17_01085,A9G17_01090,A9G17_01095,A9G17_01100,A9G17_01105,A9G17_01125,A9G17_01140
Ga0133555_47	40308	17	0.33	0.41	V,K,S (4,3,3)	Sugar transport, siderotransport, feruloyl esterase	0.28	0.24	OG0002824,OG0002825,OG0001798,OG0001797,OG0002510,OG0002511,OG0001968,OG0001852,OG0000880,OG0002122,OG0002254,OG0002255,OG0002256,OG0002393,OG0001916,OG0002123,OG0001764	Ga0133555_105159,Ga0133555_105161,Ga0133555_105162,Ga0133555_105163,Ga0133555_105164,Ga0133555_105165,Ga0133555_105166,Ga0133555_105167,Ga0133555_105169,Ga0133555_105172,Ga0133555_105173,Ga0133555_105174,Ga0133555_105175,Ga0133555_105180,Ga0133555_105182,Ga0133555_105183,Ga0133555_105189
A9G15_50	38150	18	0.33	0.43	S,NA,P (7,4,3)	transporters	0.61	0.44	OG0002611,OG0002498,OG0002611,OG0002498,OG0001798,OG0001797,OG0002584,OG0001852,OG0000880,OG0002122,OG0002254,OG0002255,OG0002256,OG0002393,OG0001916,OG0002123,OG0001764,OG0001764	A9G15_03470,A9G15_03475,A9G15_03480,A9G15_03485,A9G15_03490,A9G15_03495,A9G15_03500,A9G15_03510,A9G15_03520,A9G15_03535,A9G15_03540,A9G15_03545,A9G15_03550,A9G15_03575,A9G15_03585,A9G15_03590,A9G15_03620,A9G15_03625
A9G14_44	37140	28	0.31	0.29	NA,S,K (19,9,1)	two contigs, Tn with TetR, T6SS immunity genes	0.97	0.89	OG0001837,OG0002721,OG0002297,OG0001740,OG0000768,OG0001962,OG0002573,OG0002574,OG0002575,OG0002456,OG0002576,OG0002457,OG0003249,OG0002724,OG0002939,OG0002725,OG0002458,OG0002941,OG0002578,OG0002727,OG0002728,OG0002729,OG0002299,OG0002730,OG0002299,OG0002580,OG0002731,OG0002732	A9G14_09905,A9G14_09915,A9G14_09925,A9G14_09930,A9G14_09935,A9G14_09950,A9G14_09955,A9G14_09965,A9G14_09970,A9G14_09975,A9G14_09990,A9G14_10000,A9G14_10005,A9G14_10025,A9G14_10035,A9G14_10045,A9G14_10060,A9G14_10070,A9G14_10075,A9G14_10080,A9G14_10085,A9G14_10090,A9G14_10095,A9G14_10100,A9G14_10105,A9G14_10120,A9G14_10125,A9G14_10130
Ga0133556_59	36937	21	0.33	0.04	S,NA,M (10,3,3)	GHs, prophage	0.59	0.38	OG0002015,OG0002124,OG0002125,OG0002126,OG0003094,OG0003834,OG0002908,OG0002410,OG0003835,OG0002909,OG0002454,OG0002295,OG0002294,OG0002293,OG0002184,OG0002453,OG0002452,OG0002451,OG0002450,OG0003097,OG0002570	Ga0133556_1051098,Ga0133556_1051100,Ga0133556_1051102,Ga0133556_1051103,Ga0133556_1051104,Ga0133556_1051105,Ga0133556_1051106,Ga0133556_1051107,Ga0133556_1051108,Ga0133556_1051109,Ga0133556_1051111,Ga0133556_1051112,Ga0133556_1051113,Ga0133556_1051114,Ga0133556_1051115,Ga0133556_1051117,Ga0133556_1051118,Ga0133556_1051119,Ga0133556_1051120,Ga0133556_1051126,Ga0133556_1051127
B6D18_124	36783	22	0.35	0.39	S,P,M (13,3,2)	T6SS	0.56	0.09	OG0002524,OG0002151,OG0002525,OG0002217,OG0002218,OG0002219,OG0002088,OG0002220,OG0002221,OG0002326,OG0002222,OG0002223,OG0002327,OG0002224,OG0002225,OG0002226,OG0002227,OG0002248,OG0002247,OG0002823,OG0002822,OG0002821	B6D18_RS04125,B6D18_RS04130,B6D18_RS04135,B6D18_RS04140,B6D18_RS04145,B6D18_RS04150,B6D18_RS04155,B6D18_RS04160,B6D18_RS04165,B6D18_RS04170,B6D18_RS04190,B6D18_RS04195,B6D18_RS04200,B6D18_RS04205,B6D18_RS04210,B6D18_RS04215,B6D18_RS04220,B6D18_RS04225,B6D18_RS04230,B6D18_RS04235,B6D18_RS04240,B6D18_RS04245
A9G19_48	36470	16	0.33	0.35	V,S,P (4,3,3)	regulators	0.31	0.25	OG0002824,OG0002825,OG0001798,OG0001797,OG0002584,OG0001968,OG0001852,OG0003411,OG0000880,OG0002122,OG0002254,OG0002255,OG0002256,OG0002393,OG0001916,OG0002123	A9G19_00590,A9G19_00580,A9G19_00575,A9G19_00570,A9G19_00565,A9G19_00560,A9G19_00555,A9G19_00545,A9G19_00530,A9G19_00515,A9G19_00510,A9G19_00505,A9G19_00500,A9G19_00475,A9G19_00465,A9G19_00460
A9G16_50	36362	16	0.33	0.55	S,K,P (4,3,3)	TetR, lactamase, transporters	0.35	0.31	OG0002611,OG0001798,OG0001797,OG0002510,OG0002511,OG0001968,OG0001852,OG0000880,OG0002122,OG0002254,OG0002255,OG0002256,OG0002393,OG0001916,OG0002123,OG0001764	A9G16_06140,A9G16_06150,A9G16_06155,A9G16_06160,A9G16_06165,A9G16_06170,A9G16_06175,A9G16_06185,A9G16_06200,A9G16_06205,A9G16_06210,A9G16_06215,A9G16_06240,A9G16_06250,A9G16_06255,A9G16_06285
A9G14_46	34120	17	0.28	0.29	NA,S,G (8,5,2)	unknown	0.76	0.59	OG0002581,OG0002459,OG0002735,OG0002582,OG0002736,OG0001962,OG0001786,OG0002739,OG0002740,OG0002945,OG0002946,OG0002300,OG0002462,OG0002192,OG0002301,OG0002193,OG0002302	A9G14_01550,A9G14_01545,A9G14_01535,A9G14_01530,A9G14_01525,A9G14_01520,A9G14_01510,A9G14_01490,A9G14_01485,A9G14_01475,A9G14_01470,A9G14_01465,A9G14_01460,A9G14_01440,A9G14_01425,A9G14_01410,A9G14_01395
Ga0133557_102	32149	19	0.32	0.08	S,NA,K (9,4,2)	Prophage, cryptic	0.65	0.47	OG0003895,OG0002608,OG0001740,OG0000768,OG0002075,OG0002076,OG0002892,OG0002195,OG0002196,OG0002197,OG0002198,OG0003896,OG0001971,OG0002833,OG0002144,OG0002413,OG0002133,OG0003186,OG0002894	Ga0133557_107167,Ga0133557_107169,Ga0133557_107171,Ga0133557_107172,Ga0133557_107175,Ga0133557_107176,Ga0133557_107178,Ga0133557_107181,Ga0133557_107182,Ga0133557_107183,Ga0133557_107184,Ga0133557_107186,Ga0133557_107187,Ga0133557_107189,Ga0133557_107191,Ga0133557_107192,Ga0133557_107193,Ga0133557_107194,Ga0133557_107195
Ga0133557_57	31694	17	0.32	0.37	G,S,K (6,3,2)	PTS, regulators	0.22	0.18	OG0001764,OG0002540,OG0002541,OG0002666,OG0002667,OG0002668,OG0002209,OG0002208,OG0000880,OG0002202,OG0002407,OG0001852,OG0001968,OG0002511,OG0002510,OG0001797,OG0001798	Ga0133557_106151,Ga0133557_106154,Ga0133557_106155,Ga0133557_106160,Ga0133557_106161,Ga0133557_106162,Ga0133557_106165,Ga0133557_106166,Ga0133557_106170,Ga0133557_106171,Ga0133557_106172,Ga0133557_106173,Ga0133557_106174,Ga0133557_106175,Ga0133557_106176,Ga0133557_106177,Ga0133557_106178
A9G17_57	30406	16	0.33	0.76	NA,S (15,1)	unknown	1	1	OG0003019,OG0003376,OG0000069,OG0000069,OG0000069,OG0000069,OG0000069,OG0000069,OG0000069,OG0000069,OG0000069,OG0000069,OG0002034,OG0000069,OG0000069,OG0003020	A9G17_02370,A9G17_02380,A9G17_02385,A9G17_02390,A9G17_02395,A9G17_02400,A9G17_02405,A9G17_02410,A9G17_02415,A9G17_02420,A9G17_02425,A9G17_02430,A9G17_02440,A9G17_02450,A9G17_02465,A9G17_02475
A9G17_37	30275	12	0.32	0.84	S,NA,E (4,3,3)	aa transporter	0.58	0.33	OG0000891,OG0000890,OG0002472,OG0002320,OG0002319,OG0002204,OG0002203,OG0002079,OG0002318,OG0000686,OG0002556,OG0002557	A9G17_00205,A9G17_00210,A9G17_00225,A9G17_00260,A9G17_00275,A9G17_00280,A9G17_00285,A9G17_00290,A9G17_00295,A9G17_00310,A9G17_00320,A9G17_00325
Ga0133556_99	29895	21	0.31	0.02	S,G,K (4,3,3)	Tartrate metabolism, PTS, res-mod system	0.33	0.24	OG0003055,OG0002272,OG0003056,OG0002882,OG0002883,OG0002884,OG0001919,OG0002885,OG0002886,OG0003038,OG0003840,OG0003039,OG0003040,OG0003841,OG0003842,OG0003843,OG0003085,OG0002679,OG0002680,OG0002681,OG0002682	Ga0133556_11182,Ga0133556_11183,Ga0133556_11184,Ga0133556_11185,Ga0133556_11186,Ga0133556_11187,Ga0133556_11188,Ga0133556_11189,Ga0133556_11190,Ga0133556_11194,Ga0133556_11195,Ga0133556_11196,Ga0133556_11197,Ga0133556_11198,Ga0133556_11199,Ga0133556_111100,Ga0133556_111102,Ga0133556_111103,Ga0133556_111104,Ga0133556_111107,Ga0133556_111108
Ga0133558_82	29361	21	0.35	0.06	NA,S (11,10)	cryptic, short ORFs, unknown, immunity, fil. hemaggl.	1	0.76	OG0001759,OG0002544,OG0002035,OG0001759,OG0002544,OG0002491,OG0001759,OG0004044,OG0002658,OG0002275,OG0004046,OG0002617,OG0002035,OG0004048,OG0003170,OG0002414,OG0003106,OG0002678,OG0004049,OG0001759,OG0002977	Ga0133558_14287,Ga0133558_14285,Ga0133558_14282,Ga0133558_14281,Ga0133558_14279,Ga0133558_14277,Ga0133558_14276,Ga0133558_14273,Ga0133558_14270,Ga0133558_14269,Ga0133558_14267,Ga0133558_14266,Ga0133558_14261,Ga0133558_14258,Ga0133558_14257,Ga0133558_14254,Ga0133558_14253,Ga0133558_14251,Ga0133558_14248,Ga0133558_14246,Ga0133558_14245
Ga0133559_20	29222	13	0.33	0.02	S,O,NA (5,2,2)	PTS	0.54	0.46	OG0001902,OG0002895,OG0002896,OG0002897,OG0002898,OG0003909,OG0002525,OG0002151,OG0002524,OG0003910,OG0003911,OG0003202,OG0003153	Ga0133559_105254,Ga0133559_105255,Ga0133559_105256,Ga0133559_105257,Ga0133559_105258,Ga0133559_105261,Ga0133559_105263,Ga0133559_105264,Ga0133559_105265,Ga0133559_105266,Ga0133559_105267,Ga0133559_105268,Ga0133559_105270
B6C99_9	28479	28	0.36	0	NA,S,K (23,4,2)	prophage	0.93	0.93	OG0002304,OG0000768,OG0001740,OG0002643,OG0003430,OG0003431,OG0003432,OG0003433,OG0003435,OG0002182,OG0003436,OG0002324,OG0003437,OG0002817,OG0003438,OG0003439,OG0003440,OG0003441,OG0003442,OG0003443,OG0003444,OG0003445,OG0003446,OG0003447,OG0003448,OG0003449,OG0003450,OG0002831	B6C99_RS00900,B6C99_RS00910,B6C99_RS00915,B6C99_RS00920,B6C99_RS00950,B6C99_RS00955,B6C99_RS00960,B6C99_RS00965,B6C99_RS00975,B6C99_RS00980,B6C99_RS00985,B6C99_RS00990,B6C99_RS01000,B6C99_RS01005,B6C99_RS01010,B6C99_RS01015,B6C99_RS01020,B6C99_RS01025,B6C99_RS01030,B6C99_RS01035,B6C99_RS01040,B6C99_RS01045,B6C99_RS01050,B6C99_RS01055,B6C99_RS01060,B6C99_RS01065,B6C99_RS01070,B6C99_RS01085
Ga0133558_38	27855	22	0.33	0.1	S,NA,T (14,6,1)	T6SS	0.8	0.36	OG0004000,OG0004001,OG0004002,OG0004003,OG0004004,OG0002696,OG0002696,OG0004006,OG0002227,OG0002226,OG0002217,OG0002088,OG0002219,OG0004007,OG0002218,OG0002225,OG0002224,OG0002222,OG0002469,OG0002220,OG0002221,OG0002223	Ga0133558_1102,Ga0133558_1103,Ga0133558_1104,Ga0133558_1105,Ga0133558_1106,Ga0133558_1107,Ga0133558_1109,Ga0133558_11010,Ga0133558_11011,Ga0133558_11012,Ga0133558_11013,Ga0133558_11014,Ga0133558_11015,Ga0133558_11016,Ga0133558_11017,Ga0133558_11018,Ga0133558_11019,Ga0133558_11020,Ga0133558_11021,Ga0133558_11022,Ga0133558_11023,Ga0133558_11024
A9G14_110	27677	23	0.4	0.06	S,NA,L (18,3,1)	Prophage	0.91	0.57	OG0003314,OG0003315,OG0003316,OG0003317,OG0003318,OG0003319,OG0003320,OG0003322,OG0003323,OG0003325,OG0003326,OG0003327,OG0003328,OG0002963,OG0002964,OG0002965,OG0002966,OG0002967,OG0002968,OG0002969,OG0002761,OG0002762,OG0003333	A9G14_11855,A9G14_11860,A9G14_11865,A9G14_11880,A9G14_11885,A9G14_11890,A9G14_11895,A9G14_11905,A9G14_11910,A9G14_11920,A9G14_11925,A9G14_11930,A9G14_11935,A9G14_11940,A9G14_11945,A9G14_11950,A9G14_11955,A9G14_11960,A9G14_11990,A9G14_11995,A9G14_12010,A9G14_12020,A9G14_12025
Ga0133559_54	27473	10	0.32	0.08	S,O,Q (5,2,1)	NRPS	0.45	0.3	OG0002208,OG0002209,OG0002210,OG0001795,OG0000024,OG0001680,OG0001681,OG0003011,OG0003010,OG0001856	Ga0133559_109148,Ga0133559_109149,Ga0133559_109150,Ga0133559_109151,Ga0133559_109153,Ga0133559_109154,Ga0133559_109155,Ga0133559_109156,Ga0133559_109157,Ga0133559_109159
A9G14_63	26130	13	0.31	0.82	E,S,G (3,3,2)	PTS	0.38	0.15	OG0000686,OG0002315,OG0002316,OG0002317,OG0002318,OG0002079,OG0002203,OG0002204,OG0002319,OG0002320,OG0002472,OG0000890,OG0000891	A9G14_07625,A9G14_07610,A9G14_07605,A9G14_07600,A9G14_07595,A9G14_07590,A9G14_07585,A9G14_07580,A9G14_07575,A9G14_07560,A9G14_07525,A9G14_07510,A9G14_07505
Ga0133557_122	25636	16	0.31	0.12	G,S,NA (6,4,3)	PTS, GHs	0.44	0.31	OG0002134,OG0002135,OG0003197,OG0003198,OG0003199,OG0003200,OG0001903,OG0001903,OG0002547,OG0001899,OG0001814,OG0002887,OG0002888,OG0002834,OG0003902,OG0002600	Ga0133557_110129,Ga0133557_110130,Ga0133557_110131,Ga0133557_110132,Ga0133557_110133,Ga0133557_110134,Ga0133557_110135,Ga0133557_110136,Ga0133557_110137,Ga0133557_110138,Ga0133557_110139,Ga0133557_110141,Ga0133557_110142,Ga0133557_110146,Ga0133557_110147,Ga0133557_110148
Ga0133556_29	25609	23	0.28	0.04	M,S,I (10,7,2)	Capsule, EPS	0.33	0.09	OG0003809,OG0003810,OG0003812,OG0002048,OG0003813,OG0003814,OG0003816,OG0003817,OG0000020,OG0003818,OG0000020,OG0003819,OG0001817,OG0002111,OG0002112,OG0002113,OG0002518,OG0002404,OG0000567,OG0002155,OG0000569,OG0000014,OG0000014	Ga0133556_105549,Ga0133556_105550,Ga0133556_105552,Ga0133556_105553,Ga0133556_105554,Ga0133556_105555,Ga0133556_105557,Ga0133556_105558,Ga0133556_105559,Ga0133556_105560,Ga0133556_105561,Ga0133556_105562,Ga0133556_105563,Ga0133556_105564,Ga0133556_105565,Ga0133556_105566,Ga0133556_105567,Ga0133556_105568,Ga0133556_105569,Ga0133556_105571,Ga0133556_105572,Ga0133556_105573,Ga0133556_105574
Ga0133558_76	25511	14	0.31	0.14	S,G,NA (4,3,3)	PTS	0.44	0.36	OG0002011,OG0001818,OG0002010,OG0000041,OG0002009,OG0002675,OG0003084,OG0004037,OG0002694,OG0002474,OG0002120,OG0002145,OG0002509,OG0002252	Ga0133558_11163,Ga0133558_11164,Ga0133558_11165,Ga0133558_11168,Ga0133558_11169,Ga0133558_11173,Ga0133558_11174,Ga0133558_11176,Ga0133558_11181,Ga0133558_11182,Ga0133558_11185,Ga0133558_11188,Ga0133558_11189,Ga0133558_11190
Ga0133557_92	25333	17	0.36	0.02	NA,S,U (13,3,1)	unknown	0.94	0.94	OG0002274,OG0002691,OG0002275,OG0002658,OG0002693,OG0002690,OG0003182,OG0003082,OG0002253,OG0003891,OG0003892,OG0003183,OG0003184,OG0002691,OG0002910,OG0002275,OG0003894	Ga0133557_106892,Ga0133557_106894,Ga0133557_106895,Ga0133557_106896,Ga0133557_106902,Ga0133557_106903,Ga0133557_106907,Ga0133557_106913,Ga0133557_106915,Ga0133557_106921,Ga0133557_106922,Ga0133557_106924,Ga0133557_106925,Ga0133557_106926,Ga0133557_106932,Ga0133557_106934,Ga0133557_106935
Ga0133559_12	25015	13	0.31	0	S,NA,K (6,4,1)	Prophage	0.67	0.69	OG0002060,OG0002894,OG0003186,OG0002413,OG0002144,OG0002693,OG0000768,OG0001740,OG0002297,OG0003904,OG0003906,OG0003907,OG0002983	Ga0133559_10557,Ga0133559_10559,Ga0133559_10560,Ga0133559_10564,Ga0133559_10565,Ga0133559_10566,Ga0133559_10569,Ga0133559_10574,Ga0133559_10575,Ga0133559_10576,Ga0133559_10579,Ga0133559_10580,Ga0133559_10582
A9G16_85	24741	8	0.34	0.04	G,V,L (3,2,1)	PTS, GHs	0.12	0.12	OG0002999,OG0002590,OG0001943,OG0001944,OG0001899,OG0001814,OG0003360,OG0003361	A9G16_02005,A9G16_02000,A9G16_01985,A9G16_01980,A9G16_01960,A9G16_01955,A9G16_01925,A9G16_01920
A9G17_64	24005	16	0.29	0.39	M,S,NA (12,2,1)	Capsule, EPS	0.19	0.12	OG0003383,OG0000014,OG0000014,OG0000569,OG0001659,OG0002559,OG0001659,OG0000567,OG0002404,OG0002518,OG0002113,OG0002112,OG0002111,OG0001817,OG0002519,OG0002816	A9G17_03280,A9G17_03300,A9G17_03305,A9G17_03310,A9G17_03315,A9G17_03320,A9G17_03325,A9G17_03335,A9G17_03340,A9G17_03345,A9G17_03350,A9G17_03355,A9G17_03360,A9G17_03365,A9G17_03370,A9G17_03375
Ga0133557_48	23858	15	0.33	0.06	S,NA (8,7)	cryptic, short ORFs, unknown	1	0.67	OG0002544,OG0002035,OG0002868,OG0002035,OG0001759,OG0002544,OG0001759,OG0002617,OG0002902,OG0002913,OG0003169,OG0001759,OG0003170,OG0003171,OG0003172	Ga0133557_1062,Ga0133557_1064,Ga0133557_1066,Ga0133557_10610,Ga0133557_10611,Ga0133557_10613,Ga0133557_10618,Ga0133557_10623,Ga0133557_10624,Ga0133557_10625,Ga0133557_10626,Ga0133557_10628,Ga0133557_10631,Ga0133557_10633,Ga0133557_10635
Ga0133558_97	23798	22	0.31	0	NA (22)	unknown	1	1	OG0002023,OG0004094,OG0004095,OG0004096,OG0004097,OG0004098,OG0004099,OG0004100,OG0004101,OG0004102,OG0004104,OG0004106,OG0004107,OG0004108,OG0004109,OG0004110,OG0004111,OG0004113,OG0004114,OG0004118,OG0004120,OG0004123	Ga0133558_112281,Ga0133558_112282,Ga0133558_112285,Ga0133558_112286,Ga0133558_112287,Ga0133558_112288,Ga0133558_112289,Ga0133558_112290,Ga0133558_112292,Ga0133558_112293,Ga0133558_112295,Ga0133558_112297,Ga0133558_112298,Ga0133558_112299,Ga0133558_112300,Ga0133558_112301,Ga0133558_112302,Ga0133558_112304,Ga0133558_112305,Ga0133558_112309,Ga0133558_112311,Ga0133558_112314
A9G15_25	23774	17	0.28	0.06	M,V,S (15,1,1)	Capsule, EPS	0.06	0	OG0000020,OG0002769,OG0001817,OG0002111,OG0002112,OG0002113,OG0002974,OG0002770,OG0002771,OG0002772,OG0002773,OG0000567,OG0002774,OG0000014,OG0000020,OG0000569,OG0002492	A9G15_06645,A9G15_06640,A9G15_06635,A9G15_06630,A9G15_06625,A9G15_06620,A9G15_06615,A9G15_06610,A9G15_06605,A9G15_06595,A9G15_06590,A9G15_06585,A9G15_06575,A9G15_06570,A9G15_06565,A9G15_06560,A9G15_06555
B6C99_21	23764	19	0.34	0.31	S,I,Q (7,6,2)	Fatty acid, LPS	0.42	0.11	OG0002382,OG0002381,OG0002380,OG0002379,OG0002376,OG0002375,OG0002374,OG0002373,OG0002372,OG0002371,OG0002370,OG0002369,OG0002368,OG0002367,OG0001999,OG0002366,OG0002646,OG0002526,OG0002835	B6C99_RS07955,B6C99_RS07960,B6C99_RS07965,B6C99_RS07970,B6C99_RS07985,B6C99_RS07990,B6C99_RS07995,B6C99_RS08000,B6C99_RS08005,B6C99_RS08010,B6C99_RS08015,B6C99_RS08020,B6C99_RS08025,B6C99_RS08030,B6C99_RS08035,B6C99_RS08040,B6C99_RS08045,B6C99_RS08065,B6C99_RS08070
Ga0133558_106	23255	18	0.32	0.04	G,NA,E (8,6,2)	myo-insitol degradation	0.32	0.33	OG0002229,OG0004124,OG0004125,OG0004126,OG0004127,OG0004128,OG0004129,OG0004130,OG0004131,OG0004132,OG0004134,OG0004135,OG0002274,OG0003182,OG0002275,OG0001759,OG0003107,OG0002690	Ga0133558_113197,Ga0133558_113198,Ga0133558_113199,Ga0133558_113200,Ga0133558_113201,Ga0133558_113202,Ga0133558_113203,Ga0133558_113204,Ga0133558_113205,Ga0133558_113206,Ga0133558_113208,Ga0133558_113209,Ga0133558_113210,Ga0133558_113212,Ga0133558_113213,Ga0133558_113214,Ga0133558_113216,Ga0133558_113217
GAPWK_56	22864	6	0.33	0.92	S,Q,O (2,1,1)	NRPS	0.29	0.17	OG0002208,OG0002209,OG0002210,OG0001795,OG0000024,OG0001927	GAPWK_1599,GAPWK_1600,GAPWK_1601,GAPWK_1602,GAPWK_1606,GAPWK_1608
A9G17_24	22774	15	0.33	0.96	S,M,U (11,2,1)	T6SS	0.67	0.07	OG0002227,OG0002226,OG0002225,OG0002224,OG0002327,OG0002223,OG0002222,OG0002326,OG0002221,OG0002220,OG0002088,OG0002219,OG0002218,OG0002217,OG0002087	A9G17_11255,A9G17_11260,A9G17_11265,A9G17_11270,A9G17_11275,A9G17_11280,A9G17_11285,A9G17_11295,A9G17_11300,A9G17_11305,A9G17_11310,A9G17_11315,A9G17_11320,A9G17_11325,A9G17_11335
Ga0133558_114	22674	15	0.35	0.04	G,S,NA (9,2,2)	PTS	0.27	0.27	OG0001985,OG0001986,OG0001987,OG0001988,OG0001989,OG0002546,OG0002242,OG0001970,OG0000065,OG0002787,OG0001990,OG0002788,OG0002789,OG0002790,OG0002791	Ga0133558_114137,Ga0133558_114138,Ga0133558_114139,Ga0133558_114140,Ga0133558_114141,Ga0133558_114145,Ga0133558_114146,Ga0133558_114149,Ga0133558_114150,Ga0133558_114152,Ga0133558_114153,Ga0133558_114154,Ga0133558_114155,Ga0133558_114156,Ga0133558_114157
Ga0133558_32	22576	17	0.33	0.1	S,NA,K (4,3,3)	PTS, fatty acid metabolism	0.41	0.29	OG0002869,OG0003993,OG0001999,OG0002815,OG0002814,OG0003994,OG0003995,OG0002812,OG0002910,OG0003152,OG0002394,OG0002909,OG0002525,OG0002151,OG0002524,OG0003202,OG0001840	Ga0133558_10957,Ga0133558_10958,Ga0133558_10961,Ga0133558_10962,Ga0133558_10963,Ga0133558_10965,Ga0133558_10966,Ga0133558_10967,Ga0133558_10968,Ga0133558_10970,Ga0133558_10971,Ga0133558_10973,Ga0133558_10974,Ga0133558_10975,Ga0133558_10976,Ga0133558_10978,Ga0133558_10979
Ga0133557_29	22188	14	0.27	0.02	M,S,V (10,3,1)	LPS	0.21	0.07	OG0001817,OG0002912,OG0003854,OG0002912,OG0003855,OG0000020,OG0000567,OG0000020,OG0001659,OG0001659,OG0002155,OG0000569,OG0000014,OG0000014	Ga0133557_105552,Ga0133557_105554,Ga0133557_105556,Ga0133557_105557,Ga0133557_105558,Ga0133557_105562,Ga0133557_105563,Ga0133557_105565,Ga0133557_105566,Ga0133557_105567,Ga0133557_105568,Ga0133557_105569,Ga0133557_105570,Ga0133557_105571
Ga0133558_75	21920	15	0.34	0.08	G,K,NA (9,2,2)	glycerone utilization	0.13	0.13	OG0002549,OG0002549,OG0001675,OG0000900,OG0003041,OG0003042,OG0001792,OG0002205,OG0002206,OG0000065,OG0002406,OG0001729,OG0003043,OG0003044,OG0003045	Ga0133558_11134,Ga0133558_11135,Ga0133558_11138,Ga0133558_11139,Ga0133558_11141,Ga0133558_11142,Ga0133558_11143,Ga0133558_11144,Ga0133558_11145,Ga0133558_11146,Ga0133558_11147,Ga0133558_11149,Ga0133558_11150,Ga0133558_11151,Ga0133558_11152
Ga0133555_23	21760	16	0.28	0.33	M,S,V (13,2,1)	Capsule, EPS	0.12	0	OG0002519,OG0000020,OG0003797,OG0002519,OG0001817,OG0002111,OG0002112,OG0002113,OG0002518,OG0002404,OG0000567,OG0002997,OG0002492,OG0000569,OG0000014,OG0000014	Ga0133555_104473,Ga0133555_104474,Ga0133555_104475,Ga0133555_104476,Ga0133555_104477,Ga0133555_104478,Ga0133555_104479,Ga0133555_104480,Ga0133555_104481,Ga0133555_104482,Ga0133555_104483,Ga0133555_104485,Ga0133555_104486,Ga0133555_104487,Ga0133555_104488,Ga0133555_104489
Ga0133558_9	21541	18	0.32	0.14	NA,S,P (14,3,1)	T6SS immunity/ferritin	0.94	0.78	OG0003942,OG0003943,OG0003944,OG0003945,OG0003946,OG0003947,OG0003948,OG0003949,OG0003950,OG0003951,OG0003952,OG0002613,OG0003953,OG0003954,OG0003955,OG0003956,OG0003957,OG0001991	Ga0133558_1045,Ga0133558_1046,Ga0133558_1047,Ga0133558_1048,Ga0133558_1049,Ga0133558_10410,Ga0133558_10411,Ga0133558_10412,Ga0133558_10416,Ga0133558_10417,Ga0133558_10418,Ga0133558_10419,Ga0133558_10420,Ga0133558_10422,Ga0133558_10423,Ga0133558_10424,Ga0133558_10425,Ga0133558_10429
Ga0133558_83	21293	21	0.34	0.06	S,NA,M (11,9,1)	cryptic, short ORFs, unknown	0.95	0.76	OG0002275,OG0002617,OG0002902,OG0002913,OG0004050,OG0004051,OG0004052,OG0003169,OG0003108,OG0004053,OG0004054,OG0004055,OG0004056,OG0004057,OG0003104,OG0004058,OG0003105,OG0002035,OG0004059,OG0003184,OG0003183	Ga0133558_14238,Ga0133558_14237,Ga0133558_14236,Ga0133558_14235,Ga0133558_14232,Ga0133558_14227,Ga0133558_14225,Ga0133558_14223,Ga0133558_14221,Ga0133558_14220,Ga0133558_14219,Ga0133558_14218,Ga0133558_14217,Ga0133558_14216,Ga0133558_14211,Ga0133558_14210,Ga0133558_1427,Ga0133558_1426,Ga0133558_1424,Ga0133558_1423,Ga0133558_1422
Ga0133558_78	21021	13	0.32	0.33	NA,G,S (5,2,2)	unknown	0.54	0.38	OG0002147,OG0002148,OG0001964,OG0001844,OG0001671,OG0002464,OG0001671,OG0002947,OG0002584,OG0002303,OG0002302,OG0002193,OG0002301	Ga0133558_111145,Ga0133558_111146,Ga0133558_111147,Ga0133558_111148,Ga0133558_111150,Ga0133558_111151,Ga0133558_111152,Ga0133558_111153,Ga0133558_111154,Ga0133558_111155,Ga0133558_111156,Ga0133558_111159,Ga0133558_111163
GAPWK_45	20761	10	0.33	0.12	S,K,F (3,2,1)	unknown	0.4	0.1	OG0003684,OG0003685,OG0002075,OG0002076,OG0002892,OG0002195,OG0002196,OG0002197,OG0002198,OG0002948	GAPWK_1306,GAPWK_1307,GAPWK_1312,GAPWK_1313,GAPWK_1315,GAPWK_1317,GAPWK_1318,GAPWK_1319,GAPWK_1320,GAPWK_1325
A9G19_82	20123	12	0.31	0	S,L,V (3,3,3)	Res-Mod system	0.33	0.42	OG0002606,OG0002605,OG0002409,OG0002826,OG0002641,OG0003038,OG0003423,OG0003039,OG0003040,OG0002828,OG0002641,OG0002829	A9G19_09875,A9G19_09860,A9G19_09855,A9G19_09850,A9G19_09825,A9G19_09820,A9G19_09815,A9G19_09810,A9G19_09805,A9G19_09785,A9G19_09775,A9G19_09770
GAPWK_58	19667	16	0.32	0.04	S,NA,L (7,5,2)	Prophage	0.75	0.69	OG0002588,OG0001800,OG0003706,OG0001837,OG0002853,OG0003708,OG0003709,OG0003712,OG0003714,OG0003715,OG0003716,OG0003717,OG0003718,OG0003720,OG0003722,OG0003724	GAPWK_1628,GAPWK_1630,GAPWK_1634,GAPWK_1637,GAPWK_1639,GAPWK_1640,GAPWK_1641,GAPWK_1644,GAPWK_1646,GAPWK_1647,GAPWK_1648,GAPWK_1649,GAPWK_1650,GAPWK_1652,GAPWK_1655,GAPWK_1658
B6C99_53	19666	16	0.31	0.14	NA,S (9,7)	cryptic, short ORFs, unknown, immunity, fil. hemaggl.	1	0.88	OG0003462,OG0002845,OG0002846,OG0003463,OG0003464,OG0002458,OG0002414,OG0002531,OG0002531,OG0002734,OG0002581,OG0002459,OG0002580,OG0002300,OG0001962,OG0001786	B6C99_RS11010,B6C99_RS11015,B6C99_RS11030,B6C99_RS11035,B6C99_RS11055,B6C99_RS11065,B6C99_RS11070,B6C99_RS11080,B6C99_RS11085,B6C99_RS11105,B6C99_RS11115,B6C99_RS11120,B6C99_RS11125,B6C99_RS11130,B6C99_RS11140,B6C99_RS11145
Ga0133556_43	19588	11	0.33	0.02	NA,S,G (5,5,1)	Prophage	0.91	0.82	OG0002007,OG0003824,OG0003825,OG0003826,OG0003827,OG0002184,OG0003829,OG0003136,OG0003830,OG0003831,OG0002449	Ga0133556_105789,Ga0133556_105794,Ga0133556_105798,Ga0133556_105799,Ga0133556_105800,Ga0133556_105805,Ga0133556_105807,Ga0133556_105812,Ga0133556_105813,Ga0133556_105814,Ga0133556_105815
Ga0133558_42	19341	8	0.35	0.14	G,C,S (3,2,2)	PTS, GHs	0.38	0.12	OG0004013,OG0002442,OG0002000,OG0003162,OG0003163,OG0003164,OG0003165,OG0003166	Ga0133558_110131,Ga0133558_110133,Ga0133558_110137,Ga0133558_110139,Ga0133558_110140,Ga0133558_110141,Ga0133558_110143,Ga0133558_110144
Ga0133556_12	19219	18	0.36	0.51	E,O,K (8,4,3)	Urease	0.05	0	OG0002075,OG0002076,OG0002195,OG0002196,OG0002197,OG0002198,OG0002353,OG0002354,OG0002355,OG0002356,OG0002357,OG0002358,OG0002359,OG0002360,OG0002361,OG0002362,OG0002363,OG0002364	Ga0133556_10545,Ga0133556_10546,Ga0133556_10549,Ga0133556_10550,Ga0133556_10551,Ga0133556_10552,Ga0133556_10554,Ga0133556_10555,Ga0133556_10556,Ga0133556_10557,Ga0133556_10558,Ga0133556_10559,Ga0133556_10560,Ga0133556_10561,Ga0133556_10562,Ga0133556_10563,Ga0133556_10564,Ga0133556_10565
B6C99_15	18760	12	0.33	0.08	S,NA,K (6,5,2)	Prophage	0.79	0.75	OG0002413,OG0002144,OG0002833,OG0003451,OG0002635,OG0002634,OG0000768,OG0002521,OG0002297,OG0003453,OG0002817,OG0003029	B6C99_RS06740,B6C99_RS06745,B6C99_RS06755,B6C99_RS06760,B6C99_RS06765,B6C99_RS06770,B6C99_RS06780,B6C99_RS06805,B6C99_RS06810,B6C99_RS06820,B6C99_RS06825,B6C99_RS06830
Ga0133559_59	18604	10	0.31	0.04	NA,S,K (6,3,1)	unknown	0.9	0.9	OG0003915,OG0003916,OG0002591,OG0002324,OG0002748,OG0001971,OG0002893,OG0001971,OG0003918,OG0002084	Ga0133559_11058,Ga0133559_11059,Ga0133559_11064,Ga0133559_11065,Ga0133559_11069,Ga0133559_11073,Ga0133559_11074,Ga0133559_11075,Ga0133559_11076,Ga0133559_11079
A9G16_26	18572	13	0.27	0.02	M,V,S (11,1,1)	LPS	0.08	0.08	OG0001817,OG0000020,OG0003356,OG0000020,OG0002772,OG0002773,OG0002404,OG0000567,OG0002997,OG0002492,OG0000569,OG0000014,OG0000014	A9G16_00305,A9G16_00310,A9G16_00320,A9G16_00325,A9G16_00330,A9G16_00335,A9G16_00340,A9G16_00345,A9G16_00355,A9G16_00360,A9G16_00365,A9G16_00370,A9G16_00375
GAPWK_43	18563	14	0.34	0.41	S,NA,M (5,4,1)	Prophage	0.64	0.57	OG0001965,OG0003682,OG0002643,OG0002521,OG0003093,OG0002848,OG0003092,OG0002849,OG0003091,OG0002850,OG0003090,OG0002655,OG0002465,OG0002304	GAPWK_1265,GAPWK_1267,GAPWK_1270,GAPWK_1272,GAPWK_1276,GAPWK_1277,GAPWK_1278,GAPWK_1279,GAPWK_1280,GAPWK_1282,GAPWK_1283,GAPWK_1284,GAPWK_1286,GAPWK_1287
Ga0133555_17	18447	9	0.36	0.55	L,NA (5,4)	CRISPR	0.44	0.44	OG0000000,OG0002105,OG0002106,OG0002107,OG0002108,OG0002109,OG0000018,OG0000018,OG0000018	Ga0133555_104311,Ga0133555_104315,Ga0133555_104316,Ga0133555_104317,Ga0133555_104318,Ga0133555_104319,Ga0133555_104320,Ga0133555_104321,Ga0133555_104322
A9G16_56	18399	10	0.32	0.06	S,L,K (4,2,2)	autotransporter	0.4	0	OG0002017,OG0002782,OG0001680,OG0001681,OG0002949,OG0002746,OG0002783,OG0002784,OG0002500,OG0001856	A9G16_06735,A9G16_06750,A9G16_06760,A9G16_06765,A9G16_06775,A9G16_06780,A9G16_06785,A9G16_06790,A9G16_06800,A9G16_06805
Ga0133556_56	18362	9	0.33	0.29	G,NA,L (3,2,1)	PTS	0.33	0.33	OG0002393,OG0001916,OG0002123,OG0002668,OG0002667,OG0002666,OG0002541,OG0002540,OG0001764	Ga0133556_1051058,Ga0133556_1051060,Ga0133556_1051061,Ga0133556_1051063,Ga0133556_1051064,Ga0133556_1051065,Ga0133556_1051070,Ga0133556_1051071,Ga0133556_1051074
GAPWK_29	18345	13	0.29	0.55	M,S,V (9,3,1)	LPS	0.23	0.08	OG0002816,OG0002519,OG0001817,OG0002111,OG0002112,OG0002113,OG0002518,OG0002404,OG0000567,OG0002155,OG0000569,OG0000014,OG0000014	GAPWK_0763,GAPWK_0764,GAPWK_0765,GAPWK_0766,GAPWK_0767,GAPWK_0768,GAPWK_0769,GAPWK_0770,GAPWK_0771,GAPWK_0773,GAPWK_0774,GAPWK_0775,GAPWK_0776
Ga0133558_7	18202	15	0.35	0.02	NA,S (10,5)	cryptic, short ORFs, unknown, immunity, fil. hemaggl.	1	1	OG0003931,OG0003932,OG0002691,OG0003933,OG0001759,OG0003934,OG0003935,OG0003936,OG0003937,OG0003938,OG0003939,OG0002610,OG0003940,OG0003941,OG0002868	Ga0133558_102115,Ga0133558_102116,Ga0133558_102117,Ga0133558_102118,Ga0133558_102121,Ga0133558_102122,Ga0133558_102123,Ga0133558_102124,Ga0133558_102127,Ga0133558_102129,Ga0133558_102131,Ga0133558_102132,Ga0133558_102134,Ga0133558_102136,Ga0133558_102138
Ga0133555_68	18162	7	0.37	0.55	NA,P (6,1)	unknown	0.86	0.86	OG0002023,OG0002130,OG0000000,OG0000000,OG0000000,OG0000000,OG0000000	Ga0133555_106210,Ga0133555_106213,Ga0133555_106215,Ga0133555_106216,Ga0133555_106217,Ga0133555_106219,Ga0133555_106220
GAPWK_64	17988	9	0.31	0.53	S,NA,K (4,3,1)	transposase	0.78	0.78	OG0001837,OG0002591,OG0002324,OG0003733,OG0002748,OG0001971,OG0002893,OG0001971,OG0002084	GAPWK_1758,GAPWK_1761,GAPWK_1762,GAPWK_1764,GAPWK_1768,GAPWK_1770,GAPWK_1771,GAPWK_1772,GAPWK_1774
B6C99_3	17778	10	0.32	0.33	G,K,S (3,2,2)	PTS	0.36	0.2	OG0002011,OG0001818,OG0002010,OG0000041,OG0002009,OG0002199,OG0002120,OG0003046,OG0002145,OG0002252	B6C99_RS00225,B6C99_RS00230,B6C99_RS00235,B6C99_RS00250,B6C99_RS00255,B6C99_RS00260,B6C99_RS00295,B6C99_RS00310,B6C99_RS00320,B6C99_RS00325
A9G17_48	17654	9	0.3	0.1	S,G,K (4,2,2)	unknown	0.56	0.33	OG0002742,OG0002741,OG0003018,OG0003371,OG0002407,OG0002505,OG0002614,OG0002504,OG0002810	A9G17_01495,A9G17_01500,A9G17_01505,A9G17_01520,A9G17_01525,A9G17_01530,A9G17_01535,A9G17_01545,A9G17_01560
Ga0133555_80	17436	13	0.29	0.02	S,NA,E (6,5,1)	DNA phosphorothioate (PT) modification	0.79	0.62	OG0002756,OG0002606,OG0002605,OG0002961,OG0002960,OG0003798,OG0002826,OG0003799,OG0003800,OG0003131,OG0003132,OG0003133,OG0003134	Ga0133555_10982,Ga0133555_10983,Ga0133555_10986,Ga0133555_10987,Ga0133555_10988,Ga0133555_10989,Ga0133555_10990,Ga0133555_10994,Ga0133555_10995,Ga0133555_10996,Ga0133555_10997,Ga0133555_10998,Ga0133555_10999
Ga0133558_116	17329	13	0.32	0.22	S,NA,L (8,3,2)	Res-Mod system	0.79	0.69	OG0003175,OG0001971,OG0003115,OG0002693,OG0004136,OG0002144,OG0002413,OG0002133,OG0002025,OG0002025,OG0002025,OG0002025,OG0003140	Ga0133558_114180,Ga0133558_114183,Ga0133558_114184,Ga0133558_114185,Ga0133558_114186,Ga0133558_114187,Ga0133558_114188,Ga0133558_114189,Ga0133558_114190,Ga0133558_114191,Ga0133558_114192,Ga0133558_114193,Ga0133558_114195
Ga0133558_61	17285	7	0.35	0.35	S,L,O (3,2,1)	autotransporter	0.43	0	OG0001856,OG0002500,OG0002950,OG0002409,OG0001681,OG0001680,OG0002017	Ga0133558_110445,Ga0133558_110446,Ga0133558_110449,Ga0133558_110454,Ga0133558_110456,Ga0133558_110457,Ga0133558_110461
B6D22_72	17276	7	0.36	0.1	S,V,NA (3,3,1)	Res-Mod system	0.57	0.29	OG0003110,OG0002589,OG0003111,OG0002532,OG0002415,OG0002416,OG0003585	B6D22_RS04205,B6D22_RS04210,B6D22_RS04215,B6D22_RS04220,B6D22_RS04225,B6D22_RS04230,B6D22_RS04245
Ga0133557_28	17219	12	0.32	0.06	G,K,NA (6,5,1)	PTS, GHs	0.08	0.08	OG0002548,OG0003848,OG0003849,OG0003850,OG0003851,OG0001728,OG0003158,OG0003159,OG0003160,OG0003161,OG0001840,OG0002271	Ga0133557_105518,Ga0133557_105519,Ga0133557_105520,Ga0133557_105521,Ga0133557_105522,Ga0133557_105524,Ga0133557_105526,Ga0133557_105527,Ga0133557_105528,Ga0133557_105529,Ga0133557_105531,Ga0133557_105535
B6D22_46	17051	18	0.33	0.37	NA,S,P (13,4,1)	unknown	0.94	0.83	OG0002483,OG0002122,OG0002675,OG0003576,OG0003577,OG0003104,OG0002678,OG0002035,OG0003578,OG0003579,OG0003105,OG0002610,OG0003106,OG0002690,OG0002690,OG0002691,OG0003107,OG0003108	B6D22_RS06950,B6D22_RS06955,B6D22_RS06970,B6D22_RS06980,B6D22_RS06990,B6D22_RS07000,B6D22_RS07010,B6D22_RS07020,B6D22_RS07025,B6D22_RS07030,B6D22_RS07035,B6D22_RS07050,B6D22_RS07055,B6D22_RS07070,B6D22_RS07075,B6D22_RS07080,B6D22_RS07090,B6D22_RS07095
GAPWK_36	16980	10	0.33	0.65	S (10)	unknown	1	1	OG0002874,OG0002879,OG0002567,OG0001736,OG0001737,OG0001736,OG0001737,OG0001736,OG0001737,OG0002568	GAPWK_0973,GAPWK_0974,GAPWK_0977,GAPWK_0979,GAPWK_0980,GAPWK_0981,GAPWK_0982,GAPWK_0983,GAPWK_0984,GAPWK_0985
Ga0133558_73	16940	13	0.34	0.12	S,K,G (6,3,2)	PTS, GHs	0.54	0.23	OG0003206,OG0002315,OG0002316,OG0002317,OG0002318,OG0001903,OG0001910,OG0004033,OG0002079,OG0004034,OG0004035,OG0004036,OG0002320	Ga0133558_1112,Ga0133558_1114,Ga0133558_1115,Ga0133558_1116,Ga0133558_1117,Ga0133558_1118,Ga0133558_1119,Ga0133558_11110,Ga0133558_11111,Ga0133558_11112,Ga0133558_11113,Ga0133558_11114,Ga0133558_11116
Ga0133557_30	16772	9	0.32	0.16	S,G,C (3,3,2)	PTS, GHs	0.44	0.22	OG0003005,OG0002560,OG0001942,OG0002000,OG0003162,OG0003163,OG0003164,OG0003165,OG0003166	Ga0133557_105610,Ga0133557_105611,Ga0133557_105613,Ga0133557_105616,Ga0133557_105618,Ga0133557_105619,Ga0133557_105620,Ga0133557_105622,Ga0133557_105623
Ga0133557_13	16324	17	0.35	0.35	E,O,S (8,4,4)	Urease	0.22	0.18	OG0002911,OG0001970,OG0002596,OG0002634,OG0002635,OG0002353,OG0002354,OG0002355,OG0002356,OG0002357,OG0002358,OG0002359,OG0002360,OG0002361,OG0002362,OG0002363,OG0002364	Ga0133557_10547,Ga0133557_10548,Ga0133557_10551,Ga0133557_10552,Ga0133557_10553,Ga0133557_10556,Ga0133557_10557,Ga0133557_10558,Ga0133557_10559,Ga0133557_10560,Ga0133557_10561,Ga0133557_10562,Ga0133557_10563,Ga0133557_10564,Ga0133557_10565,Ga0133557_10566,Ga0133557_10567
Ga0133559_26	16201	12	0.27	0.53	M,V (11,1)	Capsule, EPS	0	0	OG0000020,OG0002706,OG0000020,OG0000020,OG0000567,OG0000020,OG0001659,OG0002559,OG0001659,OG0000569,OG0000014,OG0000014	Ga0133559_10644,Ga0133559_10645,Ga0133559_10646,Ga0133559_10647,Ga0133559_10648,Ga0133559_10650,Ga0133559_10651,Ga0133559_10652,Ga0133559_10653,Ga0133559_10654,Ga0133559_10655,Ga0133559_10656
B6D22_82	16151	9	0.33	0	NA,S,K (3,2,1)	unknown	0.56	0.33	OG0003602,OG0003603,OG0002762,OG0002761,OG0002029,OG0002320,OG0002472,OG0000890,OG0000891	B6D22_RS03285,B6D22_RS03290,B6D22_RS03295,B6D22_RS03300,B6D22_RS03305,B6D22_RS03320,B6D22_RS03355,B6D22_RS03370,B6D22_RS03375
Ga0133558_23	16026	16	0.34	0.12	S,T,E (8,6,1)	tellurium resistance	0.5	0.19	OG0003976,OG0003977,OG0003978,OG0003979,OG0003980,OG0003981,OG0003982,OG0003983,OG0003984,OG0003985,OG0003986,OG0003987,OG0003988,OG0003989,OG0003990,OG0003991	Ga0133558_10890,Ga0133558_10891,Ga0133558_10892,Ga0133558_10893,Ga0133558_10894,Ga0133558_10895,Ga0133558_10896,Ga0133558_10897,Ga0133558_10898,Ga0133558_10899,Ga0133558_108100,Ga0133558_108101,Ga0133558_108102,Ga0133558_108103,Ga0133558_108105,Ga0133558_108106
Ga0133555_50	15548	10	0.36	0.94	S (10)	Prophage	1	0	OG0002804,OG0002137,OG0002265,OG0002138,OG0002139,OG0002140,OG0002266,OG0002141,OG0002267,OG0002029	Ga0133555_105228,Ga0133555_105236,Ga0133555_105237,Ga0133555_105238,Ga0133555_105242,Ga0133555_105243,Ga0133555_105244,Ga0133555_105245,Ga0133555_105246,Ga0133555_105247
B6C99_109	15413	10	0.33	0.04	NA,G,L (4,3,1)	PTS	0.5	0.5	OG0001764,OG0002540,OG0002541,OG0002666,OG0002667,OG0002668,OG0003530,OG0003531,OG0002123,OG0001916	B6C99_RS05420,B6C99_RS05435,B6C99_RS05440,B6C99_RS05465,B6C99_RS05470,B6C99_RS05475,B6C99_RS05480,B6C99_RS05490,B6C99_RS05495,B6C99_RS05500
A9G14_103	15326	11	0.31	0	NA,S,O (5,5,1)	unknown	0.91	0.73	OG0002956,OG0002957,OG0002958,OG0002959,OG0002960,OG0002961,OG0003300,OG0003301,OG0002605,OG0002606,OG0002756	A9G14_09420,A9G14_09410,A9G14_09405,A9G14_09400,A9G14_09380,A9G14_09375,A9G14_09370,A9G14_09365,A9G14_09360,A9G14_09355,A9G14_09350
Ga0133558_101	15308	8	0.34	0.63	NA,M,U (4,2,2)	autotransporter	0.5	0.62	OG0000000,OG0000000,OG0000000,OG0001800,OG0002087,OG0002871,OG0002030,OG0002030	Ga0133558_11366,Ga0133558_11367,Ga0133558_11368,Ga0133558_11369,Ga0133558_11370,Ga0133558_11371,Ga0133558_11373,Ga0133558_11374
A9G17_56	15195	9	0.34	0.9	S (9)	unknown	1	0.89	OG0002568,OG0001737,OG0001736,OG0001737,OG0001736,OG0001737,OG0001736,OG0002567,OG0002633	A9G17_02190,A9G17_02195,A9G17_02200,A9G17_02205,A9G17_02210,A9G17_02215,A9G17_02220,A9G17_02235,A9G17_02260
Ga0133558_3	15179	9	0.35	0.78	S,O,K (7,5,1)	sugar metabolism	0.5	0.11	OG0002618,OG0002619,OG0002620,OG0002621,OG0000024,OG0000024,OG0000024,OG0000024,OG0000024	Ga0133558_10220,Ga0133558_10222,Ga0133558_10223,Ga0133558_10227,Ga0133558_10228,Ga0133558_10229,Ga0133558_10230,Ga0133558_10231,Ga0133558_10233
Ga0133558_115	15006	7	0.41	0.39	S,O,K (3,2,1)	peptidase	0.43	0.29	OG0002757,OG0002758,OG0002759,OG0002895,OG0002896,OG0002897,OG0002898	Ga0133558_114162,Ga0133558_114163,Ga0133558_114164,Ga0133558_114165,Ga0133558_114166,Ga0133558_114167,Ga0133558_114168
Ga0133558_31	14953	8	0.36	0.22	G,K,C (4,2,1)	sugar metabolism	0.12	0.12	OG0002333,OG0002229,OG0002332,OG0002331,OG0002330,OG0002835,OG0002526,OG0002646	Ga0133558_10942,Ga0133558_10943,Ga0133558_10944,Ga0133558_10945,Ga0133558_10946,Ga0133558_10947,Ga0133558_10948,Ga0133558_10952
A9G14_56	14914	13	0.36	0.33	G,Q,E (3,3,2)	aromatic aa metabolism	0.14	0.08	OG0002743,OG0001852,OG0001968,OG0003257,OG0003258,OG0003259,OG0003260,OG0003261,OG0003262,OG0003263,OG0003264,OG0003265,OG0003266	A9G14_08490,A9G14_08495,A9G14_08500,A9G14_08505,A9G14_08510,A9G14_08515,A9G14_08520,A9G14_08525,A9G14_08530,A9G14_08535,A9G14_08540,A9G14_08545,A9G14_08550
B6D18_81	14858	13	0.34	0.22	NA,S,L (5,4,1)	Prophage	0.69	0.62	OG0002319,OG0003088,OG0003089,OG0002655,OG0003090,OG0002850,OG0003091,OG0002849,OG0003092,OG0002848,OG0003093,OG0002521,OG0002643	B6D18_RS10355,B6D18_RS10365,B6D18_RS10375,B6D18_RS10380,B6D18_RS10385,B6D18_RS10390,B6D18_RS10400,B6D18_RS10405,B6D18_RS10410,B6D18_RS10415,B6D18_RS10420,B6D18_RS10440,B6D18_RS10445
GAPWK_22	14548	12	0.36	0.88	NA,O,L (8,2,1)	unknown	0.75	0.75	OG0001902,OG0001902,OG0001902,OG0001902,OG0001902,OG0001902,OG0002919,OG0002962,OG0002895,OG0002896,OG0002897,OG0002898	GAPWK_0630,GAPWK_0631,GAPWK_0632,GAPWK_0633,GAPWK_0634,GAPWK_0635,GAPWK_0636,GAPWK_0637,GAPWK_0638,GAPWK_0639,GAPWK_0640,GAPWK_0641
Ga0133557_14	14204	6	0.36	0.12	S,L,K (2,2,1)	CRISPR, PTS	0.33	0.17	OG0002245,OG0001904,OG0001808,OG0003146,OG0003147,OG0003148	Ga0133557_10578,Ga0133557_10580,Ga0133557_10584,Ga0133557_10586,Ga0133557_10589,Ga0133557_10590
Ga0133555_38	14188	7	0.37	0.82	NA (7)	unknown	1	1	OG0000000,OG0000000,OG0000000,OG0000000,OG0000000,OG0000042,OG0002496	Ga0133555_104725,Ga0133555_104726,Ga0133555_104727,Ga0133555_104728,Ga0133555_104729,Ga0133555_104731,Ga0133555_104732
GAPWK_10	13867	7	0.35	0.96	M,G,I (2,2,1)	glutahione S-transferase	0.12	0.14	OG0001834,OG0000015,OG0000033,OG0000033,OG0001729,OG0001835,OG0002150	GAPWK_0390,GAPWK_0391,GAPWK_0392,GAPWK_0393,GAPWK_0395,GAPWK_0400,GAPWK_0401
A9G15_11	13512	12	0.34	0.55	G,K,I (6,3,1)	PTS	0.08	0	OG0001935,OG0002763,OG0002764,OG0002765,OG0002766,OG0002767,OG0002198,OG0002197,OG0002196,OG0002195,OG0002076,OG0002075	A9G15_07080,A9G15_07075,A9G15_07070,A9G15_07065,A9G15_07060,A9G15_07055,A9G15_07045,A9G15_07040,A9G15_07035,A9G15_07030,A9G15_07015,A9G15_07010
A9G17_15	13473	6	0.3	0.06	S,M,L (5,1,1)	helicase	0.71	0.5	OG0002060,OG0002144,OG0003363,OG0002957,OG0002958,OG0002959	A9G17_09525,A9G17_09535,A9G17_09540,A9G17_09550,A9G17_09555,A9G17_09560
Ga0133557_90	13450	8	0.35	0.22	G,NA,C (4,2,1)	metabolite transport	0.25	0.25	OG0002653,OG0002652,OG0002651,OG0002650,OG0002649,OG0002648,OG0002023,OG0003037	Ga0133557_106842,Ga0133557_106843,Ga0133557_106844,Ga0133557_106845,Ga0133557_106848,Ga0133557_106849,Ga0133557_106852,Ga0133557_106853
A9G19_61	13320	6	0.39	0.98	NA (6)	unknown	1	1	OG0000000,OG0000000,OG0000000,OG0000000,OG0000000,OG0002396	A9G19_05365,A9G19_05370,A9G19_05375,A9G19_05380,A9G19_05385,A9G19_05395
B6D18_61	13260	8	0.33	0.29	S,G,K (3,3,2)	sugar metabolism	0.38	0.25	OG0001916,OG0003085,OG0002679,OG0002680,OG0002681,OG0002682,OG0001943,OG0001944	B6D18_RS09205,B6D18_RS09225,B6D18_RS09230,B6D18_RS09235,B6D18_RS09250,B6D18_RS09255,B6D18_RS09270,B6D18_RS09275
A9G14_26	13249	12	0.31	0.94	U,NA,O (10,1,1)	Flp pili	0.07	0.08	OG0002430,OG0002431,OG0002432,OG0002433,OG0002434,OG0002435,OG0002436,OG0002437,OG0002438,OG0002439,OG0002440,OG0002441	A9G14_02370,A9G14_02365,A9G14_02360,A9G14_02355,A9G14_02350,A9G14_02345,A9G14_02340,A9G14_02335,A9G14_02330,A9G14_02325,A9G14_02320,A9G14_02315
Ga0133556_45	12796	10	0.31	0.41	G,NA,K (4,1,1)	PTS, sugar metabolism	0.2	0.1	OG0002385,OG0002387,OG0002388,OG0002389,OG0002251,OG0001671,OG0001844,OG0001964,OG0002148,OG0002147	Ga0133556_105843,Ga0133556_105845,Ga0133556_105846,Ga0133556_105847,Ga0133556_105848,Ga0133556_105850,Ga0133556_105852,Ga0133556_105853,Ga0133556_105854,Ga0133556_105855
A9G16_43	12792	6	0.38	0.63	NA,S (5,1)	unknown	1	1	OG0002390,OG0000000,OG0000000,OG0000000,OG0000000,OG0002609	A9G16_05310,A9G16_05315,A9G16_05320,A9G16_05325,A9G16_05330,A9G16_05340
B6D18_48	12778	7	0.34	0.02	NA,S (6,1)	unknown	1	1	OG0002678,OG0002253,OG0003082,OG0002658,OG0002275,OG0002868,OG0003084	B6D18_RS01845,B6D18_RS01875,B6D18_RS01880,B6D18_RS01900,B6D18_RS01905,B6D18_RS01920,B6D18_RS01935
Ga0133556_54	12673	7	0.32	0.27	NA,G,S (2,2,1)	Res-Mod system, transporter	0.43	0.29	OG0001914,OG0001915,OG0002121,OG0001820,OG0002392,OG0002181,OG0002858	Ga0133556_1051025,Ga0133556_1051027,Ga0133556_1051029,Ga0133556_1051033,Ga0133556_1051034,Ga0133556_1051035,Ga0133556_1051036
Ga0133558_136	12584	8	0.33	0.53	NA,S,V (4,2,2)	Res-Mod system	0.75	0.5	OG0001708,OG0001708,OG0001708,OG0001708,OG0002415,OG0002416,OG0003113,OG0002412	Ga0133558_117187,Ga0133558_117188,Ga0133558_117189,Ga0133558_117190,Ga0133558_117192,Ga0133558_117193,Ga0133558_117197,Ga0133558_117198
Ga0133556_52	12578	8	0.32	0.06	S,E,NA (4,2,1)	aa metabolism	0.62	0.38	OG0003137,OG0003138,OG0003139,OG0002204,OG0002203,OG0002079,OG0003832,OG0002391	Ga0133556_105959,Ga0133556_105960,Ga0133556_105961,Ga0133556_105963,Ga0133556_105964,Ga0133556_105965,Ga0133556_105966,Ga0133556_105968
B6D22_74	12524	8	0.3	0.69	NA,S (7,1)	unknown	1	0.88	OG0001940,OG0001940,OG0002408,OG0003588,OG0003589,OG0003590,OG0003591,OG0003592	B6D22_RS03935,B6D22_RS03940,B6D22_RS03950,B6D22_RS03975,B6D22_RS03980,B6D22_RS03985,B6D22_RS03990,B6D22_RS03995
B6D18_98	12380	8	0.34	0.06	S,NA,M (4,2,2)	prophage	0.67	0.5	OG0003559,OG0002931,OG0003094,OG0002454,OG0002295,OG0002294,OG0002293,OG0002184	B6D18_RS11200,B6D18_RS11205,B6D18_RS11215,B6D18_RS11225,B6D18_RS11230,B6D18_RS11235,B6D18_RS11240,B6D18_RS11245
Ga0133557_21	12188	8	0.36	0.41	L,NA (6,2)	CRISPR	0.25	0.25	OG0002522,OG0002105,OG0002683,OG0002106,OG0002107,OG0002108,OG0002109,OG0000042	Ga0133557_105342,Ga0133557_105343,Ga0133557_105344,Ga0133557_105345,Ga0133557_105346,Ga0133557_105347,Ga0133557_105348,Ga0133557_105349
B6D22_105	12110	8	0.3	0.65	S,I,NA (3,2,2)	Fatty acid secondary metabolite synthesis	0.62	0.5	OG0002407,OG0003610,OG0002810,OG0001927,OG0002812,OG0002814,OG0002815,OG0001999	B6D22_RS01690,B6D22_RS01710,B6D22_RS01715,B6D22_RS01730,B6D22_RS01735,B6D22_RS01745,B6D22_RS01750,B6D22_RS01755
B6C99_66	12095	7	0.37	0.2	NA,S (5,2)	unknown	1	0.86	OG0003057,OG0003496,OG0002457,OG0002851,OG0003061,OG0002852,OG0002574	B6C99_RS12050,B6C99_RS12065,B6C99_RS12075,B6C99_RS12110,B6C99_RS12130,B6C99_RS12140,B6C99_RS12150
Ga0133559_45	12046	8	0.34	0.22	V,NA,K (2,2,1)	ABC transporter	0.22	0.25	OG0002743,OG0001852,OG0001968,OG0002511,OG0002510,OG0003913,OG0002273,OG0003914	Ga0133559_10826,Ga0133559_10827,Ga0133559_10828,Ga0133559_10829,Ga0133559_10830,Ga0133559_10831,Ga0133559_10832,Ga0133559_10835
A9G19_54	12003	6	0.32	0.67	S,K,O (4,1,1)	sulfatase, autotransporter	0.67	0	OG0002017,OG0001680,OG0001681,OG0001924,OG0002500,OG0001856	A9G19_00140,A9G19_00120,A9G19_00115,A9G19_00110,A9G19_00100,A9G19_00095
GAPWK_32	11864	11	0.38	0.71	K,S,L (4,3,2)	Tet resistance, Tn10	0.27	0.09	OG0002444,OG0002707,OG0002172,OG0002173,OG0001943,OG0001944,OG0002174,OG0002175,OG0002176,OG0002177,OG0002707	GAPWK_0858,GAPWK_0861,GAPWK_0862,GAPWK_0863,GAPWK_0864,GAPWK_0865,GAPWK_0866,GAPWK_0867,GAPWK_0869,GAPWK_0870,GAPWK_0872
GAPWK_19	11850	11	0.29	0.9	NA,S (10,1)	unknown	1	1	OG0002555,OG0002701,OG0001838,OG0001838,OG0002171,OG0003629,OG0001838,OG0002171,OG0002287,OG0001838,OG0002702	GAPWK_0579,GAPWK_0580,GAPWK_0581,GAPWK_0583,GAPWK_0584,GAPWK_0585,GAPWK_0586,GAPWK_0587,GAPWK_0588,GAPWK_0589,GAPWK_0590
Ga0133557_78	11844	10	0.33	0.14	S,G,K (3,3,2)	PTS	0.4	0.1	OG0001924,OG0001924,OG0002211,OG0002212,OG0002213,OG0002214,OG0003176,OG0003177,OG0003178,OG0002526	Ga0133557_106570,Ga0133557_106571,Ga0133557_106573,Ga0133557_106574,Ga0133557_106575,Ga0133557_106578,Ga0133557_106580,Ga0133557_106581,Ga0133557_106582,Ga0133557_106583
Ga0133556_70	11751	6	0.33	0.37	NA (6)	unkwown	1	1	OG0002502,OG0003074,OG0000023,OG0000023,OG0000023,OG0000023	Ga0133556_10715,Ga0133556_10716,Ga0133556_10718,Ga0133556_10719,Ga0133556_10720,Ga0133556_10721
Ga0133558_88	11400	9	0.35	0.69	G,NA,K (5,1,1)	PTS, sugar metabolism	0.22	0.11	OG0001924,OG0002211,OG0002212,OG0002213,OG0002323,OG0002214,OG0001728,OG0004088,OG0001728	Ga0133558_112139,Ga0133558_112141,Ga0133558_112142,Ga0133558_112143,Ga0133558_112144,Ga0133558_112145,Ga0133558_112147,Ga0133558_112148,Ga0133558_112149
GAPWK_84	11296	6	0.35	0.76	S,NA,L (3,2,1)	putate T6SS effector	0.83	0.83	OG0001837,OG0002721,OG0002624,OG0001740,OG0000768,OG0003077	GAPWK_2279,GAPWK_2281,GAPWK_2283,GAPWK_2284,GAPWK_2285,GAPWK_2291
B6C99_57	11246	7	0.32	0.1	G,S,L (3,1,1)	transporters	0.29	0.29	OG0002504,OG0002614,OG0002505,OG0003055,OG0002272,OG0003056,OG0001689	B6C99_RS02490,B6C99_RS02495,B6C99_RS02500,B6C99_RS02515,B6C99_RS02520,B6C99_RS02525,B6C99_RS02530
Ga0133556_93	11139	9	0.35	0.41	E,K,G (3,2,2)	amino acid metabolism	0.11	0	OG0000088,OG0001752,OG0001753,OG0002538,OG0002537,OG0002136,OG0002677,OG0002676,OG0001919	Ga0133556_10968,Ga0133556_10969,Ga0133556_10970,Ga0133556_10971,Ga0133556_10972,Ga0133556_10973,Ga0133556_10974,Ga0133556_10975,Ga0133556_10976
A9G15_83	11066	10	0.34	0.12	S,G,K (4,2,1)	metabolism	0.4	0	OG0000088,OG0001752,OG0001753,OG0002241,OG0002793,OG0001919,OG0002794,OG0002795,OG0002796,OG0002136	A9G15_11425,A9G15_11430,A9G15_11435,A9G15_11440,A9G15_11445,A9G15_11450,A9G15_11455,A9G15_11460,A9G15_11465,A9G15_11470
Ga0133557_65	10999	7	0.32	0.16	Q,NA,S (2,2,2)	uknown	0.5	0.43	OG0002694,OG0002474,OG0002120,OG0002145,OG0002509,OG0003866,OG0002252	Ga0133557_106313,Ga0133557_106314,Ga0133557_106317,Ga0133557_106321,Ga0133557_106322,Ga0133557_106323,Ga0133557_106324
Ga0133558_134	10981	11	0.35	0.25	I,S,M (5,4,1)	Fatty acid secondary metabolite synthesis	0.33	0.18	OG0004139,OG0002510,OG0004140,OG0004141,OG0004142,OG0004143,OG0004144,OG0004145,OG0002955,OG0000686,OG0002560	Ga0133558_11793,Ga0133558_11794,Ga0133558_11795,Ga0133558_11796,Ga0133558_11797,Ga0133558_11798,Ga0133558_11799,Ga0133558_117100,Ga0133558_117101,Ga0133558_117102,Ga0133558_117103
Ga0133559_47	10903	9	0.29	0.69	M,S,G (6,3,2)	alcohol dehydrogenase	0.27	0	OG0002306,OG0002307,OG0002308,OG0002309,OG0002310,OG0002311,OG0002312,OG0002468,OG0002587	Ga0133559_10866,Ga0133559_10867,Ga0133559_10868,Ga0133559_10869,Ga0133559_10870,Ga0133559_10871,Ga0133559_10872,Ga0133559_10873,Ga0133559_10874
Ga0133556_22	10881	6	0.34	0.25	P,S,NA (3,2,1)	siderophore transporter	0.5	0.33	OG0002821,OG0002822,OG0002823,OG0002383,OG0002247,OG0002248	Ga0133556_105366,Ga0133556_105367,Ga0133556_105368,Ga0133556_105369,Ga0133556_105370,Ga0133556_105371
Ga0133558_95	10779	7	0.28	0	S,M (6,1)	uknown	0.86	0.71	OG0004090,OG0004091,OG0004092,OG0004093,OG0002993,OG0002060,OG0003121	Ga0133558_112262,Ga0133558_112263,Ga0133558_112264,Ga0133558_112265,Ga0133558_112266,Ga0133558_112272,Ga0133558_112273
A9G19_15	10749	7	0.36	0.49	L,NA (6,1)	CRISPR	0.14	0.14	OG0002522,OG0002105,OG0002106,OG0002107,OG0002108,OG0002109,OG0000018	A9G19_07315,A9G19_07320,A9G19_07325,A9G19_07330,A9G19_07335,A9G19_07340,A9G19_07345
A9G14_31	10581	10	0.39	0.71	K,S,L (4,2,2)	transporter, transposase	0.2	0.1	OG0002172,OG0002173,OG0001943,OG0001944,OG0002174,OG0002175,OG0002176,OG0002177,OG0002707,OG0002179	A9G14_01565,A9G14_01570,A9G14_01575,A9G14_01580,A9G14_01585,A9G14_01590,A9G14_01595,A9G14_01600,A9G14_01610,A9G14_01620
A9G14_81	10574	6	0.36	0.98	G,NA,C (3,1,1)	sugar metabolism	0.17	0.17	OG0002595,OG0002330,OG0002331,OG0002332,OG0002229,OG0002333	A9G14_03270,A9G14_03255,A9G14_03250,A9G14_03245,A9G14_03240,A9G14_03235
Ga0133558_58	10381	9	0.35	0.14	E,G,K (3,3,1)	solute transporter	0	0	OG0002527,OG0002843,OG0002842,OG0002841,OG0002840,OG0002839,OG0002513,OG0002514,OG0002515	Ga0133558_110409,Ga0133558_110410,Ga0133558_110411,Ga0133558_110412,Ga0133558_110413,Ga0133558_110414,Ga0133558_110415,Ga0133558_110416,Ga0133558_110417
Ga0133557_64	10147	7	0.31	0.49	G,S,T (3,3,1)	PTS	0.38	0.29	OG0002011,OG0001818,OG0002010,OG0000041,OG0002009,OG0002675,OG0001916	Ga0133557_106294,Ga0133557_106295,Ga0133557_106296,Ga0133557_106299,Ga0133557_106300,Ga0133557_106304,Ga0133557_106305
Ga0133559_51	10108	8	0.31	0.92	G,K,NA (4,2,1)	Dihydroxyacetone kinase	0.12	0.12	OG0002473,OG0001675,OG0000900,OG0001792,OG0002205,OG0002206,OG0000065,OG0002406	Ga0133559_10986,Ga0133559_10989,Ga0133559_10990,Ga0133559_10992,Ga0133559_10993,Ga0133559_10994,Ga0133559_10995,Ga0133559_10996

## Sheet: snod_big_islands_stats
Island_id	Island_size(bp)	Island_gene_nb	Island_GC	Sample_freq	Main_cogs	Functions	Fraction_NA/S_cog	Fraction_phage_NA_annot	Gene_families	Genes
BHC50_17	59189	55	0.36	0.34	S,NA,K (29,17,7)	prophage	0.84	0.71	OG0000042,OG0001960,OG0001535,OG0001790,OG0002120,OG0002039,OG0002040,OG0002121,OG0001884,OG0001537,OG0001791,OG0001908,OG0002042,OG0002270,OG0001954,OG0001885,OG0001886,OG0001887,OG0001888,OG0001889,OG0001890,OG0001891,OG0001892,OG0001893,OG0001894,OG0001895,OG0001959,OG0001896,OG0001897,OG0001539,OG0002271,OG0001899,OG0000042,OG0001900,OG0001901,OG0001902,OG0001903,OG0001904,OG0001905,OG0000040…	BHC50_01500,BHC50_01505,BHC50_01510,BHC50_01530,BHC50_01540,BHC50_01545,BHC50_01550,BHC50_01555,BHC50_01565,BHC50_01575,BHC50_01585,BHC50_01590,BHC50_01605,BHC50_01610,BHC50_01615,BHC50_01620,BHC50_01625,BHC50_01630,BHC50_01635,BHC50_01640,BHC50_01645,BHC50_01650,BHC50_01655,BHC50_01660,BHC50_01665,BHC50_01670,BHC50_01680,BHC50_01685,BHC50_01690,BHC50_01700,BHC50_01705,BHC50_01710,BHC50_01720,BHC…
Ga0133560_17	47583	51	0.39	0.45	S,NA,K (31,11,6)	prophage	0.82	0.69	OG0001943,OG0002064,OG0000042,OG0001960,OG0001535,OG0001790,OG0002120,OG0002039,OG0002040,OG0001884,OG0001537,OG0001791,OG0001908,OG0002508,OG0001954,OG0001885,OG0001886,OG0001887,OG0001888,OG0001889,OG0001890,OG0001891,OG0001892,OG0001893,OG0001894,OG0001895,OG0001955,OG0001959,OG0001896,OG0001897,OG0001539,OG0001539,OG0002509,OG0002510,OG0001898,OG0002511,OG0001900,OG0001901,OG0001902,OG0001903…	Ga0133560_108123,Ga0133560_108124,Ga0133560_108125,Ga0133560_108126,Ga0133560_108127,Ga0133560_108131,Ga0133560_108133,Ga0133560_108135,Ga0133560_108136,Ga0133560_108138,Ga0133560_108140,Ga0133560_108142,Ga0133560_108143,Ga0133560_108145,Ga0133560_108146,Ga0133560_108147,Ga0133560_108148,Ga0133560_108149,Ga0133560_108150,Ga0133560_108151,Ga0133560_108152,Ga0133560_108153,Ga0133560_108154,Ga013356…
BHC56_94	46606	52	0.4	0.25	S,NA,K (29,18,3)	prophage	0.9	0.81	OG0002153,OG0002064,OG0002030,OG0002447,OG0001535,OG0002028,OG0001951,OG0001952,OG0001790,OG0002448,OG0001880,OG0001536,OG0002049,OG0001968,OG0001884,OG0001537,OG0001791,OG0002449,OG0002155,OG0002156,OG0001885,OG0001886,OG0001887,OG0001888,OG0001889,OG0001890,OG0001891,OG0001892,OG0001893,OG0001894,OG0001895,OG0001955,OG0001959,OG0001896,OG0001897,OG0001539,OG0002157,OG0001899,OG0000042,OG0001900…	BHC56_01095,BHC56_01105,BHC56_01120,BHC56_01125,BHC56_01130,BHC56_01135,BHC56_01140,BHC56_01155,BHC56_01165,BHC56_01170,BHC56_01180,BHC56_01185,BHC56_01200,BHC56_01205,BHC56_01215,BHC56_01225,BHC56_01235,BHC56_01240,BHC56_01245,BHC56_01250,BHC56_01255,BHC56_01260,BHC56_01265,BHC56_01270,BHC56_01275,BHC56_01280,BHC56_01285,BHC56_01290,BHC56_01295,BHC56_01300,BHC56_01305,BHC56_01310,BHC56_01315,BHC…
BGH98_57	45637	51	0.41	0.55	S,NA,K (28,18,3)	prophage	0.9	0.82	OG0002107,OG0001950,OG0002109,OG0001535,OG0002028,OG0001951,OG0002029,OG0001952,OG0001790,OG0002030,OG0001880,OG0001536,OG0002235,OG0002236,OG0001884,OG0001953,OG0001537,OG0001791,OG0001954,OG0001885,OG0001886,OG0001887,OG0001888,OG0001889,OG0001890,OG0001891,OG0001892,OG0001893,OG0001894,OG0001895,OG0001955,OG0000042,OG0001896,OG0001897,OG0001539,OG0001898,OG0001899,OG0002110,OG0000042,OG0001900…	BGH98_RS07930,BGH98_RS07940,BGH98_RS07945,BGH98_RS07955,BGH98_RS07960,BGH98_RS07965,BGH98_RS07980,BGH98_RS07990,BGH98_RS07995,BGH98_RS08000,BGH98_RS08010,BGH98_RS08015,BGH98_RS08030,BGH98_RS08035,BGH98_RS08045,BGH98_RS08050,BGH98_RS08055,BGH98_RS08070,BGH98_RS08075,BGH98_RS08080,BGH98_RS08085,BGH98_RS08090,BGH98_RS08095,BGH98_RS08100,BGH98_RS08105,BGH98_RS08110,BGH98_RS08115,BGH98_RS08120,BGH98_R…
CPT77_45	44873	37	0.39	0.14	NA,S,K (22,11,2)	prophage	0.89	0.84	OG0001943,OG0001542,OG0002482,OG0002483,OG0001790,OG0001541,OG0002054,OG0002053,OG0002050,OG0001969,OG0001969,OG0002484,OG0001898,OG0002486,OG0000042,OG0002052,OG0002051,OG0002164,OG0002165,OG0002167,OG0002168,OG0002169,OG0002170,OG0002171,OG0002172,OG0002173,OG0002174,OG0002175,OG0001908,OG0001537,OG0001953,OG0001884,OG0002487,OG0001968,OG0001880,OG0002488,OG0002489	CPT77_RS02725,CPT77_RS02735,CPT77_RS02745,CPT77_RS02750,CPT77_RS02760,CPT77_RS02780,CPT77_RS02785,CPT77_RS02790,CPT77_RS02795,CPT77_RS02800,CPT77_RS02805,CPT77_RS02810,CPT77_RS02830,CPT77_RS02835,CPT77_RS02840,CPT77_RS02855,CPT77_RS02860,CPT77_RS02865,CPT77_RS02870,CPT77_RS02880,CPT77_RS02885,CPT77_RS02890,CPT77_RS02895,CPT77_RS02900,CPT77_RS02905,CPT77_RS02910,CPT77_RS02915,CPT77_RS02920,CPT77_R…
SALWKB2_54	44869	43	0.41	0.36	NA,S,L (18,16,4)	prophage	0.79	0.72	OG0002645,OG0001542,OG0001792,OG0001541,OG0002054,OG0002053,OG0002050,OG0001969,OG0000042,OG0002052,OG0002051,OG0002164,OG0002648,OG0002165,OG0002167,OG0002168,OG0002169,OG0002170,OG0002171,OG0002172,OG0002173,OG0002174,OG0002175,OG0002156,OG0002650,OG0002155,OG0001791,OG0001537,OG0001953,OG0001968,OG0002049,OG0001536,OG0001880,OG0001790,OG0001952,OG0002127,OG0002126,OG0001535,OG0002109,OG0002019…	SALWKB2_1843,SALWKB2_1844,SALWKB2_1845,SALWKB2_1846,SALWKB2_1847,SALWKB2_1848,SALWKB2_1850,SALWKB2_1851,SALWKB2_1852,SALWKB2_1854,SALWKB2_1855,SALWKB2_1856,SALWKB2_1858,SALWKB2_1859,SALWKB2_1861,SALWKB2_1862,SALWKB2_1863,SALWKB2_1864,SALWKB2_1865,SALWKB2_1866,SALWKB2_1867,SALWKB2_1868,SALWKB2_1869,SALWKB2_1870,SALWKB2_1872,SALWKB2_1873,SALWKB2_1874,SALWKB2_1876,SALWKB2_1877,SALWKB2_1878,SALWKB2_1…
SALWKB2_15	43401	44	0.4	0.5	S,NA,K (29,7,5)	prophage	0.82	0.59	OG0001962,OG0001547,OG0001547,OG0001963,OG0001965,OG0002039,OG0002040,OG0002121,OG0002567,OG0001953,OG0001537,OG0001908,OG0002042,OG0001954,OG0001885,OG0001886,OG0001887,OG0001888,OG0001889,OG0001890,OG0001891,OG0001892,OG0001893,OG0001894,OG0001895,OG0001955,OG0001896,OG0001897,OG0001539,OG0002157,OG0001899,OG0001900,OG0001901,OG0001902,OG0001903,OG0001904,OG0001905,OG0000040,OG0001541,OG0001792…	SALWKB2_0469,SALWKB2_0470,SALWKB2_0471,SALWKB2_0473,SALWKB2_0474,SALWKB2_0477,SALWKB2_0478,SALWKB2_0479,SALWKB2_0481,SALWKB2_0482,SALWKB2_0483,SALWKB2_0485,SALWKB2_0488,SALWKB2_0490,SALWKB2_0491,SALWKB2_0492,SALWKB2_0493,SALWKB2_0494,SALWKB2_0495,SALWKB2_0496,SALWKB2_0497,SALWKB2_0498,SALWKB2_0499,SALWKB2_0500,SALWKB2_0501,SALWKB2_0502,SALWKB2_0503,SALWKB2_0504,SALWKB2_0506,SALWKB2_0507,SALWKB2_0…
BHC50_28	37373	41	0.43	0.2	NA,S,L (31,6,2)	prophage	0.9	0.9	OG0002107,OG0001950,OG0001535,OG0002126,OG0002127,OG0002029,OG0001952,OG0002030,OG0002279,OG0000042,OG0001880,OG0001536,OG0002049,OG0001968,OG0002280,OG0002128,OG0002281,OG0002282,OG0002284,OG0002285,OG0002286,OG0002287,OG0002288,OG0002289,OG0002290,OG0002291,OG0002292,OG0002293,OG0002294,OG0002295,OG0002296,OG0002298,OG0001969,OG0002050,OG0002051,OG0002052,OG0002053,OG0002054,OG0001541,OG0001792…	BHC50_03825,BHC50_03835,BHC50_03850,BHC50_03855,BHC50_03860,BHC50_03870,BHC50_03875,BHC50_03880,BHC50_03885,BHC50_03890,BHC50_03905,BHC50_03910,BHC50_03925,BHC50_03930,BHC50_03935,BHC50_03940,BHC50_03945,BHC50_03950,BHC50_03960,BHC50_03965,BHC50_03970,BHC50_03975,BHC50_03980,BHC50_03985,BHC50_03990,BHC50_03995,BHC50_04000,BHC50_04005,BHC50_04010,BHC50_04015,BHC50_04020,BHC50_04030,BHC50_04035,BHC…
SALWKB2_2	34277	22	0.41	0.57	S,NA,M (12,3,2)	T6SS	0.68	0.23	OG0002163,OG0002179,OG0002530,OG0002531,OG0002532,OG0001759,OG0001804,OG0001803,OG0001802,OG0001801,OG0001800,OG0001799,OG0001849,OG0001850,OG0001851,OG0001852,OG0001853,OG0001854,OG0001855,OG0001856,OG0001916,OG0001815	SALWKB2_0088,SALWKB2_0091,SALWKB2_0092,SALWKB2_0093,SALWKB2_0094,SALWKB2_0096,SALWKB2_0097,SALWKB2_0098,SALWKB2_0099,SALWKB2_0100,SALWKB2_0101,SALWKB2_0102,SALWKB2_0104,SALWKB2_0106,SALWKB2_0107,SALWKB2_0108,SALWKB2_0109,SALWKB2_0111,SALWKB2_0112,SALWKB2_0113,SALWKB2_0116,SALWKB2_0117
Ga0133560_5	24412	22	0.38	0.23	NA,M,S (10,9,3)	T6SS effectors, RHS repeat proteins	0.57	0.5	OG0002062,OG0000053,OG0002146,OG0002145,OG0000053,OG0002178,OG0000053,OG0002035,OG0000053,OG0000053,OG0001981,OG0001986,OG0002506,OG0002069,OG0000053,OG0002066,OG0000053,OG0002071,OG0001982,OG0000053,OG0001623,OG0001775	Ga0133560_1052,Ga0133560_1053,Ga0133560_1054,Ga0133560_1055,Ga0133560_1056,Ga0133560_1059,Ga0133560_10510,Ga0133560_10511,Ga0133560_10513,Ga0133560_10515,Ga0133560_10516,Ga0133560_10519,Ga0133560_10522,Ga0133560_10523,Ga0133560_10524,Ga0133560_10525,Ga0133560_10526,Ga0133560_10527,Ga0133560_10532,Ga0133560_10534,Ga0133560_10535,Ga0133560_10536
BHC56_86	21396	9	0.34	0.39	NA,S (7,2)	unknown	1	0.78	OG0001547,OG0001547,OG0002045,OG0001962,OG0001874,OG0002096,OG0002095,OG0002094,OG0002112	BHC56_07060,BHC56_07065,BHC56_07070,BHC56_07075,BHC56_07100,BHC56_07110,BHC56_07115,BHC56_07120,BHC56_07125
BHC56_22	21160	18	0.42	0.91	S,I,M (7,5,2)	cell surface structure	0.44	0.11	OG0002116,OG0001453,OG0001454,OG0001457,OG0001458,OG0001459,OG0001460,OG0001461,OG0001462,OG0001463,OG0001464,OG0001465,OG0001466,OG0001467,OG0001468,OG0001772,OG0001469,OG0001470	BHC56_03235,BHC56_03260,BHC56_03265,BHC56_03280,BHC56_03285,BHC56_03290,BHC56_03295,BHC56_03300,BHC56_03305,BHC56_03310,BHC56_03315,BHC56_03320,BHC56_03325,BHC56_03330,BHC56_03335,BHC56_03340,BHC56_03345,BHC56_03350
BHC56_50	19945	18	0.29	0.2	NA (18)	unknown	1	1	OG0002400,OG0001906,OG0001906,OG0002034,OG0002033,OG0002401,OG0002402,OG0001795,OG0002403,OG0001795,OG0002063,OG0001795,OG0002404,OG0002405,OG0001795,OG0002145,OG0002146,OG0002406	BHC56_11375,BHC56_11380,BHC56_11385,BHC56_11390,BHC56_11395,BHC56_11410,BHC56_11415,BHC56_11420,BHC56_11425,BHC56_11430,BHC56_11435,BHC56_11440,BHC56_11445,BHC56_11450,BHC56_11455,BHC56_11465,BHC56_11470,BHC56_11495
BHC50_42	18850	11	0.4	0.61	S,NA (10,1)	T6SS	1	0.18	OG0001924,OG0001923,OG0001829,OG0001922,OG0001828,OG0001827,OG0001921,OG0001826,OG0001825,OG0001920,OG0000057	BHC50_06340,BHC50_06345,BHC50_06350,BHC50_06355,BHC50_06360,BHC50_06365,BHC50_06370,BHC50_06375,BHC50_06380,BHC50_06385,BHC50_06390
BGH98_12	18779	10	0.33	0.11	S,V,NA (4,3,3)	res-mod system	0.7	0.4	OG0001869,OG0000011,OG0000054,OG0002211,OG0002212,OG0002213,OG0001813,OG0001812,OG0001811,OG0001822	BGH98_RS06465,BGH98_RS06470,BGH98_RS06475,BGH98_RS06480,BGH98_RS06485,BGH98_RS06490,BGH98_RS06500,BGH98_RS06505,BGH98_RS06510,BGH98_RS06515
BHC50_48	18719	9	0.32	0.27	V,S,NA (4,4,1)	res-mod system	0.56	0.22	OG0001822,OG0001811,OG0001812,OG0001813,OG0000011,OG0000054,OG0001567,OG0002305,OG0000011	BHC50_07495,BHC50_07500,BHC50_07505,BHC50_07510,BHC50_07520,BHC50_07525,BHC50_07530,BHC50_07535,BHC50_07540
SALWKB2_37	18213	7	0.38	0.41	V,S,NA (4,2,1)	res-mod system	0.43	0.14	OG0002605,OG0000011,OG0000011,OG0000054,OG0001869,OG0002097,OG0001876	SALWKB2_1195,SALWKB2_1197,SALWKB2_1198,SALWKB2_1199,SALWKB2_1200,SALWKB2_1205,SALWKB2_1207
SALWKB2_3	17531	8	0.39	0.23	NA,S,M (4,3,1)	autotransporter	0.78	0.75	OG0002178,OG0001977,OG0001977,OG0002536,OG0002537,OG0002073,OG0001623,OG0001775	SALWKB2_0119,SALWKB2_0121,SALWKB2_0122,SALWKB2_0124,SALWKB2_0128,SALWKB2_0130,SALWKB2_0134,SALWKB2_0135
SALWKB2_52	17258	8	0.33	0.36	S,L,V (4,2,2)	res-mod system	0.5	0.12	OG0001567,OG0001817,OG0001817,OG0001917,OG0001813,OG0001812,OG0001811,OG0001822	SALWKB2_1740,SALWKB2_1741,SALWKB2_1742,SALWKB2_1743,SALWKB2_1745,SALWKB2_1746,SALWKB2_1747,SALWKB2_1748
BGH98_32	16437	12	0.34	0.91	M,S,V (6,4,1)	cell surface structure	0.42	0.17	OG0000374,OG0001593,OG0000373,OG0000025,OG0001875,OG0000721,OG0000025,OG0000722,OG0000723,OG0000724,OG0001660,OG0000725	BGH98_RS09335,BGH98_RS09340,BGH98_RS09345,BGH98_RS09350,BGH98_RS09365,BGH98_RS09370,BGH98_RS09375,BGH98_RS09380,BGH98_RS09385,BGH98_RS09390,BGH98_RS09395,BGH98_RS09400
BHC50_5	14819	12	0.36	0.41	NA,U (11,1)	unknown	0.92	0.92	OG0002032,OG0002259,OG0002260,OG0002261,OG0002116,OG0002117,OG0001759,OG0001941,OG0001939,OG0002111,OG0002031,OG0000036	BHC50_00385,BHC50_00400,BHC50_00410,BHC50_00425,BHC50_00430,BHC50_00450,BHC50_00455,BHC50_00460,BHC50_00470,BHC50_00485,BHC50_00495,BHC50_00500
BHC50_40	14742	8	0.42	0.98	S,NA (6,2)	prophage	1	0.5	OG0000040,OG0001678,OG0001680,OG0001681,OG0001683,OG0001685,OG0002015,OG0000854	BHC50_06135,BHC50_06145,BHC50_06155,BHC50_06160,BHC50_06170,BHC50_06185,BHC50_06200,BHC50_06220
BGH96_60	14294	9	0.41	0.57	S,NA (5,4)	prophage	1	0.67	OG0001678,OG0001680,OG0001681,OG0001683,OG0001685,OG0002000,OG0000854,OG0000854,OG0002000	BGH96_RS05395,BGH96_RS05405,BGH96_RS05410,BGH96_RS05420,BGH96_RS05440,BGH96_RS05470,BGH96_RS05475,BGH96_RS05480,BGH96_RS05485
BHC56_7	14219	15	0.35	0.3	NA,S,K (10,3,2)	prophage	0.87	0.87	OG0001542,OG0002328,OG0001898,OG0000042,OG0002329,OG0001898,OG0001899,OG0002042,OG0002330,OG0001908,OG0001791,OG0002128,OG0002029,OG0001951,OG0002332	BHC56_09240,BHC56_09255,BHC56_09260,BHC56_09265,BHC56_09270,BHC56_09275,BHC56_09280,BHC56_09290,BHC56_09300,BHC56_09305,BHC56_09310,BHC56_09315,BHC56_09320,BHC56_09330,BHC56_09335
Ga0133560_61	13605	7	0.34	0.34	NA,S,U (5,1,1)	unknown	0.86	0.86	OG0000036,OG0002031,OG0001939,OG0002083,OG0002004,OG0002521,OG0002089	Ga0133560_110151,Ga0133560_110152,Ga0133560_110156,Ga0133560_110160,Ga0133560_110161,Ga0133560_110167,Ga0133560_110168
BHC56_65	12747	6	0.32	0.18	L,NA,V (2,2,2)	res-mod system	0.33	0.33	OG0001567,OG0001817,OG0001917,OG0002417,OG0002019,OG0002418	BHC56_05635,BHC56_05640,BHC56_05645,BHC56_05655,BHC56_05660,BHC56_05675
SALWKB2_42	12076	6	0.35	0.86	NA,U,V (3,1,1)	type 1 secretion system	0.5	0.5	OG0000006,OG0000006,OG0000006,OG0000294,OG0000293,OG0000292	SALWKB2_1417,SALWKB2_1419,SALWKB2_1421,SALWKB2_1423,SALWKB2_1424,SALWKB2_1425
BHC56_43	11961	6	0.41	0.27	NA,I,K (2,2,1)	sterol desaturase	0.33	0.5	OG0002385,OG0001948,OG0001949,OG0002386,OG0001857,OG0001075	BHC56_10930,BHC56_10955,BHC56_10960,BHC56_10970,BHC56_10975,BHC56_10980

## Sheet: bapis_big_islands_stats
Island_id	Island_size(bp)	Island_gene_nb	Island_GC	Sample_freq	Main_cogs	Functions	Fraction_NA/S_cog	Fraction_phage_NA_annot	Gene_families	Genes
BBC0122_43	128037	86	0.42	0.05	NA,S,U (25,22,15)	ICE	0.51	0.37	OG0001976,OG0002371,OG0002372,OG0002373,OG0002374,OG0002375,OG0002376,OG0001978,OG0002088,OG0002089,OG0002090,OG0002377,OG0002378,OG0002091,OG0002379,OG0002380,OG0002381,OG0002382,OG0002383,OG0002384,OG0002385,OG0002386,OG0001978,OG0001978,OG0002387,OG0002389,OG0002391,OG0002392,OG0002393,OG0002394,OG0002395,OG0002397,OG0002398,OG0001976,OG0002022,OG0002399,OG0002400,OG0002401,OG0002406,OG0002407…	BBC0122_018350,BBC0122_018390,BBC0122_018400,BBC0122_018410,BBC0122_018420,BBC0122_018430,BBC0122_018440,BBC0122_018460,BBC0122_018470,BBC0122_018480,BBC0122_018490,BBC0122_018500,BBC0122_018510,BBC0122_018520,BBC0122_018530,BBC0122_018540,BBC0122_018550,BBC0122_018560,BBC0122_018600,BBC0122_018610,BBC0122_018620,BBC0122_018630,BBC0122_018660,BBC0122_018670,BBC0122_018680,BBC0122_018700,BBC0122_0…
BBC0244_6	45576	31	0.41	0.05	E,S,C (9,6,6)	amino acid metabolism	0.27	0.16	OG0002113,OG0002114,OG0002587,OG0002588,OG0002115,OG0002116,OG0002117,OG0002023,OG0002024,OG0002118,OG0001979,OG0002119,OG0002121,OG0002122,OG0002123,OG0002124,OG0002150,OG0002039,OG0002039,OG0002590,OG0002591,OG0002592,OG0002594,OG0002595,OG0001923,OG0002596,OG0002597,OG0002599,OG0002600,OG0002601,OG0001923	BBC0244_003740,BBC0244_003770,BBC0244_003780,BBC0244_003790,BBC0244_003800,BBC0244_003810,BBC0244_003820,BBC0244_003830,BBC0244_003840,BBC0244_003850,BBC0244_003860,BBC0244_003870,BBC0244_003890,BBC0244_003900,BBC0244_003910,BBC0244_003920,BBC0244_003960,BBC0244_003980,BBC0244_004000,BBC0244_004010,BBC0244_004020,BBC0244_004030,BBC0244_004050,BBC0244_004070,BBC0244_004080,BBC0244_004090,BBC0244_0…
PEB0150_23	37618	43	0.46	0	S,NA,L (18,17,3)	prophage	0.81	0.65	OG0002057,OG0002793,OG0002794,OG0002180,OG0002796,OG0002798,OG0002799,OG0002803,OG0002804,OG0002805,OG0002094,OG0002020,OG0002808,OG0002809,OG0002810,OG0002811,OG0002813,OG0002814,OG0002816,OG0002817,OG0002819,OG0002820,OG0002821,OG0002822,OG0002823,OG0002825,OG0002826,OG0002827,OG0002828,OG0002829,OG0002830,OG0002832,OG0002834,OG0002835,OG0002836,OG0002837,OG0002838,OG0002839,OG0002840,OG0002841…	PEB0150_017550,PEB0150_017570,PEB0150_017580,PEB0150_017590,PEB0150_017610,PEB0150_017630,PEB0150_017640,PEB0150_017680,PEB0150_017700,PEB0150_017710,PEB0150_017730,PEB0150_017750,PEB0150_017770,PEB0150_017780,PEB0150_017790,PEB0150_017810,PEB0150_017830,PEB0150_017840,PEB0150_017860,PEB0150_017870,PEB0150_017890,PEB0150_017900,PEB0150_017910,PEB0150_017920,PEB0150_017930,PEB0150_017950,PEB0150_0…
BBC0122_17	34256	6	0.44	0.05	S,NA (4,2)	adhesin	1	0.33	OG0000053,OG0002294,OG0002295,OG0000053,OG0002296,OG0000053	BBC0122_008120,BBC0122_008140,BBC0122_008150,BBC0122_008170,BBC0122_008180,BBC0122_008190
BBC0122_24	32547	24	0.46	0.32	Q,K,C (8,5,3)	phenylacetic acid degradation	0.04	0.04	OG0002316,OG0002317,OG0002318,OG0002008,OG0002319,OG0002320,OG0002321,OG0002322,OG0002324,OG0002325,OG0002326,OG0002328,OG0002329,OG0002330,OG0002331,OG0002332,OG0002009,OG0002010,OG0002011,OG0002012,OG0002013,OG0002014,OG0002015,OG0002333	BBC0122_014780,BBC0122_014790,BBC0122_014800,BBC0122_014810,BBC0122_014820,BBC0122_014830,BBC0122_014840,BBC0122_014850,BBC0122_014870,BBC0122_014880,BBC0122_014890,BBC0122_014910,BBC0122_014920,BBC0122_014930,BBC0122_014940,BBC0122_014950,BBC0122_014960,BBC0122_014970,BBC0122_014980,BBC0122_014990,BBC0122_015000,BBC0122_015010,BBC0122_015020,BBC0122_015030
BBC0122_7	32175	21	0.44	0.05	G,E,K (6,6,4)	amino acid and sugar metabolism	0.1	0	OG0002250,OG0002252,OG0002253,OG0002254,OG0001994,OG0002255,OG0002256,OG0002257,OG0001891,OG0002258,OG0002259,OG0001933,OG0001995,OG0001996,OG0001997,OG0002261,OG0002262,OG0001892,OG0002263,OG0002264,OG0002265	BBC0122_003760,BBC0122_003790,BBC0122_003800,BBC0122_003810,BBC0122_003820,BBC0122_003830,BBC0122_003840,BBC0122_003850,BBC0122_003860,BBC0122_003870,BBC0122_003880,BBC0122_003890,BBC0122_003920,BBC0122_003930,BBC0122_003940,BBC0122_003960,BBC0122_003970,BBC0122_003980,BBC0122_003990,BBC0122_004000,BBC0122_004010
BBC0178_8	28809	18	0.42	0.16	NA,G,I (3,3,3)	transporters	0.22	0.22	OG0002125,OG0002126,OG0002127,OG0002128,OG0002129,OG0002130,OG0002131,OG0002032,OG0002135,OG0002136,OG0002511,OG0002137,OG0002516,OG0001992,OG0002029,OG0001912,OG0001979,OG0002139	BBC0178_004050,BBC0178_004060,BBC0178_004070,BBC0178_004080,BBC0178_004090,BBC0178_004100,BBC0178_004110,BBC0178_004120,BBC0178_004170,BBC0178_004180,BBC0178_004190,BBC0178_004240,BBC0178_004270,BBC0178_004280,BBC0178_004310,BBC0178_004330,BBC0178_004340,BBC0178_004350
BBC0244_7	25627	17	0.43	0.21	I,K,S (3,2,2)	unknown	0.17	0.12	OG0002125,OG0002126,OG0002127,OG0002128,OG0002129,OG0002130,OG0002131,OG0001912,OG0002137,OG0002039,OG0001906,OG0002603,OG0002029,OG0002605,OG0001912,OG0001979,OG0002139	BBC0244_004260,BBC0244_004270,BBC0244_004280,BBC0244_004300,BBC0244_004310,BBC0244_004320,BBC0244_004330,BBC0244_004340,BBC0244_004350,BBC0244_004360,BBC0244_004380,BBC0244_004390,BBC0244_004430,BBC0244_004450,BBC0244_004460,BBC0244_004470,BBC0244_004480
BBC0178_6	21602	14	0.43	0.63	E,S,NA (5,3,2)	ABC transporter	0.36	0.21	OG0002113,OG0002114,OG0002507,OG0002115,OG0002116,OG0002117,OG0002023,OG0002024,OG0002118,OG0002119,OG0002121,OG0002122,OG0002123,OG0002124	BBC0178_003730,BBC0178_003760,BBC0178_003770,BBC0178_003780,BBC0178_003790,BBC0178_003800,BBC0178_003810,BBC0178_003820,BBC0178_003830,BBC0178_003840,BBC0178_003870,BBC0178_003880,BBC0178_003890,BBC0178_003900
PEB0150_19	19633	19	0.46	0.68	E,Q,S (6,4,3)	aromatic compound degradation	0.16	0	OG0001968,OG0001967,OG0001966,OG0001965,OG0001964,OG0001963,OG0001962,OG0002082,OG0002080,OG0001906,OG0001906,OG0001961,OG0002079,OG0002078,OG0001960,OG0001959,OG0001958,OG0001957,OG0001893	PEB0150_011150,PEB0150_011160,PEB0150_011170,PEB0150_011180,PEB0150_011190,PEB0150_011200,PEB0150_011210,PEB0150_011220,PEB0150_011240,PEB0150_011250,PEB0150_011260,PEB0150_011270,PEB0150_011280,PEB0150_011290,PEB0150_011300,PEB0150_011310,PEB0150_011320,PEB0150_011330,PEB0150_011340
PEB0122_25	19375	9	0.45	0.42	C,I,H (2,2,1)	res-mod system, dehydrogenase	0.1	0	OG0002015,OG0002014,OG0002013,OG0002012,OG0002011,OG0002010,OG0002009,OG0002710,OG0002711	PEB0122_017100,PEB0122_017110,PEB0122_017120,PEB0122_017130,PEB0122_017140,PEB0122_017150,PEB0122_017160,PEB0122_017190,PEB0122_017210
BBC0122_10	19145	15	0.46	0.89	I,E,C (5,5,2)	branched-chain amino acid metabolism	0.13	0.07	OG0001940,OG0001941,OG0001942,OG0001943,OG0001944,OG0001945,OG0001946,OG0001947,OG0001948,OG0001949,OG0001950,OG0001951,OG0001952,OG0000418,OG0000420	BBC0122_004540,BBC0122_004550,BBC0122_004560,BBC0122_004570,BBC0122_004580,BBC0122_004590,BBC0122_004600,BBC0122_004610,BBC0122_004620,BBC0122_004630,BBC0122_004640,BBC0122_004650,BBC0122_004660,BBC0122_004670,BBC0122_004700
PEB0150_30	16953	11	0.44	0.05	S,P,L (3,2,1)	transporters	0.27	0.18	OG0000041,OG0002026,OG0002027,OG0002212,OG0002211,OG0002210,OG0002209,OG0002042,OG0002043,OG0002044,OG0002202	PEB0150_022390,PEB0150_022400,PEB0150_022410,PEB0150_022420,PEB0150_022430,PEB0150_022460,PEB0150_022480,PEB0150_022490,PEB0150_022500,PEB0150_022510,PEB0150_022520
BBC0122_20	16826	14	0.44	0.47	K,S,Q (3,3,2)	metabolism	0.2	0	OG0002004,OG0002005,OG0002006,OG0002007,OG0001991,OG0002302,OG0002303,OG0002304,OG0002305,OG0002306,OG0001956,OG0002307,OG0002308,OG0001891	BBC0122_013220,BBC0122_013230,BBC0122_013240,BBC0122_013250,BBC0122_013260,BBC0122_013270,BBC0122_013280,BBC0122_013290,BBC0122_013300,BBC0122_013310,BBC0122_013320,BBC0122_013330,BBC0122_013340,BBC0122_013350
BBC0122_8	16057	12	0.43	0.11	S,I,NA (5,3,1)	unknown	0.5	0.08	OG0002267,OG0001893,OG0002268,OG0002269,OG0002270,OG0002271,OG0001934,OG0001935,OG0001936,OG0001937,OG0001938,OG0001939	BBC0122_004110,BBC0122_004120,BBC0122_004130,BBC0122_004140,BBC0122_004170,BBC0122_004180,BBC0122_004190,BBC0122_004200,BBC0122_004210,BBC0122_004220,BBC0122_004230,BBC0122_004250
BBC0244_33	14947	9	0.4	0.05	NA,S,U (4,2,2)	prophage	0.67	0.56	OG0002661,OG0002662,OG0002088,OG0001978,OG0002089,OG0002090,OG0002091,OG0002182,OG0002018	BBC0244_018300,BBC0244_018320,BBC0244_018340,BBC0244_018360,BBC0244_018370,BBC0244_018380,BBC0244_018390,BBC0244_018420,BBC0244_018430
PEB0149_13	14928	7	0.4	0.16	V,L,S (3,2,1)	prophage	0.29	0.14	OG0002745,OG0002221,OG0002220,OG0002022,OG0002057,OG0002746,OG0002747	PEB0149_013460,PEB0149_013480,PEB0149_013490,PEB0149_013500,PEB0149_013520,PEB0149_013530,PEB0149_013540
PEB0122_17	13917	7	0.42	0.05	L,S,V (3,2,1)	prophage	0.43	0.14	OG0002217,OG0002218,OG0002219,OG0002057,OG0002022,OG0002220,OG0002221	PEB0122_013940,PEB0122_013960,PEB0122_013970,PEB0122_013980,PEB0122_014000,PEB0122_014010,PEB0122_014020
BBC0178_2	13701	12	0.38	0.16	M,S,NA (7,2,2)	cell surface structure	0.33	0.17	OG0002104,OG0002105,OG0002501,OG0002106,OG0002107,OG0002108,OG0001961,OG0002109,OG0001982,OG0001983,OG0001984,OG0001985	BBC0178_001210,BBC0178_001220,BBC0178_001230,BBC0178_001240,BBC0178_001250,BBC0178_001260,BBC0178_001270,BBC0178_001280,BBC0178_001290,BBC0178_001300,BBC0178_001310,BBC0178_001320
BBC0244_3	13700	12	0.38	0.16	M,S,NA (7,2,2)	filamentous hemagglutinin	0.33	0.17	OG0002104,OG0002105,OG0002106,OG0002585,OG0002107,OG0002108,OG0001961,OG0002109,OG0001982,OG0001983,OG0001984,OG0001985	BBC0244_001230,BBC0244_001240,BBC0244_001250,BBC0244_001260,BBC0244_001270,BBC0244_001290,BBC0244_001310,BBC0244_001320,BBC0244_001340,BBC0244_001350,BBC0244_001360,BBC0244_001370
PEB0149_26	12283	10	0.43	0.84	S,I,NA (4,4,2)	unknown	0.6	0.3	OG0001939,OG0001938,OG0001937,OG0001936,OG0001935,OG0001934,OG0002045,OG0002759,OG0002046,OG0002760	PEB0149_009620,PEB0149_009640,PEB0149_009650,PEB0149_009660,PEB0149_009670,PEB0149_009680,PEB0149_009690,PEB0149_009720,PEB0149_009730,PEB0149_009740
PEB0150_22	12274	7	0.41	0.32	E,K,NA (3,2,2)	peptidase	0.29	0.29	OG0001987,OG0002033,OG0002034,OG0002004,OG0002005,OG0002006,OG0002007	PEB0150_015130,PEB0150_015150,PEB0150_015180,PEB0150_015200,PEB0150_015210,PEB0150_015220,PEB0150_015230
BBC0122_50	11136	9	0.45	0.11	C,Q,G (2,1,1)	unknown	0.22	0.11	OG0000041,OG0002026,OG0002027,OG0002028,OG0002472,OG0002473,OG0002474,OG0002029,OG0002476	BBC0122_020370,BBC0122_020380,BBC0122_020390,BBC0122_020400,BBC0122_020410,BBC0122_020420,BBC0122_020430,BBC0122_020450,BBC0122_020470

## Sheet: fper_big_islands_stats
Island_id	Island_size(bp)	Island_gene_nb	Island_GC	Sample_freq	Main_cogs	Functions	Fraction_NA/S_cog	Fraction_phage_NA_annot	Gene_families	Genes
FPB0191_22	49850	37	0.32	0.53	S,NA,K (18,10,4)	prophage	0.76	0.51	OG0002149,OG0002150,OG0002151,OG0002152,OG0000049,OG0002154,OG0002156,OG0002158,OG0002159,OG0002160,OG0002161,OG0002162,OG0002163,OG0002164,OG0002165,OG0002166,OG0002167,OG0002168,OG0002169,OG0002170,OG0002171,OG0002172,OG0002173,OG0002174,OG0002175,OG0002176,OG0002177,OG0002178,OG0002180,OG0002181,OG0000931,OG0000932,OG0002182,OG0002183,OG0002184,OG0002185,OG0002186	FPB0191_RS05465,FPB0191_RS05470,FPB0191_RS05475,FPB0191_RS05480,FPB0191_RS05505,FPB0191_RS05510,FPB0191_RS05520,FPB0191_RS05535,FPB0191_RS05540,FPB0191_RS05545,FPB0191_RS05550,FPB0191_RS05560,FPB0191_RS05570,FPB0191_RS05575,FPB0191_RS05580,FPB0191_RS05585,FPB0191_RS05590,FPB0191_RS11685,FPB0191_RS05600,FPB0191_RS05605,FPB0191_RS05610,FPB0191_RS05615,FPB0191_RS05620,FPB0191_RS05625,FPB0191_RS05630…
FPB0191_38	47100	32	0.34	0.35	S,I,K (13,5,4)	res-mod system, transposase, fatty acid metabolism	0.38	0.22	OG0001752,OG0000052,OG0002275,OG0002276,OG0002277,OG0002278,OG0002279,OG0001755,OG0001757,OG0001758,OG0002281,OG0001855,OG0001856,OG0001857,OG0001858,OG0001859,OG0001860,OG0001861,OG0001862,OG0002282,OG0002283,OG0002284,OG0002285,OG0002286,OG0002287,OG0002288,OG0002289,OG0002290,OG0001759,OG0001760,OG0002292,OG0002293	FPB0191_RS10740,FPB0191_RS10760,FPB0191_RS10765,FPB0191_RS10770,FPB0191_RS10775,FPB0191_RS10780,FPB0191_RS10785,FPB0191_RS11835,FPB0191_RS10805,FPB0191_RS10810,FPB0191_RS10820,FPB0191_RS10825,FPB0191_RS10830,FPB0191_RS10835,FPB0191_RS10840,FPB0191_RS10845,FPB0191_RS10850,FPB0191_RS10855,FPB0191_RS10860,FPB0191_RS10870,FPB0191_RS10875,FPB0191_RS10880,FPB0191_RS10885,FPB0191_RS10890,FPB0191_RS10895…
FPB0191_28	44816	27	0.33	0.24	NA,S (16,11)	unknown	1	0.74	OG0002208,OG0002210,OG0002212,OG0002213,OG0002214,OG0002215,OG0002216,OG0002218,OG0002219,OG0002220,OG0002221,OG0002222,OG0002223,OG0002225,OG0002226,OG0002227,OG0002228,OG0002229,OG0002230,OG0002231,OG0002232,OG0002233,OG0002234,OG0002235,OG0002236,OG0002237,OG0002238	FPB0191_RS07955,FPB0191_RS07965,FPB0191_RS07975,FPB0191_RS07980,FPB0191_RS07985,FPB0191_RS11760,FPB0191_RS07995,FPB0191_RS08005,FPB0191_RS08010,FPB0191_RS11765,FPB0191_RS08020,FPB0191_RS08025,FPB0191_RS08030,FPB0191_RS08040,FPB0191_RS08045,FPB0191_RS08050,FPB0191_RS11770,FPB0191_RS08060,FPB0191_RS08065,FPB0191_RS08075,FPB0191_RS08100,FPB0191_RS08105,FPB0191_RS08110,FPB0191_RS08115,FPB0191_RS08120…
FPB0191_17	41133	19	0.35	0.29	S,NA (13,6)	unknown	1	0.58	OG0002122,OG0002123,OG0002124,OG0002125,OG0002126,OG0002127,OG0002128,OG0002129,OG0002130,OG0002131,OG0000035,OG0000036,OG0000035,OG0000036,OG0000035,OG0000036,OG0002132,OG0002133,OG0002134	FPB0191_RS05020,FPB0191_RS05025,FPB0191_RS05030,FPB0191_RS05035,FPB0191_RS05055,FPB0191_RS05060,FPB0191_RS05065,FPB0191_RS05070,FPB0191_RS05075,FPB0191_RS05080,FPB0191_RS05085,FPB0191_RS05090,FPB0191_RS05095,FPB0191_RS05100,FPB0191_RS11650,FPB0191_RS05110,FPB0191_RS05120,FPB0191_RS05125,FPB0191_RS11655
Ga0133554_20	26964	20	0.34	0.06	S,NA,V (6,5,3)	res-mod system	0.55	0.3	OG0001940,OG0001941,OG0001943,OG0001944,OG0001945,OG0001946,OG0001947,OG0001948,OG0001949,OG0001950,OG0001951,OG0001952,OG0001953,OG0000893,OG0000894,OG0001955,OG0001956,OG0001957,OG0001958,OG0001959	Ga0133554_11241,Ga0133554_11242,Ga0133554_11244,Ga0133554_11246,Ga0133554_11247,Ga0133554_11249,Ga0133554_11250,Ga0133554_11251,Ga0133554_11252,Ga0133554_11253,Ga0133554_11254,Ga0133554_11255,Ga0133554_11256,Ga0133554_11258,Ga0133554_11260,Ga0133554_11261,Ga0133554_11262,Ga0133554_11263,Ga0133554_11264,Ga0133554_11265
Ga0133554_35	26064	23	0.37	0.35	NA,S,L (12,10,1)	unknown	0.96	0.87	OG0002004,OG0002005,OG0002006,OG0002007,OG0002008,OG0002010,OG0002011,OG0002012,OG0002013,OG0002014,OG0002016,OG0002017,OG0002019,OG0002020,OG0002021,OG0002024,OG0002026,OG0002027,OG0002028,OG0002029,OG0002031,OG0002032,OG0002033	Ga0133554_1182,Ga0133554_1183,Ga0133554_1184,Ga0133554_1185,Ga0133554_1186,Ga0133554_1189,Ga0133554_11811,Ga0133554_11812,Ga0133554_11815,Ga0133554_11816,Ga0133554_11818,Ga0133554_11819,Ga0133554_11822,Ga0133554_11823,Ga0133554_11825,Ga0133554_11829,Ga0133554_11833,Ga0133554_11834,Ga0133554_11835,Ga0133554_11837,Ga0133554_11840,Ga0133554_11842,Ga0133554_11845
FPB0191_40	25195	10	0.37	0.76	S,NA (9,1)	putative T6SS effectors	1	0.9	OG0000009,OG0000009,OG0000009,OG0000046,OG0002296,OG0002297,OG0000009,OG0000046,OG0000009,OG0000046	FPB0191_RS11435,FPB0191_RS11445,FPB0191_RS11455,FPB0191_RS11460,FPB0191_RS11465,FPB0191_RS11470,FPB0191_RS11480,FPB0191_RS11485,FPB0191_RS11495,FPB0191_RS11500
Ga0133554_39	24389	12	0.31	0.18	V,S,H (5,4,1)	res-mod system	0.38	0.33	OG0001752,OG0002042,OG0000052,OG0002043,OG0001755,OG0001757,OG0001758,OG0002044,OG0002045,OG0002046,OG0001759,OG0001760	Ga0133554_12129,Ga0133554_12132,Ga0133554_12133,Ga0133554_12134,Ga0133554_12135,Ga0133554_12137,Ga0133554_12138,Ga0133554_12139,Ga0133554_12140,Ga0133554_12141,Ga0133554_12142,Ga0133554_12144
FPB0191_37	23162	11	0.33	0.12	S,V,NA (6,3,2)	res-mod system	0.73	0.55	OG0001740,OG0001741,OG0001742,OG0000051,OG0001743,OG0001744,OG0000051,OG0002270,OG0002271,OG0002272,OG0002273	FPB0191_RS10610,FPB0191_RS10615,FPB0191_RS10620,FPB0191_RS10630,FPB0191_RS10635,FPB0191_RS11825,FPB0191_RS10660,FPB0191_RS10680,FPB0191_RS11830,FPB0191_RS10695,FPB0191_RS10700
FPB0191_1	16024	11	0.33	0.59	S,T (8,3)	unknown	0.73	0.27	OG0002061,OG0002062,OG0002063,OG0002064,OG0002065,OG0002066,OG0002067,OG0002068,OG0002069,OG0002070,OG0002071	FPB0191_RS01645,FPB0191_RS01675,FPB0191_RS01680,FPB0191_RS01685,FPB0191_RS01690,FPB0191_RS01700,FPB0191_RS01705,FPB0191_RS01710,FPB0191_RS01715,FPB0191_RS01720,FPB0191_RS01725
FPB0191_36	13702	9	0.37	0.71	P,K,V (3,2,2)	ABC transporter	0.11	0	OG0002255,OG0002256,OG0002257,OG0002258,OG0002259,OG0002260,OG0002261,OG0002262,OG0001533	FPB0191_RS09400,FPB0191_RS09405,FPB0191_RS09410,FPB0191_RS09415,FPB0191_RS09420,FPB0191_RS09425,FPB0191_RS09430,FPB0191_RS09435,FPB0191_RS09445
Ga0133554_38	13155	7	0.35	0.29	V,S,NA (3,3,1)	res-mod system	0.57	0.57	OG0001740,OG0001741,OG0001742,OG0000051,OG0001743,OG0001744,OG0002041	Ga0133554_12112,Ga0133554_12113,Ga0133554_12114,Ga0133554_12115,Ga0133554_12117,Ga0133554_12120,Ga0133554_12121
Ga0133554_18	12679	7	0.29	0.18	NA,S,V (2,2,1)	unknown	0.57	0.57	OG0000882,OG0000884,OG0001930,OG0001931,OG0001932,OG0001933,OG0001934	Ga0133554_11217,Ga0133554_11220,Ga0133554_11221,Ga0133554_11222,Ga0133554_11225,Ga0133554_11228,Ga0133554_11229
FPB0191_33	10519	6	0.33	0.12	NA,S (4,2)	unknown	1	0.83	OG0002244,OG0002245,OG0002246,OG0002247,OG0002249,OG0002250	FPB0191_RS08830,FPB0191_RS08835,FPB0191_RS11775,FPB0191_RS08845,FPB0191_RS08860,FPB0191_RS08865
